# Supplementary material for: Polygenic scores for complex traits are associated with changes in concentration of circulating lipid species
Source: PLoS Biol. 2024 Sep 26;22(9):e3002830. doi: 10.1371/journal.pbio.3002830 (PMC11460696; doi:10.1371/journal.pbio.3002830)
Supplement: S1 Table — (XLSX) [file pbio.3002830.s002.xlsx]

## Sheet: Sheet1
S1 Table. Details of lipid species included in the study after quality control filtering.
Lipid	Lipid Class	Lipid Categories	Total Length	Swiss Lipids Name	Swiss Lipids Id	N	Median	1st quartile	3rd quartile	% Coefficient of variation
DAG 16:0;0_18:1;0	DAG	GL	34	Diacylglycerol (16:0_18:1)	SLM:000308862	6288	3.75536	2.60554	5.70444	18.1
DAG 16:0;0_18:2;0	DAG	GL	34	Diacylglycerol (16:0_18:2)	SLM:000308863	6070	1.28343	0.913588	1.89177	28
DAG 16:1;0_18:1;0	DAG	GL	34	Diacylglycerol (16:1_18:1)	SLM:000308894	6210	1.54902	1.04051	2.34187	15.6
DAG 18:1;0_18:1;0	DAG	GL	36	Diacylglycerol (18:1_18:1)	SLM:000309012	6879	6.16868	4.53941	8.64379	15.3
DAG 18:1;0_18:2;0	DAG	GL	36	Diacylglycerol (18:1_18:2)	SLM:000309013	6608	4.88837	3.71598	6.72722	21.6
DAG 18:1;0_18:3;0	DAG	GL	36	Diacylglycerol (18:1_18:3)	SLM:000309014	6567	2.70166	2.2949	3.22064	25
TAG 46:1;0	TAG	GL	46	Triacylglycerol (46:1)	SLM:000308244	6065	6.63836	3.62976	12.6833	12.5
TAG 46:2;0	TAG	GL	46	Triacylglycerol (46:2)	SLM:000308245	5443	4.14674	2.44412	6.97396	13.7
TAG 48:0;0	TAG	GL	48	Triacylglycerol (48:0)	SLM:000308257	5459	5.07337	2.79527	10.1052	13.3
TAG 48:1;0	TAG	GL	48	Triacylglycerol (48:1)	SLM:000308258	7014	21.4853	12.1907	40.3823	9.47
TAG 48:2;0	TAG	GL	48	Triacylglycerol (48:2)	SLM:000308259	7066	18.7121	11.2279	32.0345	9.93
TAG 48:3;0	TAG	GL	48	Triacylglycerol (48:3)	SLM:000308260	6850	6.78547	4.32461	10.7925	11.1
TAG 49:1;0	TAG	GL	49	Triacylglycerol (49:1)	SLM:000308267	5839	4.36099	2.81467	7.05319	14.8
TAG 49:2;0	TAG	GL	49	Triacylglycerol (49:2)	SLM:000308268	6071	3.74017	2.49642	5.70519	16.8
TAG 50:1;0	TAG	GL	50	Triacylglycerol (50:1)	SLM:000308276	7138	53.1005	32.7368	93.5077	7.74
TAG 50:2;0	TAG	GL	50	Triacylglycerol (50:2)	SLM:000308277	7167	88.9296	57.6287	141.483	7.58
TAG 50:3;0	TAG	GL	50	Triacylglycerol (50:3)	SLM:000308278	7156	41.4879	27.9603	61.4853	9.22
TAG 50:4;0	TAG	GL	50	Triacylglycerol (50:4)	SLM:000308279	7161	11.8748	7.93369	17.5366	9.44
TAG 50:5;0	TAG	GL	50	Triacylglycerol (50:5)	SLM:000308280	5487	3.18695	2.26501	4.62246	10.4
TAG 51:1;0	TAG	GL	51	Triacylglycerol (51:1)	SLM:000308286	5492	3.26799	2.1493	5.15081	11.8
TAG 51:2;0	TAG	GL	51	Triacylglycerol (51:2)	SLM:000308287	7144	8.58289	5.91366	12.7242	9.41
TAG 51:3;0	TAG	GL	51	Triacylglycerol (51:3)	SLM:000308288	7114	5.3695	3.86509	7.49035	10.6
TAG 51:4;0	TAG	GL	51	Triacylglycerol (51:4)	SLM:000308289	5233	2.30985	1.74147	3.10678	14.9
TAG 52:2;0	TAG	GL	52	Triacylglycerol (52:2)	SLM:000308298	7163	235.004	164.793	344.684	7.27
TAG 52:3;0	TAG	GL	52	Triacylglycerol (52:3)	SLM:000308299	7168	203.244	148.494	287.272	8.48
TAG 52:4;0	TAG	GL	52	Triacylglycerol (52:4)	SLM:000308300	7169	81.7091	58.5607	116.252	12.7
TAG 52:5;0	TAG	GL	52	Triacylglycerol (52:5)	SLM:000308301	7167	21.7767	15.0779	31.2181	13.8
TAG 52:6;0	TAG	GL	52	Triacylglycerol (52:6)	SLM:000308302	6549	5.45902	3.77434	7.94347	12.3
TAG 53:2;0	TAG	GL	53	Triacylglycerol (53:2)	SLM:000308309	6991	5.01529	3.66231	7.0315	9.57
TAG 53:3;0	TAG	GL	53	Triacylglycerol (53:3)	SLM:000308310	7108	5.52	4.08731	7.53301	9.11
TAG 53:4;0	TAG	GL	53	Triacylglycerol (53:4)	SLM:000308311	6475	3.23474	2.43825	4.34991	12.4
TAG 54:3;0	TAG	GL	54	Triacylglycerol (54:3)	SLM:000308323	7157	61.9171	45.3971	87.5137	9.74
TAG 54:4;0	TAG	GL	54	Triacylglycerol (54:4)	SLM:000308324	7160	54.8342	40.4548	76.7913	13.4
TAG 54:5;0	TAG	GL	54	Triacylglycerol (54:5)	SLM:000308325	7141	39.611	28.8026	55.7457	21.2
TAG 54:6;0	TAG	GL	54	Triacylglycerol (54:6)	SLM:000308326	7061	23.893	16.8748	34.073	33
TAG 54:7;0	TAG	GL	54	Triacylglycerol (54:7)	SLM:000308327	6823	9.96815	6.75568	14.5849	35.3
TAG 56:3;0	TAG	GL	56	Triacylglycerol (56:3)	SLM:000308349	6168	2.40415	1.81895	3.31873	16.5
TAG 56:4;0	TAG	GL	56	Triacylglycerol (56:4)	SLM:000308350	5816	2.88291	2.19259	3.97492	14.3
TAG 56:5;0	TAG	GL	56	Triacylglycerol (56:5)	SLM:000308351	5485	8.80276	6.33124	12.0074	9.19
TAG 56:6;0	TAG	GL	56	Triacylglycerol (56:6)	SLM:000308352	7146	15.734	11.8068	21.4059	7.92
TAG 56:7;0	TAG	GL	56	Triacylglycerol (56:7)	SLM:000308353	7143	21.9226	15.5723	31.1882	8.03
TAG 56:8;0	TAG	GL	56	Triacylglycerol (56:8)	SLM:000308354	6795	10.5083	7.28412	15.3467	9.45
TAG 58:7;0	TAG	GL	58	Triacylglycerol (58:7)	SLM:000308381	5399	3.21146	2.37031	4.42198	10.5
TAG 58:8;0	TAG	GL	58	Triacylglycerol (58:8)	SLM:000308382	6380	5.35131	3.83012	7.59239	11
Cer 40:1;2	Cer	SP	40	Ceramide (d40:1)	SLM:000391319	7112	0.924227	0.766398	1.11026	10.7
Cer 40:2;2	Cer	SP	40	Ceramide (d40:2)	SLM:000391317	5284	0.261355	0.213194	0.318259	12.1
Cer 42:1;2	Cer	SP	42	Ceramide (d42:1)	SLM:000391346	7169	2.60245	2.19154	3.08831	8.76
Cer 42:2;2	Cer	SP	42	Ceramide (d42:2)	SLM:000391345	7168	1.69257	1.44172	1.96301	6.88
SM 32:1;2	SM	SP	32	Sphingomyelin (d32:1)	SLM:000390695	7169	7.44839	6.37197	8.66168	7.66
SM 34:0;2	SM	SP	34	Sphingomyelin (d34:0)	SLM:000390716	6202	1.74699	1.44332	2.09335	13.1
SM 34:1;2	SM	SP	34	Sphingomyelin (d34:1)	SLM:000390714	7169	67.877	59.9191	76.9873	7.07
SM 34:2;2	SM	SP	34	Sphingomyelin (d34:2)	SLM:000390712	7169	9.36218	8.13394	10.7149	7.68
SM 36:1;2	SM	SP	36	Sphingomyelin (d36:1)	SLM:000390739	7169	12.5028	10.8245	14.516	7.73
SM 36:2;2	SM	SP	36	Sphingomyelin (d36:2)	SLM:000390737	7168	5.83938	4.94394	6.91927	8.17
SM 38:1;2	SM	SP	38	Sphingomyelin (d38:1)	SLM:000390767	7169	9.5425	8.27234	10.8948	8.23
SM 38:2;2	SM	SP	38	Sphingomyelin (d38:2)	SLM:000390765	7145	3.4588	2.9416	4.0767	9.15
SM 40:1;2	SM	SP	40	Sphingomyelin (d40:1)	SLM:000390797	7169	16.1962	14.1292	18.5027	7.82
SM 40:2;2	SM	SP	40	Sphingomyelin (d40:2)	SLM:000390795	7169	14.3307	12.5083	16.4144	7.62
SM 42:2;2	SM	SP	42	Sphingomyelin (d42:2)	SLM:000390823	7169	36.2369	31.7092	41.0433	7.82
Chol	Chol	ST	27	Cholesterol	SLM:000000287	7161	1360.54	1175.99	1559.57	24.5
CE 14:0;0	CE	ST	14	Sterol ester (27:1/14:0)	SLM:000500342	7169	31.5478	24.951	39.5903	8.33
CE 15:0;0	CE	ST	15	Sterol ester (27:1/15:0)	SLM:000500343	6424	9.52911	7.53574	12.0679	24.1
CE 16:0;0	CE	ST	16	Sterol ester (27:1/16:0)	SLM:000500346	7169	433.024	378.589	490.255	8.91
CE 16:1;0	CE	ST	16	Sterol ester (27:1/16:1)	SLM:000500345	7167	167.143	126.627	224.561	8.97
CE 17:0;0	CE	ST	17	Sterol ester (27:1/17:0)	SLM:000500347	7043	7.88069	6.44017	9.62116	13.2
CE 17:1;0	CE	ST	17	Sterol ester (27:1/17:1)	-	7161	13.2988	10.8047	16.1639	8.54
CE 18:0;0	CE	ST	18	Sterol ester (27:1/18:0)	SLM:000500352	7152	15.6971	12.5834	19.65	8.62
CE 18:1;0	CE	ST	18	Sterol ester (27:1/18:1)	SLM:000500351	7169	906.803	787.246	1040.82	9.04
CE 18:2;0	CE	ST	18	Sterol ester (27:1/18:2)	SLM:000500350	7169	2670.67	2303.51	3063.9	9.92
CE 18:3;0	CE	ST	18	Sterol ester (27:1/18:3)	SLM:000500349	7169	106.567	85.0066	131.617	9.44
CE 20:2;0	CE	ST	20	Sterol ester (27:1/20:2)	SLM:000500357	5844	5.97801	4.8861	7.33851	16.3
CE 20:3;0	CE	ST	20	Sterol ester (27:1/20:3)	SLM:000500356	7166	36.401	29.5394	43.9929	9.3
CE 20:4;0	CE	ST	20	Sterol ester (27:1/20:4)	SLM:000500355	7169	351.881	286.227	424.016	9.1
CE 20:5;0	CE	ST	20	Sterol ester (27:1/20:5)	SLM:000500354	7169	102.659	73.5571	144.225	9.87
CE 22:6;0	CE	ST	22	Sterol ester (27:1/22:6)	SLM:000500361	7168	42.9179	33.0131	54.3208	10.6
LPC 16:0;0	LPC	GP	16	Phosphatidylcholine (16:0_0:0)	SLM:000063723	7169	52.5737	44.9084	61.2106	10.6
LPC 18:0;0	LPC	GP	18	Phosphatidylcholine (18:0_0:0)	SLM:000063933	7168	12.6604	10.5144	15.0262	10.9
LPC 18:1;0	LPC	GP	18	Phosphatidylcholine (18:1_0:0)	SLM:000063983	7169	11.1485	9.07243	13.5497	10.1
LPC 18:2;0	LPC	GP	18	Phosphatidylcholine (18:2_0:0)	SLM:000064032	7169	14.5003	11.4019	18.553	10.2
LPC 20:4;0	LPC	GP	20	Phosphatidylcholine (20:4_0:0)	SLM:000064388	6230	2.75326	2.23389	3.36576	11.9
LPE 18:0;0	LPE	GP	18	Phosphatidylethanolamine (18:0_0:0)	SLM:000067897	6253	0.892795	0.73954	1.08411	11.6
LPE 18:1;0	LPE	GP	18	Phosphatidylethanolamine (18:1_0:0)	SLM:000067947	5168	0.620174	0.489501	0.792981	11.5
LPE 18:2;0	LPE	GP	18	Phosphatidylethanolamine (18:2_0:0)	SLM:000067996	6900	1.11984	0.862726	1.46929	11
PC 14:0;0_16:0;0	PC	GP	30	Phosphatidylcholine (14:0_16:0)	SLM:000063559	5495	3.02552	2.27668	3.98324	15.8
PC 14:0;0_18:1;0	PC	GP	32	Phosphatidylcholine (14:0_18:1)	SLM:000063564	7060	3.77836	2.87388	4.9378	34.8
PC 14:0;0_18:2;0	PC	GP	32	Phosphatidylcholine (14:0_18:2)	SLM:000063565	6862	5.09247	4.03546	6.35801	15.9
PC 15:0;0_18:1;0	PC	GP	33	Phosphatidylcholine (15:0_18:1)	SLM:000063675	6465	5.01417	4.08474	6.09131	11.5
PC 15:0;0_18:2;0	PC	GP	33	Phosphatidylcholine (15:0_18:2)	SLM:000063676	6635	12.9537	10.989	15.1057	12.1
PC 16:0;0_16:0;0	PC	GP	32	Phosphatidylcholine (16:0_16:0)	SLM:000063724	7169	9.52904	8.27718	10.8636	9.4
PC 16:0;0_16:1;0	PC	GP	32	Phosphatidylcholine (16:0_16:1)	SLM:000063725	7167	11.2255	8.40946	15.4145	16.4
PC 16:0;0_17:1;0	PC	GP	33	Phosphatidylcholine (16:0_17:1)	-	7071	3.85512	3.07421	4.85008	26.7
PC 16:0;0_18:0;0	PC	GP	34	Phosphatidylcholine (16:0_18:0)	SLM:000063728	7149	27.8056	24.3904	31.5488	12.4
PC 16:0;0_18:1;0	PC	GP	34	Phosphatidylcholine (16:0_18:1)	SLM:000063729	7169	214.623	179.805	258.825	7.93
PC 16:0;0_18:2;0	PC	GP	34	Phosphatidylcholine (16:0_18:2)	SLM:000063730	7169	440.719	380.63	504.509	8.64
PC 16:0;0_18:3;0	PC	GP	34	Phosphatidylcholine (16:0_18:3)	SLM:000063731	7169	8.63834	6.78957	10.9639	11.4
PC 16:0;0_20:1;0	PC	GP	36	Phosphatidylcholine (16:0_20:1)	SLM:000063735	6878	1.21959	0.990979	1.51102	22.4
PC 16:0;0_20:2;0	PC	GP	36	Phosphatidylcholine (16:0_20:2)	SLM:000063736	7130	8.3614	7.09915	9.84115	10.2
PC 16:0;0_20:3;0	PC	GP	36	Phosphatidylcholine (16:0_20:3)	SLM:000063737	7169	54.1414	43.6827	66.4745	8.05
PC 16:0;0_20:4;0	PC	GP	36	Phosphatidylcholine (16:0_20:4)	SLM:000063738	7169	127.979	103.679	156.349	7.77
PC 16:0;0_20:5;0	PC	GP	36	Phosphatidylcholine (16:0_20:5)	SLM:000063739	7168	28.2911	20.5101	39.4371	10.6
PC 16:0;0_22:4;0	PC	GP	38	Phosphatidylcholine (16:0_22:4)	SLM:000063745	6869	5.35381	4.44221	6.44736	12.4
PC 16:0;0_22:5;0	PC	GP	38	Phosphatidylcholine (16:0_22:5)	SLM:000063746	7167	18.6086	15.4307	22.3399	9.62
PC 16:0;0_22:6;0	PC	GP	38	Phosphatidylcholine (16:0_22:6)	SLM:000063747	7165	72.3659	55.9502	90.8602	9.7
PC 16:1;0_18:0;0	PC	GP	34	Phosphatidylcholine (16:1_18:0)	SLM:000063781	6520	1.5687	1.12252	2.24715	16.3
PC 16:1;0_18:1;0	PC	GP	34	Phosphatidylcholine (16:1_18:1)	SLM:000063782	7161	7.58672	6.11467	9.53436	11.3
PC 16:1;0_18:2;0	PC	GP	34	Phosphatidylcholine (16:1_18:2)	SLM:000063783	7160	5.26875	4.23769	6.56786	9.83
PC 16:1;0_20:4;0	PC	GP	36	Phosphatidylcholine (16:1_20:4)	SLM:000063791	5563	2.67684	2.10419	3.4192	21.5
PC 17:0;0_18:1;0	PC	GP	35	Phosphatidylcholine (17:0_18:1)	SLM:000063885	7068	4.03646	3.34778	4.80006	14.5
PC 17:0;0_18:2;0	PC	GP	35	Phosphatidylcholine (17:0_18:2)	SLM:000063886	7165	12.6784	10.6478	14.9379	12.7
PC 17:0;0_20:4;0	PC	GP	37	Phosphatidylcholine (17:0_20:4)	SLM:000063894	7101	5.16366	4.26889	6.18288	11.7
PC 18:0;0_18:1;0	PC	GP	36	Phosphatidylcholine (18:0_18:1)	SLM:000063935	7168	27.021	22.0507	33.6096	7.89
PC 18:0;0_18:2;0	PC	GP	36	Phosphatidylcholine (18:0_18:2)	SLM:000063936	7169	188.848	160.132	220.906	8.7
PC 18:0;0_18:3;0	PC	GP	36	Phosphatidylcholine (18:0_18:3)	SLM:000063937	6687	3.87678	2.97917	5.06647	17.9
PC 18:0;0_20:2;0	PC	GP	38	Phosphatidylcholine (18:0_20:2)	SLM:000063942	5775	2.19463	1.77814	2.72676	15.4
PC 18:0;0_20:3;0	PC	GP	38	Phosphatidylcholine (18:0_20:3)	SLM:000063943	7164	24.0276	18.8685	30.2183	7.85
PC 18:0;0_20:4;0	PC	GP	38	Phosphatidylcholine (18:0_20:4)	SLM:000063944	7169	60.2084	49.1579	73.1757	7.99
PC 18:0;0_20:5;0	PC	GP	38	Phosphatidylcholine (18:0_20:5)	SLM:000063945	7116	10.2593	7.28495	14.4382	12.2
PC 18:0;0_22:5;0	PC	GP	40	Phosphatidylcholine (18:0_22:5)	SLM:000063952	6801	6.33046	5.14167	7.76436	10.2
PC 18:0;0_22:6;0	PC	GP	40	Phosphatidylcholine (18:0_22:6)	SLM:000063953	6999	24.3014	19.228	30.4854	10.4
PC 18:1;0_18:1;0	PC	GP	36	Phosphatidylcholine (18:1_18:1)	SLM:000063984	7169	22.5282	18.4965	27.4575	23.7
PC 18:1;0_18:2;0	PC	GP	36	Phosphatidylcholine (18:1_18:2)	SLM:000063985	7169	51.4714	42.5475	62.1286	8.38
PC 18:1;0_18:3;0	PC	GP	36	Phosphatidylcholine (18:1_18:3)	SLM:000063986	6335	2.91236	2.17062	3.87098	24.8
PC 18:1;0_20:2;0	PC	GP	38	Phosphatidylcholine (18:1_20:2)	SLM:000063991	5850	1.14716	0.897839	1.4563	18.3
PC 18:1;0_20:3;0	PC	GP	38	Phosphatidylcholine (18:1_20:3)	SLM:000063992	7166	9.31039	7.60228	11.3314	9.17
PC 18:1;0_20:4;0	PC	GP	38	Phosphatidylcholine (18:1_20:4)	SLM:000063993	7168	14.4648	11.9947	17.1594	9.86
PC 18:2;0_18:2;0	PC	GP	36	Phosphatidylcholine (18:2_18:2)	SLM:000064033	7169	22.6594	17.8079	28.7365	10
PC 18:2;0_20:1;0	PC	GP	38	Phosphatidylcholine (18:2_20:1)	SLM:000064038	5519	1.56543	1.20867	2.0218	16.4
PC 18:2;0_20:3;0	PC	GP	38	Phosphatidylcholine (18:2_20:3)	SLM:000064040	6610	2.92117	2.25862	3.73897	21.8
PC 18:2;0_20:4;0	PC	GP	38	Phosphatidylcholine (18:2_20:4)	SLM:000064041	7044	8.67953	7.18517	10.3571	17.3
PE 16:0;0_18:2;0	PE	GP	34	Phosphatidylethanolamine (16:0_18:2)	SLM:000067694	5458	1.63746	1.19658	2.24323	14.2
PE 16:0;0_20:4;0	PE	GP	36	Phosphatidylethanolamine (16:0_20:4)	SLM:000067702	6663	2.39734	1.82155	3.17207	12.3
PE 18:0;0_18:2;0	PE	GP	36	Phosphatidylethanolamine (18:0_18:2)	SLM:000067900	7123	3.65352	2.71606	4.93477	15.3
PE 18:0;0_20:4;0	PE	GP	38	Phosphatidylethanolamine (18:0_20:4)	SLM:000067908	7159	6.19427	4.78503	8.00645	11.3
PE 18:1;0_18:1;0	PE	GP	36	Phosphatidylethanolamine (18:1_18:1)	SLM:000067948	7040	0.571136	0.396285	0.831768	29.6
PI 16:0;0_18:1;0	PI	GP	34	Phosphatidylinositol (16:0_18:1)	SLM:000073801	7152	1.14262	0.773342	1.66869	26.2
PI 16:0;0_18:2;0	PI	GP	34	Phosphatidylinositol (16:0_18:2)	SLM:000073802	6993	1.17905	0.899286	1.52219	18.7
PI 16:0;0_20:4;0	PI	GP	36	Phosphatidylinositol (16:0_20:4)	SLM:000073810	5516	2.1013	1.71767	2.59839	10.9
PI 18:0;0_18:1;0	PI	GP	36	Phosphatidylinositol (18:0_18:1)	SLM:000074007	7157	2.22039	1.78697	2.74161	10.1
PI 18:0;0_18:2;0	PI	GP	36	Phosphatidylinositol (18:0_18:2)	SLM:000074008	7165	3.85272	3.13017	4.73135	9.08
PI 18:0;0_20:3;0	PI	GP	38	Phosphatidylinositol (18:0_20:3)	SLM:000074015	6779	2.53426	2.01509	3.15812	9.3
PI 18:0;0_20:4;0	PI	GP	38	Phosphatidylinositol (18:0_20:4)	SLM:000074016	7169	19.324	16.4397	22.5312	7.26
PI 18:1;0_18:1;0	PI	GP	36	Phosphatidylinositol (18:1_18:1)	SLM:000074056	7159	0.847274	0.642556	1.11307	19.6
PI 18:1;0_18:2;0	PI	GP	36	Phosphatidylinositol (18:1_18:2)	SLM:000074057	6485	0.802884	0.627182	1.02977	25.9
PI 18:1;0_20:4;0	PI	GP	38	Phosphatidylinositol (18:1_20:4)	SLM:000074065	5879	1.04865	0.833587	1.29673	18.9
PC O-16:0;0/16:0;0	PCO	GP	32	Phosphatidylcholine (O-16:0_16:0)	SLM:000065919	6600	2.39465	1.90095	2.95772	29.6
PC O-16:0;0/16:1;0	PCO	GP	32	Phosphatidylcholine (O-16:0_16:1)	SLM:000065920	5657	0.479251	0.352969	0.634252	25.5
PC O-16:0;0/18:1;0	PCO	GP	34	Phosphatidylcholine (O-16:0_18:1)	SLM:000065924	6951	1.83607	1.54032	2.16689	13.8
PC O-16:0;0/18:2;0	PCO	GP	34	Phosphatidylcholine (O-16:0_18:2)	SLM:000065925	7153	3.72976	3.02346	4.58258	12.9
PC O-16:0;0/20:3;0	PCO	GP	36	Phosphatidylcholine (O-16:0_20:3)	SLM:000065932	6704	0.825791	0.659337	1.02348	15.5
PC O-16:0;0/20:4;0	PCO	GP	36	Phosphatidylcholine (O-16:0_20:4)	SLM:000065933	7169	5.75693	4.67201	7.14641	11
PC O-16:0;0/22:5;0	PCO	GP	38	Phosphatidylcholine (O-16:0_22:5)	SLM:000065941	5986	1.05635	0.800981	1.38527	27.1
PC O-16:1;0/16:0;0	PCO	GP	32	Phosphatidylcholine (O-16:1_16:0)	SLM:000065984	5867	2.48803	2.08676	2.92718	17.1
PC O-16:1;0/18:0;0	PCO	GP	34	Phosphatidylcholine (O-16:1_18:0)	SLM:000065988	6746	0.210458	0.16618	0.266215	28.6
PC O-16:1;0/18:1;0	PCO	GP	34	Phosphatidylcholine (O-16:1_18:1)	SLM:000065989	7149	0.806694	0.619509	1.03356	16
PC O-16:1;0/18:2;0	PCO	GP	34	Phosphatidylcholine (O-16:1_18:2)	SLM:000065990	7091	4.98608	3.96143	6.19581	12.9
PC O-16:1;0/20:3;0	PCO	GP	36	Phosphatidylcholine (O-16:1_20:3)	SLM:000065997	6765	1.05033	0.808781	1.36228	24.1
PC O-16:1;0/20:4;0	PCO	GP	36	Phosphatidylcholine (O-16:1_20:4)	SLM:000065998	6020	6.0272	4.83765	7.43867	11.7
PC O-16:2;0/18:0;0	PCO	GP	34	Phosphatidylcholine (O-16:2_18:0)	-	6667	0.204391	0.154859	0.266504	33.6
PC O-17:0;0/15:0;0	PCO	GP	32	Phosphatidylcholine (O-17:0_15:0)	SLM:000066048	6137	0.233886	0.16178	0.327645	36.6
PC O-17:0;0/17:1;0	PCO	GP	34	Phosphatidylcholine (O-17:0_17:1)	-	6875	0.257591	0.196628	0.323931	20.2
PC O-18:0;0/14:0;0	PCO	GP	32	Phosphatidylcholine (O-18:0_14:0)	SLM:000066176	6457	1.48132	1.25405	1.73038	27.9
PC O-18:0;0/16:1;0	PCO	GP	34	Phosphatidylcholine (O-18:0_16:1)	SLM:000066180	5955	0.115467	0.0807992	0.160219	37.1
PC O-18:0;0/20:4;0	PCO	GP	38	Phosphatidylcholine (O-18:0_20:4)	SLM:000066193	6951	2.82978	2.33282	3.40763	13.2
PC O-18:1;0/16:0;0	PCO	GP	34	Phosphatidylcholine (O-18:1_16:0)	SLM:000066244	6951	1.07814	0.893415	1.28559	14.4
PC O-18:1;0/18:2;0	PCO	GP	36	Phosphatidylcholine (O-18:1_18:2)	SLM:000066250	6713	2.11678	1.68637	2.66351	16.3
PC O-18:1;0/20:3;0	PCO	GP	38	Phosphatidylcholine (O-18:1_20:3)	SLM:000066257	6832	0.985009	0.755451	1.24292	23.7
PC O-18:1;0/20:4;0	PCO	GP	38	Phosphatidylcholine (O-18:1_20:4)	SLM:000066258	7168	7.78554	6.53685	9.18917	12.3
PC O-18:2;0/16:0;0	PCO	GP	34	Phosphatidylcholine (O-18:2_16:0)	SLM:000066309	7153	1.1125	0.923142	1.3342	20.2
PC O-18:2;0/18:1;0	PCO	GP	36	Phosphatidylcholine (O-18:2_18:1)	SLM:000066314	6672	0.403365	0.296715	0.546289	31.5
PC O-18:2;0/18:2;0	PCO	GP	36	Phosphatidylcholine (O-18:2_18:2)	SLM:000066315	7148	2.02695	1.57572	2.55257	20.6
PC O-18:2;0/20:4;0	PCO	GP	38	Phosphatidylcholine (O-18:2_20:4)	SLM:000066323	6124	2.85156	2.09523	3.78072	30.3
PE O-16:1;0/18:2;0	PEO	GP	34	Phosphatidylethanolamine (O-16:1_18:2)	SLM:000069954	5427	1.51622	1.19406	1.93377	17.5
PE O-16:1;0/20:4;0	PEO	GP	36	Phosphatidylethanolamine (O-16:1_20:4)	SLM:000069962	7164	5.03392	3.95342	6.39313	11.5
PE O-16:1;0/22:5;0	PEO	GP	38	Phosphatidylethanolamine (O-16:1_22:5)	SLM:000069970	5606	1.3587	0.981827	1.87341	26.4
PE O-18:1;0/18:2;0	PEO	GP	36	Phosphatidylethanolamine (O-18:1_18:2)	SLM:000070214	6867	2.09757	1.62724	2.72054	15.9
PE O-18:1;0/20:4;0	PEO	GP	38	Phosphatidylethanolamine (O-18:1_20:4)	SLM:000070222	7167	7.74225	6.18403	9.65252	10.6
PE O-18:2;0/18:1;0	PEO	GP	36	Phosphatidylethanolamine (O-18:2_18:1)	SLM:000070278	6714	0.507533	0.383136	0.671432	25.6
PE O-18:2;0/18:2;0	PEO	GP	36	Phosphatidylethanolamine (O-18:2_18:2)	SLM:000070279	6334	1.39993	1.08844	1.78705	20.1
PE O-18:2;0/20:4;0	PEO	GP	38	Phosphatidylethanolamine (O-18:2_20:4)	SLM:000070287	7149	6.4031	5.13144	7.9228	14.1
