# Supplementary material for: Polygenic scores for complex traits are associated with changes in concentration of circulating lipid species
Source: PLoS Biol. 2024 Sep 26;22(9):e3002830. doi: 10.1371/journal.pbio.3002830 (PMC11460696; doi:10.1371/journal.pbio.3002830)
Supplement: S2 Table — The coefficients for pairwise Spearman’s rank correlation (rho) between the lipids are provided. (XLSX) [file pbio.3002830.s003.xlsx]

## Sheet: Sheet1
S2 Table. Correlations between the lipids. The coefficients for pairwise Spearman's rank correlation (rho) between the lipids are provided.
Lipid	Total cholesterol	HDL-C	LDL-C	Triglycerides	Apo A1	Apo B	DAG 16:0;0_18:1;0	DAG 16:0;0_18:2;0	DAG 16:1;0_18:1;0	DAG 18:1;0_18:1;0	DAG 18:1;0_18:2;0	DAG 18:1;0_18:3;0	TAG 46:1;0	TAG 46:2;0	TAG 48:0;0	TAG 48:1;0	TAG 48:2;0	TAG 48:3;0	TAG 49:1;0	TAG 49:2;0	TAG 50:1;0	TAG 50:2;0	TAG 50:3;0	TAG 50:4;0	TAG 50:5;0	TAG 51:1;0	TAG 51:2;0	TAG 51:3;0	TAG 51:4;0	TAG 52:2;0	TAG 52:3;0	TAG 52:4;0	TAG 52:5;0	TAG 52:6;0	TAG 53:2;0	TAG 53:3;0	TAG 53:4;0	TAG 54:3;0	TAG 54:4;0	TAG 54:5;0	TAG 54:6;0	TAG 54:7;0	TAG 56:3;0	TAG 56:4;0	TAG 56:5;0	TAG 56:6;0	TAG 56:7;0	TAG 56:8;0	TAG 58:7;0
Total cholesterol	1	0.174606	0.865004	0.293302	0.455014	0.792077	0.143815	0.156176	0.199721	0.217556	0.20532	0.205921	0.151921	0.164626	0.0707725	0.1486	0.186535	0.190774	0.200322	0.203507	0.0955223	0.121971	0.171574	0.192446	0.141449	0.207456	0.228399	0.260785	0.221139	0.151582	0.150675	0.152959	0.163599	0.141275	0.246899	0.264504	0.247926	0.192904	0.164533	0.15469	0.138855	0.161933	0.240498	0.169012	0.171159	0.160426	0.160486	0.137511	0.167887
HDL-C	0.174606	1	-0.218037	-0.381212	0.799451	-0.333302	-0.29765	-0.29801	-0.23881	-0.309197	-0.292969	-0.136604	-0.278204	-0.207052	-0.307853	-0.349602	-0.326617	-0.280848	-0.288801	-0.273506	-0.410616	-0.396392	-0.384479	-0.324546	-0.216616	-0.303647	-0.370206	-0.355594	-0.247828	-0.416089	-0.399369	-0.346838	-0.288905	-0.238291	-0.32831	-0.321788	-0.285731	-0.35242	-0.30592	-0.271873	-0.176911	-0.117508	-0.30604	-0.25134	-0.223062	-0.270606	-0.157268	-0.121452	-0.150484
LDL-C	0.865004	-0.218037	1	0.240339	0.0263748	0.838086	0.081932	0.127996	0.124778	0.160802	0.177659	0.170465	0.142908	0.138298	0.0293244	0.114908	0.145448	0.166718	0.172273	0.170345	0.0791353	0.0810581	0.129023	0.159339	0.116132	0.165839	0.199039	0.229688	0.198443	0.122271	0.124598	0.128247	0.132682	0.119977	0.202922	0.218965	0.214743	0.162239	0.132644	0.112772	0.085843	0.112139	0.195608	0.109134	0.107081	0.114635	0.126554	0.11871	0.11192
Triglycerides	0.293302	-0.381212	0.240339	1	0.0775676	0.663887	0.787095	0.739857	0.735597	0.832727	0.755698	0.509369	0.56934	0.50377	0.667247	0.769807	0.778388	0.676658	0.666908	0.671606	0.810529	0.884002	0.904224	0.792738	0.574393	0.750957	0.841058	0.825441	0.646053	0.892491	0.897631	0.817449	0.73617	0.588584	0.799249	0.812839	0.705395	0.807699	0.76884	0.727534	0.555318	0.424561	0.780617	0.747439	0.66906	0.747504	0.519158	0.412888	0.535009
Apo A1	0.455014	0.799451	0.0263748	0.0775676	1	0.0703355	0.0859086	0.0273307	0.110992	0.0661951	0.0137131	0.122976	-0.00337298	0.0281118	0.0128228	0.0219066	0.0390146	0.018946	0.0425979	0.0475303	-0.0257466	0.0171708	0.0258176	0.0197599	0.0211474	0.0785399	0.0366112	0.0221306	0.0247197	0.00136831	-0.0125387	-0.0102173	0.0178263	0.0136913	0.0683418	0.0554726	0.0373049	0.0105778	0.0141884	0.0299909	0.054828	0.0701061	0.0602794	0.0667468	0.0903604	0.0482077	0.0575482	0.0287946	0.0953639
Apo B	0.792077	-0.333302	0.838086	0.663887	0.0703355	1	0.431531	0.456489	0.421628	0.526963	0.51464	0.388887	0.345156	0.307985	0.318374	0.435065	0.452124	0.419094	0.415909	0.411517	0.438523	0.470538	0.525357	0.493884	0.353453	0.458936	0.539204	0.561015	0.448437	0.524107	0.535883	0.507654	0.46933	0.388188	0.537839	0.561086	0.5131	0.524839	0.495752	0.466588	0.362935	0.317806	0.514859	0.461973	0.442816	0.485133	0.384096	0.32099	0.396736
DAG 16:0;0_18:1;0	0.143815	-0.29765	0.081932	0.787095	0.0859086	0.431531	1	0.821726	0.795491	0.813953	0.677691	0.544738	0.614421	0.539882	0.796764	0.773002	0.733264	0.580483	0.696514	0.676647	0.831722	0.821978	0.76175	0.628874	0.429412	0.752754	0.76388	0.666558	0.483265	0.803586	0.721471	0.627148	0.542056	0.440233	0.684759	0.640421	0.498303	0.669016	0.583493	0.560999	0.463988	0.362007	0.669901	0.670213	0.59297	0.595608	0.42153	0.316691	0.465982
DAG 16:0;0_18:2;0	0.156176	-0.29801	0.127996	0.739857	0.0273307	0.456489	0.821726	1	0.62251	0.702511	0.849388	0.683284	0.596744	0.598339	0.616163	0.635964	0.66994	0.694924	0.626432	0.663194	0.643944	0.653471	0.751951	0.756452	0.610373	0.610275	0.656961	0.746412	0.697972	0.641541	0.75496	0.789537	0.74013	0.595679	0.596919	0.686616	0.684415	0.62393	0.722252	0.777574	0.695891	0.562933	0.653045	0.689467	0.545093	0.609188	0.478791	0.454162	0.492824
DAG 16:1;0_18:1;0	0.199721	-0.23881	0.124778	0.735597	0.110992	0.421628	0.795491	0.62251	1	0.861694	0.650783	0.478201	0.487372	0.451846	0.595728	0.667738	0.708542	0.541471	0.627732	0.711366	0.666263	0.835912	0.791137	0.633216	0.383998	0.672206	0.791809	0.684961	0.482953	0.811364	0.708094	0.587928	0.519917	0.410682	0.723863	0.695307	0.550277	0.63491	0.520529	0.49349	0.386729	0.319739	0.573114	0.586262	0.63739	0.612574	0.378651	0.252056	0.413511
DAG 18:1;0_18:1;0	0.217556	-0.309197	0.160802	0.832727	0.0661951	0.526963	0.813953	0.702511	0.861694	1	0.832673	0.560382	0.399872	0.349138	0.517366	0.595881	0.627142	0.502804	0.542788	0.589578	0.672348	0.802122	0.796294	0.641421	0.374324	0.624684	0.786303	0.731232	0.538735	0.903011	0.859105	0.738721	0.601273	0.387898	0.807546	0.82567	0.67768	0.860143	0.762258	0.667891	0.453058	0.312693	0.75779	0.778388	0.736804	0.708165	0.427762	0.301566	0.484046
DAG 18:1;0_18:2;0	0.20532	-0.292969	0.177659	0.755698	0.0137131	0.51464	0.677691	0.849388	0.650783	0.832673	1	0.671065	0.380797	0.40352	0.365404	0.468118	0.558514	0.602485	0.444979	0.539712	0.49414	0.62162	0.76949	0.75903	0.565505	0.467998	0.641044	0.782081	0.710535	0.71171	0.861061	0.885843	0.798457	0.583416	0.664073	0.816728	0.827937	0.784413	0.874858	0.873438	0.729867	0.582706	0.709552	0.773554	0.664139	0.723503	0.54087	0.498182	0.568646
DAG 18:1;0_18:3;0	0.205921	-0.136604	0.170465	0.509369	0.122976	0.388887	0.544738	0.683284	0.478201	0.560382	0.671065	1	0.429286	0.468375	0.296388	0.386145	0.467577	0.566112	0.378312	0.46566	0.332346	0.408939	0.535594	0.615742	0.585563	0.346275	0.420918	0.531115	0.597881	0.434814	0.542367	0.618992	0.645162	0.574764	0.432553	0.533813	0.591151	0.494676	0.610799	0.681028	0.616769	0.529591	0.445919	0.532748	0.418127	0.519698	0.427336	0.411894	0.459274
TAG 46:1;0	0.151921	-0.278204	0.142908	0.56934	-0.00337298	0.345156	0.614421	0.596744	0.487372	0.399872	0.380797	0.429286	1	0.962212	0.782775	0.879523	0.905076	0.872482	0.784266	0.76133	0.690948	0.644562	0.640601	0.691073	0.663816	0.709077	0.584263	0.548168	0.540177	0.471625	0.4363	0.451409	0.499177	0.576299	0.455582	0.377422	0.386915	0.286534	0.295066	0.413276	0.432525	0.421076	0.441298	0.425375	0.262729	0.33257	0.293335	0.253842	0.293264
TAG 46:2;0	0.164626	-0.207052	0.138298	0.50377	0.0281118	0.307985	0.539882	0.598339	0.451846	0.349138	0.40352	0.468375	0.962212	1	0.674085	0.785571	0.864638	0.915787	0.729768	0.764279	0.567477	0.558115	0.620216	0.730298	0.739715	0.626825	0.52356	0.565003	0.610023	0.386828	0.412419	0.476967	0.553723	0.62203	0.410578	0.382638	0.447192	0.259867	0.325803	0.465889	0.492518	0.478633	0.404132	0.418493	0.261391	0.327414	0.294471	0.28596	0.29801
TAG 48:0;0	0.0707725	-0.307853	0.0293244	0.667247	0.0128228	0.318374	0.796764	0.616163	0.595728	0.517366	0.365404	0.296388	0.782775	0.674085	1	0.910489	0.806192	0.608101	0.813407	0.714354	0.904338	0.785566	0.6589	0.537877	0.403023	0.83955	0.690756	0.53277	0.344451	0.6501	0.526931	0.423343	0.37994	0.379563	0.544973	0.409753	0.272933	0.408387	0.309148	0.333089	0.299365	0.242792	0.521545	0.449879	0.350869	0.371074	0.268645	0.186929	0.266831
TAG 48:1;0	0.1486	-0.349602	0.114908	0.769807	0.0219066	0.435065	0.773002	0.635964	0.667738	0.595881	0.468118	0.386145	0.879523	0.785571	0.910489	1	0.953013	0.777782	0.878103	0.814669	0.911439	0.880419	0.801674	0.709727	0.569799	0.88539	0.806202	0.677876	0.516421	0.728528	0.628754	0.547529	0.526002	0.525385	0.664106	0.5411	0.438272	0.470876	0.398419	0.450447	0.403597	0.350875	0.555493	0.508512	0.430073	0.474012	0.332647	0.234227	0.344959
TAG 48:2;0	0.186535	-0.326617	0.145448	0.778388	0.0390146	0.452124	0.733264	0.66994	0.708542	0.627142	0.558514	0.467577	0.905076	0.864638	0.806192	0.953013	1	0.894031	0.843029	0.851993	0.815461	0.867533	0.866206	0.829991	0.693963	0.820454	0.800784	0.75626	0.63722	0.710366	0.674053	0.637209	0.641661	0.629961	0.671556	0.609084	0.566183	0.502454	0.48179	0.553914	0.498794	0.446378	0.55936	0.553876	0.470625	0.52509	0.374139	0.29239	0.376302
TAG 48:3;0	0.190774	-0.280848	0.166718	0.676658	0.018946	0.419094	0.580483	0.694924	0.541471	0.502804	0.602485	0.566112	0.872482	0.915787	0.608101	0.777782	0.894031	1	0.691385	0.774734	0.585454	0.666176	0.804236	0.917705	0.881446	0.626672	0.631763	0.753234	0.774455	0.530181	0.633916	0.716446	0.784364	0.787363	0.535829	0.587917	0.675473	0.451917	0.56196	0.681006	0.643294	0.585667	0.509244	0.56503	0.45367	0.544361	0.44847	0.433077	0.449038
TAG 49:1;0	0.200322	-0.288801	0.172273	0.666908	0.0425979	0.415909	0.696514	0.626432	0.627732	0.542788	0.444979	0.378312	0.784266	0.729768	0.813407	0.878103	0.843029	0.691385	1	0.93525	0.784801	0.753021	0.690767	0.610466	0.466157	0.937817	0.865551	0.746183	0.592899	0.633659	0.550959	0.481555	0.435169	0.384402	0.745281	0.604823	0.488023	0.407328	0.354731	0.381436	0.33203	0.278745	0.537773	0.442937	0.368665	0.369015	0.220882	0.141023	0.233992
TAG 49:2;0	0.203507	-0.273506	0.170345	0.671606	0.0475303	0.411517	0.676647	0.663194	0.711366	0.589578	0.539712	0.46566	0.76133	0.764279	0.714354	0.814669	0.851993	0.774734	0.93525	1	0.689997	0.744943	0.761439	0.730626	0.59067	0.864961	0.856232	0.819918	0.733958	0.619664	0.602933	0.579494	0.568395	0.513095	0.741529	0.677488	0.632883	0.432558	0.431149	0.479884	0.431384	0.383741	0.52379	0.474148	0.442669	0.459395	0.317178	0.250237	0.319734
TAG 50:1;0	0.0955223	-0.410616	0.0791353	0.810529	-0.0257466	0.438523	0.831722	0.643944	0.666263	0.672348	0.49414	0.332346	0.690948	0.567477	0.904338	0.911439	0.815461	0.585454	0.784801	0.689997	1	0.914761	0.778295	0.592227	0.379869	0.858193	0.798774	0.630147	0.394235	0.83725	0.711486	0.568122	0.471231	0.386096	0.681006	0.568488	0.384255	0.603272	0.481599	0.453779	0.339502	0.240274	0.611007	0.555733	0.490328	0.502634	0.310213	0.198258	0.333652
TAG 50:2;0	0.121971	-0.396392	0.0810581	0.884002	0.0171708	0.470538	0.821978	0.653471	0.835912	0.802122	0.62162	0.408939	0.644562	0.558115	0.785566	0.880419	0.867533	0.666176	0.753021	0.744943	0.914761	1	0.924331	0.735007	0.483472	0.823693	0.884712	0.773669	0.522943	0.924647	0.839512	0.703265	0.615568	0.504393	0.777793	0.721952	0.567466	0.701878	0.602442	0.573764	0.441833	0.339846	0.630665	0.630005	0.628153	0.654071	0.412031	0.284693	0.433907
TAG 50:3;0	0.171574	-0.384479	0.129023	0.904224	0.0258176	0.525357	0.76175	0.751951	0.791137	0.796294	0.76949	0.535594	0.640601	0.620216	0.6589	0.801674	0.866206	0.804236	0.690767	0.761439	0.778295	0.924331	1	0.915618	0.704795	0.723678	0.844084	0.89349	0.728255	0.856936	0.917541	0.877835	0.833377	0.707755	0.752934	0.810906	0.768043	0.724175	0.751727	0.76329	0.63586	0.518852	0.63544	0.686796	0.680793	0.765399	0.548037	0.462989	0.549075
TAG 50:4;0	0.192446	-0.324546	0.159339	0.792738	0.0197599	0.493884	0.628874	0.756452	0.633216	0.641421	0.75903	0.615742	0.691073	0.730298	0.537877	0.709727	0.829991	0.917705	0.610466	0.730626	0.592227	0.735007	0.915618	1	0.901962	0.596542	0.695716	0.862705	0.850436	0.651187	0.804618	0.8838	0.932213	0.862224	0.613639	0.738093	0.821967	0.59929	0.729812	0.823097	0.748897	0.651581	0.570214	0.637417	0.593117	0.729856	0.583624	0.551784	0.565604
TAG 50:5;0	0.141449	-0.216616	0.116132	0.574393	0.0211474	0.353453	0.429412	0.610373	0.383998	0.374324	0.565505	0.585563	0.663816	0.739715	0.403023	0.569799	0.693963	0.881446	0.466157	0.59067	0.379869	0.483472	0.704795	0.901962	1	0.410228	0.447803	0.675877	0.810496	0.369873	0.558749	0.719679	0.86602	0.911237	0.362034	0.500531	0.689347	0.361646	0.559175	0.719313	0.727851	0.673703	0.389521	0.480577	0.433225	0.616278	0.571754	0.591938	0.555133
TAG 51:1;0	0.207456	-0.303647	0.165839	0.750957	0.0785399	0.458936	0.752754	0.610275	0.672206	0.624684	0.467998	0.346275	0.709077	0.626825	0.83955	0.88539	0.820454	0.626672	0.937817	0.864961	0.858193	0.823693	0.723678	0.596542	0.410228	1	0.909812	0.743222	0.548397	0.750476	0.623974	0.510713	0.435978	0.351519	0.829598	0.6703	0.506966	0.53773	0.42703	0.411474	0.313758	0.237286	0.643573	0.528023	0.474662	0.462972	0.248511	0.131393	0.291843
TAG 51:2;0	0.228399	-0.370206	0.199039	0.841058	0.0366112	0.539204	0.76388	0.656961	0.791809	0.786303	0.641044	0.420918	0.584263	0.52356	0.690756	0.806202	0.800784	0.631763	0.865551	0.856232	0.798774	0.884712	0.844084	0.695716	0.447803	0.909812	1	0.882872	0.658228	0.864322	0.787926	0.672922	0.572792	0.423573	0.93791	0.848645	0.681673	0.683005	0.594871	0.55339	0.415718	0.312589	0.676494	0.612738	0.598738	0.591309	0.334144	0.206806	0.371118
TAG 51:3;0	0.260785	-0.355594	0.229688	0.825441	0.0221306	0.561015	0.666558	0.746412	0.684961	0.731232	0.782081	0.531115	0.548168	0.565003	0.53277	0.677876	0.75626	0.753234	0.746183	0.819918	0.630147	0.773669	0.89349	0.862705	0.675877	0.743222	0.882872	1	0.863824	0.754463	0.857985	0.856407	0.802226	0.634522	0.830712	0.901028	0.886001	0.687616	0.752508	0.753819	0.620129	0.499275	0.644889	0.649707	0.623373	0.682131	0.482134	0.418613	0.48392
TAG 51:4;0	0.221139	-0.247828	0.198443	0.646053	0.0247197	0.448437	0.483265	0.697972	0.482953	0.538735	0.710535	0.597881	0.540177	0.610023	0.344451	0.516421	0.63722	0.774455	0.592899	0.733958	0.394235	0.522943	0.728255	0.850436	0.810496	0.548397	0.658228	0.863824	1	0.504388	0.680269	0.797364	0.834989	0.746609	0.627377	0.765983	0.882981	0.520512	0.681673	0.759642	0.700239	0.617938	0.529088	0.567685	0.497489	0.610968	0.520348	0.515935	0.505595
TAG 52:2;0	0.151582	-0.416089	0.122271	0.892491	0.00136831	0.524107	0.803586	0.641541	0.811364	0.903011	0.71171	0.434814	0.471625	0.386828	0.6501	0.728528	0.710366	0.530181	0.633659	0.619664	0.83725	0.924647	0.856936	0.651187	0.369873	0.750476	0.864322	0.754463	0.504388	1	0.903011	0.744167	0.598236	0.400243	0.850365	0.815352	0.618632	0.86773	0.736651	0.642486	0.437868	0.292007	0.739409	0.738093	0.707963	0.705636	0.396884	0.258796	0.450376
TAG 52:3;0	0.150675	-0.399369	0.124598	0.897631	-0.0125387	0.535883	0.721471	0.75496	0.708094	0.859105	0.861061	0.542367	0.4363	0.412419	0.526931	0.628754	0.674053	0.633916	0.550959	0.602933	0.711486	0.839512	0.917541	0.804618	0.558749	0.623974	0.787926	0.857985	0.680269	0.903011	1	0.941559	0.819907	0.589917	0.775772	0.876967	0.802843	0.868604	0.898483	0.839894	0.639159	0.467681	0.72748	0.777525	0.737852	0.808349	0.552653	0.472477	0.567756
TAG 52:4;0	0.152959	-0.346838	0.128247	0.817449	-0.0102173	0.507654	0.627148	0.789537	0.587928	0.738721	0.885843	0.618992	0.451409	0.476967	0.423343	0.547529	0.637209	0.716446	0.481555	0.579494	0.568122	0.703265	0.877835	0.8838	0.719679	0.510713	0.672922	0.856407	0.797364	0.744167	0.941559	1	0.945972	0.739972	0.659069	0.833858	0.87689	0.7748	0.917798	0.938877	0.79028	0.628814	0.676472	0.75419	0.688724	0.797321	0.607423	0.578369	0.599836
TAG 52:5;0	0.163599	-0.288905	0.132682	0.73617	0.0178263	0.46933	0.542056	0.74013	0.519917	0.601273	0.798457	0.645162	0.499177	0.553723	0.37994	0.526002	0.641661	0.784364	0.435169	0.568395	0.471231	0.615568	0.833377	0.932213	0.86602	0.435978	0.572792	0.802226	0.834989	0.598236	0.819907	0.945972	1	0.887291	0.5294	0.728042	0.851501	0.628552	0.817586	0.919043	0.852534	0.732505	0.566276	0.651166	0.618501	0.780486	0.662544	0.660468	0.63308
TAG 52:6;0	0.141275	-0.238291	0.119977	0.588584	0.0136913	0.388188	0.440233	0.595679	0.410682	0.387898	0.583416	0.574764	0.576299	0.62203	0.379563	0.525385	0.629961	0.787363	0.384402	0.513095	0.386096	0.504393	0.707755	0.862224	0.911237	0.351519	0.423573	0.634522	0.746609	0.400243	0.589917	0.739972	0.887291	1	0.318691	0.477824	0.672703	0.364733	0.552227	0.721597	0.831417	0.825479	0.34816	0.431684	0.428347	0.702413	0.781278	0.794486	0.71106
TAG 53:2;0	0.246899	-0.32831	0.202922	0.799249	0.0683418	0.537839	0.684759	0.596919	0.723863	0.807546	0.664073	0.432553	0.455582	0.410578	0.544973	0.664106	0.671556	0.535829	0.745281	0.741529	0.681006	0.777793	0.752934	0.613639	0.362034	0.829598	0.93791	0.830712	0.627377	0.850365	0.775772	0.659069	0.5294	0.318691	1	0.912701	0.721373	0.785932	0.678903	0.592096	0.386402	0.249226	0.763411	0.692947	0.651542	0.594412	0.260402	0.130956	0.351372
TAG 53:3;0	0.264504	-0.321788	0.218965	0.812839	0.0554726	0.561086	0.640421	0.686616	0.695307	0.82567	0.816728	0.533813	0.377422	0.382638	0.409753	0.5411	0.609084	0.587917	0.604823	0.677488	0.568488	0.721952	0.810906	0.738093	0.500531	0.6703	0.848645	0.901028	0.765983	0.815352	0.876967	0.833858	0.728042	0.477824	0.912701	1	0.887116	0.846913	0.845684	0.767573	0.541466	0.382398	0.748564	0.752486	0.717795	0.703014	0.403613	0.313327	0.463715
TAG 53:4;0	0.247926	-0.285731	0.214743	0.705395	0.0373049	0.5131	0.498303	0.684415	0.550277	0.67768	0.827937	0.591151	0.386915	0.447192	0.272933	0.438272	0.566183	0.675473	0.488023	0.632883	0.384255	0.567466	0.768043	0.821967	0.689347	0.506966	0.681673	0.886001	0.882981	0.618632	0.802843	0.87689	0.851501	0.672703	0.721373	0.887116	1	0.699256	0.831061	0.838365	0.693427	0.566352	0.64283	0.680465	0.649723	0.71283	0.532923	0.50152	0.552281
TAG 54:3;0	0.192904	-0.35242	0.162239	0.807699	0.0105778	0.524839	0.669016	0.62393	0.63491	0.860143	0.784413	0.494676	0.286534	0.259867	0.408387	0.470876	0.502454	0.451917	0.407328	0.432558	0.603272	0.701878	0.724175	0.59929	0.361646	0.53773	0.683005	0.687616	0.520512	0.86773	0.868604	0.7748	0.628552	0.364733	0.785932	0.846913	0.699256	1	0.908954	0.769119	0.496555	0.314725	0.83991	0.849852	0.749788	0.708678	0.376378	0.278275	0.474143
TAG 54:4;0	0.164533	-0.30592	0.132644	0.76884	0.0141884	0.495752	0.583493	0.722252	0.520529	0.762258	0.874858	0.610799	0.295066	0.325803	0.309148	0.398419	0.48179	0.56196	0.354731	0.431149	0.481599	0.602442	0.751727	0.729812	0.559175	0.42703	0.594871	0.752508	0.681673	0.736651	0.898483	0.917798	0.817586	0.552227	0.678903	0.845684	0.831061	0.908954	1	0.931645	0.690516	0.496265	0.766448	0.851114	0.731139	0.764984	0.493671	0.454325	0.556859
TAG 54:5;0	0.15469	-0.271873	0.112772	0.727534	0.0299909	0.466588	0.560999	0.777574	0.49349	0.667891	0.873438	0.681028	0.413276	0.465889	0.333089	0.450447	0.553914	0.681006	0.381436	0.479884	0.453779	0.573764	0.76329	0.823097	0.719313	0.411474	0.55339	0.753819	0.759642	0.642486	0.839894	0.938877	0.919043	0.721597	0.592096	0.767573	0.838365	0.769119	0.931645	1	0.867823	0.70179	0.697857	0.7878	0.675724	0.753906	0.553325	0.539565	0.590446
TAG 54:6;0	0.138855	-0.176911	0.085843	0.555318	0.054828	0.362935	0.463988	0.695891	0.386729	0.453058	0.729867	0.616769	0.432525	0.492518	0.299365	0.403597	0.498794	0.643294	0.33203	0.431384	0.339502	0.441833	0.63586	0.748897	0.727851	0.313758	0.415718	0.620129	0.700239	0.437868	0.639159	0.79028	0.852534	0.831417	0.386402	0.541466	0.693427	0.496555	0.690516	0.867823	1	0.946163	0.487318	0.550195	0.459995	0.650221	0.691193	0.713092	0.660009
TAG 54:7;0	0.161933	-0.117508	0.112139	0.424561	0.0701061	0.317806	0.362007	0.562933	0.319739	0.312693	0.582706	0.529591	0.421076	0.478633	0.242792	0.350875	0.446378	0.585667	0.278745	0.383741	0.240274	0.339846	0.518852	0.651581	0.673703	0.237286	0.312589	0.499275	0.617938	0.292007	0.467681	0.628814	0.732505	0.825479	0.249226	0.382398	0.566352	0.314725	0.496265	0.70179	0.946163	1	0.335433	0.380087	0.303434	0.534605	0.739573	0.769654	0.658201
TAG 56:3;0	0.240498	-0.30604	0.195608	0.780617	0.0602794	0.514859	0.669901	0.653045	0.573114	0.75779	0.709552	0.445919	0.441298	0.404132	0.521545	0.555493	0.55936	0.509244	0.537773	0.52379	0.611007	0.630665	0.63544	0.570214	0.389521	0.643573	0.676494	0.644889	0.529088	0.739409	0.72748	0.676472	0.566276	0.34816	0.763411	0.748564	0.64283	0.83991	0.766448	0.697857	0.487318	0.335433	1	0.869145	0.665624	0.614169	0.313796	0.229589	0.418788
TAG 56:4;0	0.169012	-0.25134	0.109134	0.747439	0.0667468	0.461973	0.670213	0.689467	0.586262	0.778388	0.773554	0.532748	0.425375	0.418493	0.449879	0.508512	0.553876	0.56503	0.442937	0.474148	0.555733	0.630005	0.686796	0.637417	0.480577	0.528023	0.612738	0.649707	0.567685	0.738093	0.777525	0.75419	0.651166	0.431684	0.692947	0.752486	0.680465	0.849852	0.851114	0.7878	0.550195	0.380087	0.869145	1	0.797681	0.730325	0.396447	0.315675	0.537566
TAG 56:5;0	0.171159	-0.223062	0.107081	0.66906	0.0903604	0.442816	0.59297	0.545093	0.63739	0.736804	0.664139	0.418127	0.262729	0.261391	0.350869	0.430073	0.470625	0.45367	0.368665	0.442669	0.490328	0.628153	0.680793	0.593117	0.433225	0.474662	0.598738	0.623373	0.497489	0.707963	0.737852	0.688724	0.618501	0.428347	0.651542	0.717795	0.649723	0.749788	0.731139	0.675724	0.459995	0.303434	0.665624	0.797681	1	0.809179	0.440451	0.334695	0.587775
TAG 56:6;0	0.160426	-0.270606	0.114635	0.747504	0.0482077	0.485133	0.595608	0.609188	0.612574	0.708165	0.723503	0.519698	0.33257	0.327414	0.371074	0.474012	0.52509	0.544361	0.369015	0.459395	0.502634	0.654071	0.765399	0.729856	0.616278	0.462972	0.591309	0.682131	0.610968	0.705636	0.808349	0.797321	0.780486	0.702413	0.594412	0.703014	0.71283	0.708678	0.764984	0.753906	0.650221	0.534605	0.614169	0.730325	0.809179	1	0.751557	0.663734	0.813538
TAG 56:7;0	0.160486	-0.157268	0.126554	0.519158	0.0575482	0.384096	0.42153	0.478791	0.378651	0.427762	0.54087	0.427336	0.293335	0.294471	0.268645	0.332647	0.374139	0.44847	0.220882	0.317178	0.310213	0.412031	0.548037	0.583624	0.571754	0.248511	0.334144	0.482134	0.520348	0.396884	0.552653	0.607423	0.662544	0.781278	0.260402	0.403613	0.532923	0.376378	0.493671	0.553325	0.691193	0.739573	0.313796	0.396447	0.440451	0.751557	1	0.967188	0.902061
TAG 56:8;0	0.137511	-0.121452	0.11871	0.412888	0.0287946	0.32099	0.316691	0.454162	0.252056	0.301566	0.498182	0.411894	0.253842	0.28596	0.186929	0.234227	0.29239	0.433077	0.141023	0.250237	0.198258	0.284693	0.462989	0.551784	0.591938	0.131393	0.206806	0.418613	0.515935	0.258796	0.472477	0.578369	0.660468	0.794486	0.130956	0.313327	0.50152	0.278275	0.454325	0.539565	0.713092	0.769654	0.229589	0.315675	0.334695	0.663734	0.967188	1	0.838081
TAG 58:7;0	0.167887	-0.150484	0.11192	0.535009	0.0953639	0.396736	0.465982	0.492824	0.413511	0.484046	0.568646	0.459274	0.293264	0.29801	0.266831	0.344959	0.376302	0.449038	0.233992	0.319734	0.333652	0.433907	0.549075	0.565604	0.555133	0.291843	0.371118	0.48392	0.505595	0.450376	0.567756	0.599836	0.63308	0.71106	0.351372	0.463715	0.552281	0.474143	0.556859	0.590446	0.660009	0.658201	0.418788	0.537566	0.587775	0.813538	0.902061	0.838081	1
TAG 58:8;0	0.192795	-0.0530145	0.149774	0.340403	0.0923814	0.321542	0.282426	0.353939	0.21808	0.291221	0.435355	0.337241	0.146431	0.168166	0.108686	0.138828	0.178331	0.292559	0.0608693	0.150331	0.122151	0.1974	0.336471	0.40139	0.441779	0.0894209	0.155072	0.31786	0.404405	0.216944	0.371932	0.442341	0.505376	0.649221	0.128138	0.275975	0.423201	0.293406	0.399254	0.440855	0.609291	0.693438	0.249647	0.314179	0.338879	0.614136	0.937877	0.939554	0.866703
Cer 40:1;2	0.409529	0.104672	0.305286	0.235882	0.216507	0.334067	0.245741	0.244059	0.262276	0.248598	0.228382	0.212132	0.352164	0.357309	0.220757	0.314627	0.354709	0.370266	0.308181	0.336771	0.205167	0.22233	0.265925	0.318478	0.311098	0.304041	0.297601	0.296159	0.319089	0.211438	0.194783	0.227541	0.264461	0.245802	0.300392	0.2846	0.273239	0.180986	0.194805	0.248795	0.208243	0.189955	0.230185	0.310443	0.292515	0.229131	0.0970244	0.0447446	0.164386
Cer 40:2;2	0.39016	0.220145	0.22717	0.197018	0.287605	0.297131	0.170673	0.19864	0.200994	0.20455	0.222674	0.167865	0.211678	0.248516	0.0710948	0.162998	0.231212	0.274653	0.209226	0.24868	0.0760218	0.125112	0.19155	0.25742	0.232468	0.209805	0.236292	0.27432	0.292428	0.147786	0.169138	0.212334	0.230218	0.206069	0.30179	0.312638	0.299289	0.18565	0.21707	0.247648	0.211859	0.191561	0.260069	0.301976	0.289877	0.261746	0.113996	0.0649333	0.194794
Cer 42:1;2	0.493938	0.161376	0.381731	0.235068	0.322301	0.384364	0.250406	0.205708	0.321438	0.296978	0.244108	0.197405	0.258665	0.255732	0.197302	0.276948	0.311617	0.286179	0.257048	0.280105	0.190954	0.243677	0.266684	0.268454	0.220232	0.288998	0.296415	0.252444	0.23367	0.248877	0.2166	0.215819	0.228295	0.203387	0.314867	0.279029	0.233555	0.223346	0.193604	0.218233	0.204523	0.201726	0.238985	0.316435	0.338535	0.302992	0.161332	0.0897978	0.2205
Cer 42:2;2	0.504262	0.135222	0.398009	0.226181	0.294809	0.415636	0.170312	0.143793	0.268967	0.29381	0.259375	0.182461	0.0945882	0.108304	0.0432697	0.114771	0.175922	0.181466	0.128285	0.174136	0.0922176	0.172994	0.21625	0.214486	0.125543	0.183569	0.255852	0.235139	0.203108	0.236472	0.235041	0.242049	0.223117	0.160715	0.331937	0.340873	0.274659	0.275571	0.258649	0.260064	0.224072	0.209526	0.27875	0.341813	0.360581	0.321984	0.158394	0.0862964	0.224968
SM 32:1;2	0.534092	0.319729	0.398277	-0.00602767	0.329752	0.284289	-0.020836	0.0222835	0.00202379	-0.0462358	0.0255991	0.145197	0.0846249	0.137686	-0.0901255	-0.0154338	0.040484	0.124467	0.0610441	0.102055	-0.119087	-0.103475	-0.0386814	0.0586844	0.0976253	0.035557	0.0302694	0.103716	0.165434	-0.114493	-0.0837837	-0.0236873	0.032864	0.107419	0.065485	0.0941949	0.125811	-0.0340931	-0.0097912	0.0151224	0.0859141	0.167827	0.00932691	0.0225184	-0.0418113	0.001341	0.0894809	0.0959374	0.0989308
SM 34:0;2	0.486433	0.0201095	0.494785	0.0614811	0.204654	0.39211	0.122976	0.0583621	0.160469	0.107878	0.0704721	0.0906062	0.0456568	0.0490216	0.0647366	0.0809379	0.0916495	0.0340002	0.0545658	0.0615412	0.0863073	0.0935558	0.0884376	0.042139	-0.0468039	0.0826804	0.0872195	0.0720671	0.00832184	0.0909394	0.0431223	0.0186402	0.0100971	-0.0105505	0.0828115	0.0915075	0.0522716	0.0622458	0.0280627	0.0204427	0.0472736	0.0730066	0.0486337	0.079332	0.108304	0.0648677	0.0275383	0.000630898	0.0115391
SM 34:1;2	0.600492	0.229087	0.553778	-0.11251	0.285316	0.339185	-0.0813967	-0.0589739	-0.0299745	-0.0298871	-0.0105942	0.0628904	-0.127548	-0.0909612	-0.176589	-0.156995	-0.113892	-0.0943643	-0.0511027	-0.04215	-0.177124	-0.163517	-0.137314	-0.107392	-0.144148	-0.0636824	-0.0441929	-0.0083273	-0.0254899	-0.121534	-0.111762	-0.0932609	-0.108528	-0.1606	0.0244247	0.0365784	0.00453645	-0.0117576	-0.033951	-0.0535116	-0.0753772	-0.0502888	-0.00240069	0.00525748	0.019678	-0.0532767	-0.107769	-0.11664	-0.0838602
SM 34:2;2	0.474219	0.103044	0.39808	0.11334	0.230616	0.340409	0.145065	0.16195	0.123156	0.15392	0.177397	0.202425	0.0395444	0.0581109	0.042587	0.0402163	0.0539103	0.0847233	0.0722528	0.091431	0.040331	0.0396428	0.0710238	0.109282	0.0768848	0.0827404	0.0964946	0.151648	0.11186	0.0645182	0.109336	0.139177	0.145715	0.0887435	0.130181	0.194035	0.170853	0.14417	0.128771	0.137391	0.108599	0.101378	0.144224	0.130847	0.1261	0.135332	0.110806	0.0792391	0.100209
SM 36:1;2	0.428379	0.0829371	0.40464	0.0506493	0.198066	0.327037	0.119901	0.0483661	0.168002	0.121681	0.0505838	-0.0280845	-0.10501	-0.135659	0.0224583	0.0244138	-0.00890085	-0.105693	0.0937142	0.0787202	0.0573134	0.058668	0.00967649	-0.0557184	-0.179369	0.136091	0.168717	0.0812875	-0.0266479	0.0856082	0.00236245	-0.0440345	-0.0721435	-0.108555	0.194155	0.143077	0.0161439	0.0694779	-0.0247088	-0.0292152	-0.0141993	0.0281774	0.0660367	0.0487321	0.146098	0.0658947	0.023447	-0.0465198	0.00701088
SM 36:2;2	0.369681	0.108249	0.318352	0.0727772	0.225345	0.260288	0.150047	0.125188	0.145038	0.12297	0.0829644	0.014527	-0.0753663	-0.0914856	0.0732469	0.0375562	-0.000663671	-0.0666048	0.116989	0.106988	0.0716956	0.0515779	0.0288438	-0.00976935	-0.122796	0.147616	0.15599	0.108348	0.00423603	0.06968	0.0374415	0.00618061	-0.0195906	-0.088241	0.179522	0.157738	0.0557566	0.0631417	0.0034713	0.00680878	-0.00626255	-0.00408308	0.08374	0.0455912	0.118786	0.076131	0.0145434	-0.0494695	-0.0130577
SM 38:1;2	0.509424	0.187027	0.446591	0.0815005	0.256437	0.361406	0.0431332	0.101432	0.0866897	0.112974	0.168537	0.190452	0.0735255	0.104765	-0.0772672	0.0466782	0.0949487	0.153559	0.0943096	0.140341	-0.0501577	-0.00252632	0.0650152	0.134638	0.120676	0.0881918	0.133545	0.174038	0.201234	0.0263803	0.0450177	0.0863838	0.124686	0.118732	0.181477	0.202715	0.203157	0.0778298	0.0957189	0.118202	0.123353	0.149637	0.110478	0.16609	0.178347	0.135113	0.130241	0.101673	0.162561
SM 38:2;2	0.346691	0.165702	0.301932	-0.059908	0.199585	0.213749	-0.0248836	0.0831392	-0.0567344	0.0358246	0.123915	0.122096	-0.121179	-0.0828005	-0.173808	-0.151364	-0.131306	-0.0451542	-0.0517199	-0.0299362	-0.164151	-0.164746	-0.0911251	-0.0184544	-0.0230756	-0.0619836	-0.00974204	0.0594327	0.0897759	-0.0775622	-0.0240861	0.0249546	0.0352019	-0.0213877	0.0619236	0.119294	0.130082	-0.00236245	0.0300345	0.0561553	0.0517855	0.0405277	0.00130822	0.0091248	0.076213	0.0353385	0.0310505	0.0111622	0.017504
SM 40:1;2	0.58186	0.0333338	0.570531	0.200257	0.184127	0.518098	0.203004	0.220855	0.219435	0.228699	0.245173	0.244846	0.213383	0.216043	0.12486	0.203545	0.234538	0.250379	0.217245	0.246293	0.119141	0.141914	0.197389	0.244463	0.211444	0.204785	0.228655	0.242617	0.229267	0.158486	0.16284	0.18435	0.229781	0.237685	0.230906	0.224662	0.217802	0.144279	0.14494	0.190392	0.213574	0.239695	0.172071	0.205998	0.226962	0.24697	0.254847	0.21731	0.240028
SM 40:2;2	0.513788	0.217578	0.432886	-0.0115282	0.239591	0.323317	-0.0306463	0.0791353	0.0126753	0.0483989	0.154133	0.203026	-0.0108181	0.0555436	-0.149222	-0.0872032	-0.0257412	0.0990509	-0.0181759	0.0454929	-0.170077	-0.13159	-0.0207486	0.0983736	0.125079	-0.0386869	0.0021385	0.102383	0.161846	-0.0843191	-0.00740417	0.0723675	0.128001	0.134714	0.0694015	0.148512	0.193003	0.0232886	0.0755957	0.120725	0.147715	0.186541	0.0628248	0.0910159	0.114329	0.113133	0.16142	0.158536	0.15132
SM 42:2;2	0.524697	0.0390528	0.546223	-0.010403	0.131978	0.3956	0.0313564	0.00810881	0.138773	0.136741	0.109866	0.0632782	-0.139734	-0.119961	-0.0892242	-0.108359	-0.0753445	-0.0803316	-0.0350763	0.00192547	-0.0741154	-0.0384247	-0.0240042	-0.0304934	-0.132027	-0.0199074	0.0557238	0.0536755	-0.0278168	0.0247306	0.0196124	0.00738232	-0.00949624	-0.0671728	0.103077	0.132147	0.066998	0.106015	0.0451979	0.0146308	-0.0046894	0.0214696	0.0666812	0.0593508	0.129345	0.0626282	0.0708435	0.0444605	0.0496443
Chol	0.684879	0.127794	0.58541	0.196854	0.305598	0.521392	0.179418	0.250636	0.266684	0.257158	0.272146	0.350285	0.197799	0.235658	0.0872141	0.15705	0.210144	0.240323	0.287883	0.332532	0.0990291	0.123457	0.181674	0.226886	0.193686	0.266919	0.281836	0.307198	0.341824	0.172055	0.181805	0.195335	0.206932	0.147567	0.29753	0.328512	0.308946	0.210154	0.203119	0.212318	0.160759	0.156941	0.242349	0.210641	0.224897	0.211187	0.16834	0.137424	0.211236
CE 14:0;0	0.598438	0.194079	0.476901	0.131126	0.33262	0.426397	0.162348	0.121528	0.200836	0.0492127	0.0473064	0.174294	0.346319	0.353152	0.180079	0.28188	0.304592	0.304308	0.283557	0.309825	0.114564	0.145486	0.16946	0.220353	0.245321	0.259293	0.21436	0.218949	0.281165	0.0496661	0.00961641	0.0505019	0.126149	0.257993	0.152166	0.122681	0.153669	-0.0286854	-0.0303295	0.0416147	0.161015	0.275429	0.0247197	0.056789	0.0213986	0.118852	0.213814	0.195182	0.209335
CE 15:0;0	0.488323	0.283945	0.385282	-0.0898032	0.290145	0.213224	0.0256538	0.101711	0.100952	-0.0699532	-0.0063991	0.141772	0.159475	0.232097	0.00368433	0.0205957	0.0739024	0.152276	0.226001	0.316478	-0.124587	-0.115804	-0.0442093	0.0636988	0.118442	0.133933	0.0827623	0.139674	0.272114	-0.165025	-0.136637	-0.062437	0.000718295	0.0760218	0.0343115	0.0271286	0.11056	-0.175791	-0.124412	-0.0546204	0.0471261	0.139953	-0.0652392	-0.116017	-0.115116	-0.084543	0.0484972	0.0838056	-0.0126152
CE 16:0;0	0.769091	0.110374	0.683459	0.201912	0.319395	0.60992	0.144552	0.0507804	0.228196	0.194773	0.114537	0.114007	0.096216	0.0726297	0.076568	0.150894	0.17194	0.119376	0.105551	0.0959265	0.123134	0.173754	0.174873	0.138849	0.082085	0.148621	0.188294	0.176889	0.108725	0.169706	0.129766	0.0924524	0.0960139	0.138538	0.184869	0.181756	0.157623	0.155296	0.094905	0.0738478	0.0923377	0.150817	0.128351	0.128378	0.191719	0.234582	0.239307	0.182613	0.258998
CE 16:1;0	0.385653	0.0581655	0.267252	0.262653	0.274572	0.322864	0.347357	0.052583	0.536391	0.29464	0.0172964	0.047432	0.218108	0.152298	0.36033	0.376673	0.348247	0.130421	0.278313	0.292723	0.357347	0.433235	0.301665	0.153314	0.0191208	0.361887	0.367496	0.177064	0.0260088	0.342659	0.144208	0.0266971	0.040118	0.0941895	0.283262	0.159317	0.0263092	0.131497	-0.0398886	-0.0282211	0.0169141	0.0657035	0.127892	0.0892679	0.192145	0.207123	0.103645	-0.00857857	0.134742
CE 17:0;0	0.543263	0.177555	0.507829	-0.0923924	0.187901	0.308045	-0.105961	-0.0346557	0.00704366	-0.078884	-0.0422428	0.0578214	-0.013369	0.0408663	-0.168827	-0.119595	-0.0447446	0.0223655	0.119092	0.184645	-0.21961	-0.171525	-0.105469	-0.0304551	0.00466209	0.0657035	0.0761966	0.115804	0.211913	-0.17371	-0.15298	-0.108058	-0.077147	-0.0457005	0.116907	0.107408	0.146267	-0.0973795	-0.0747545	-0.0868863	-0.0697565	0.0060659	-0.0105395	-0.0514468	-0.0379276	-0.0564776	-0.0170998	-0.0169905	-0.0213768
CE 17:1;0	0.534458	0.195242	0.40759	0.103661	0.328665	0.344369	0.172246	0.0157779	0.286627	0.108228	-0.0285051	0.0214259	0.13602	0.109659	0.162436	0.218523	0.211127	0.0713187	0.293946	0.287135	0.143055	0.185115	0.112658	0.0448647	-0.0277185	0.331642	0.327267	0.193172	0.124669	0.112368	-0.0198637	-0.0742793	-0.0637261	-0.0128283	0.301413	0.176774	0.0795177	-0.00221497	-0.110342	-0.0889675	-0.0244466	0.04475	0.0464488	-0.00854579	0.0465089	0.0265332	0.00388644	-0.0788294	0.0320064
CE 18:0;0	0.526226	-0.0975979	0.590943	0.0948996	0.0366877	0.442762	0.120742	0.113859	0.162457	0.147081	0.123795	0.155564	0.0753718	0.0729629	0.047503	0.059034	0.0778954	0.0726352	0.18618	0.201628	0.0452034	0.0518784	0.0595638	0.0497207	0.0231957	0.188387	0.189878	0.174557	0.168264	0.0776168	0.0542545	0.0382389	0.0195141	0.0104358	0.214688	0.2065	0.182007	0.141744	0.102962	0.0626937	0.0333611	0.0541452	0.172284	0.151839	0.228896	0.113182	0.0857229	0.043745	0.132726
CE 18:1;0	0.61961	0.131645	0.50388	0.193571	0.319133	0.476492	0.197575	0.0322522	0.33168	0.286632	0.122337	0.104306	0.0518183	0.0233214	0.0821232	0.148392	0.165107	0.0457933	0.120223	0.107578	0.148108	0.225383	0.167111	0.0784088	-0.0322522	0.203135	0.26841	0.158301	0.0567016	0.274238	0.140412	0.060416	0.0254134	0.00966011	0.31727	0.246359	0.1274	0.237701	0.106196	0.0794248	0.072657	0.0850018	0.176512	0.187071	0.222778	0.208046	0.0760163	-0.0249655	0.157733
CE 18:2;0	0.764481	0.193314	0.688528	0.0531347	0.317303	0.523954	-0.101476	0.0328804	-0.0601428	0.0232667	0.159765	0.109566	-0.0100971	0.0509334	-0.158301	-0.0596348	0.0238785	0.123992	-0.0145325	0.0171981	-0.109976	-0.0704229	0.0569146	0.147218	0.136053	-0.0320174	0.0341968	0.186158	0.217042	-0.0374578	0.0772836	0.145393	0.158688	0.0995261	0.0783105	0.192888	0.246807	0.0768521	0.147223	0.14187	0.111319	0.12237	0.0585915	0.0655942	0.0403419	0.0364582	0.0619017	0.0857556	0.0638572
CE 18:3;0	0.52332	0.130951	0.400888	0.23072	0.309285	0.423578	0.211056	0.114848	0.275418	0.196624	0.0985484	0.269552	0.322263	0.312169	0.224051	0.302664	0.321662	0.31774	0.171913	0.207756	0.209297	0.239569	0.258851	0.322334	0.387101	0.232703	0.196635	0.190987	0.27851	0.193117	0.145268	0.182914	0.303505	0.41131	0.168362	0.184471	0.221166	0.106278	0.102967	0.184192	0.240563	0.27609	0.105529	0.176173	0.231163	0.332707	0.295001	0.248227	0.310716
CE 20:2;0	0.39188	0.18458	0.314873	-0.0123093	0.174578	0.18222	-0.157585	-0.0504909	-0.0296085	-0.0231739	0.00716383	-0.0850237	-0.00292507	0.0509279	-0.112406	-0.0837564	-0.0177662	0.0579361	-0.0437996	0.00584741	-0.143072	-0.0951235	-0.0221797	0.0265605	0.0436248	-0.0991766	-0.0589357	0.0413798	0.105868	-0.0883666	-0.00390829	0.0374469	0.0329733	0.0103484	-0.0250311	0.0416802	0.0910322	-0.0204919	0.028658	0.0113207	-0.00605498	0.0134346	0.124822	0.0624698	-0.0477871	-0.03323	-0.012495	0.0267845	-0.0427945
CE 20:3;0	0.556837	-0.149599	0.549621	0.398572	0.11771	0.61034	0.394622	0.287463	0.412053	0.390793	0.25648	0.233626	0.288905	0.238061	0.334395	0.391536	0.373805	0.288205	0.328195	0.317205	0.398976	0.427183	0.381081	0.298518	0.181079	0.363596	0.402668	0.34934	0.206298	0.388133	0.324404	0.250488	0.232845	0.179238	0.338492	0.325508	0.243567	0.279258	0.219965	0.202174	0.103159	0.0744541	0.249707	0.30551	0.365617	0.317904	0.200737	0.122102	0.253405
CE 20:4;0	0.472471	-4.09674e-05	0.434262	0.192615	0.166024	0.440631	0.13478	0.0389545	0.292024	0.243289	0.142001	0.141531	-0.0261618	-0.0525775	0.0227205	0.0929495	0.101045	0.0567671	0.0209999	0.0532658	0.0819648	0.182619	0.200814	0.158585	0.119578	0.0691065	0.14346	0.147676	0.0537082	0.174404	0.161676	0.119158	0.152909	0.180822	0.126275	0.153439	0.1492	0.120895	0.0935067	0.101962	0.0784798	0.0819593	0.0655778	0.137883	0.413659	0.417242	0.261462	0.189114	0.320499
CE 20:5;0	0.333914	0.215245	0.258884	0.0142321	0.214623	0.209854	-0.0531074	-0.0961723	0.00140108	-0.0340876	-0.002936	0.0568982	0.0292971	0.0381734	-0.0972538	-0.0181431	0.0116702	0.0736402	-0.117382	-0.08687	-0.103241	-0.0447773	0.0160346	0.0890986	0.191566	-0.0857939	-0.0995644	-0.0281446	0.0674678	-0.0658346	-0.0400688	-0.00332382	0.10837	0.35513	-0.138904	-0.0964618	0.0266097	-0.0788294	-0.0651627	-0.0209125	0.208975	0.360718	-0.123167	-0.128613	-0.0543309	0.246823	0.531464	0.533496	0.426413
CE 22:6;0	0.347592	0.0245012	0.344156	0.109353	0.0920482	0.320941	-0.0131833	0.00408854	0.0591159	0.102973	0.182603	0.0710784	-0.0181868	0.00412132	-0.111805	-0.0236218	0.0310779	0.092152	-0.0630761	0.0030507	-0.0607765	0.0292862	0.12403	0.1528	0.152401	-0.0652556	0.0224474	0.141253	0.176731	0.0495733	0.137904	0.154657	0.175288	0.305953	-0.0127026	0.0952109	0.21057	0.0664901	0.107397	0.0865149	0.224411	0.349624	-0.0291715	-0.00882437	0.0188914	0.245714	0.588327	0.589873	0.447503
LPC 16:0;0	0.218495	0.135561	0.157989	0.0831173	0.177577	0.137112	0.143301	0.145464	0.134944	0.104983	0.123069	0.20998	0.0749621	0.111237	-0.018367	0.0184053	0.0893007	0.144394	-0.0756285	-0.0167338	-0.056565	0.0159745	0.0716956	0.141367	0.190517	-0.0540851	-0.0117795	0.0421827	0.133671	0.025834	0.0496552	0.0964782	0.140827	0.16958	0.0391566	0.0870666	0.130924	0.0965874	0.111833	0.150451	0.128482	0.118284	0.0692977	0.125909	0.152238	0.171984	0.0976963	0.0879843	0.122217
LPC 18:0;0	0.262757	0.127908	0.224755	0.035617	0.165822	0.168362	0.0466072	0.0848871	0.000619973	0.0794303	0.130907	0.212804	0.00249901	0.0610769	-0.139144	-0.0954458	-0.0159691	0.107288	-0.130634	-0.0637043	-0.155695	-0.106911	-0.0163405	0.0984774	0.171651	-0.107802	-0.0713133	0.0241134	0.155881	-0.0299909	0.0184708	0.0882355	0.125352	0.107583	0.0430513	0.118781	0.180794	0.145535	0.167144	0.168537	0.0921247	0.0568654	0.145584	0.195925	0.208641	0.149211	0.0449958	0.038381	0.101782
LPC 18:1;0	0.102689	0.35596	0.00547597	-0.210318	0.244709	-0.111734	-0.151238	-0.144503	-0.0923814	-0.104246	-0.104049	0.028079	-0.138784	-0.0787366	-0.257857	-0.246206	-0.165637	-0.100313	-0.24915	-0.190124	-0.332789	-0.274216	-0.241153	-0.135703	-0.0461047	-0.239094	-0.220396	-0.206959	-0.0446517	-0.207806	-0.223182	-0.172677	-0.130891	-0.112996	-0.102235	-0.0968933	-0.0542108	-0.0646493	-0.0745634	-0.0671892	-0.105212	-0.108206	-0.0767974	-0.0234634	-0.0254189	-0.0875473	-0.193287	-0.192435	-0.149637
LPC 18:2;0	0.0931789	0.380923	0.0184107	-0.320985	0.205189	-0.164178	-0.317855	-0.198531	-0.33091	-0.288746	-0.190228	-0.0725805	-0.153548	-0.0679594	-0.315555	-0.324994	-0.239482	-0.0897267	-0.288927	-0.245332	-0.417859	-0.421224	-0.336531	-0.166243	-0.0261727	-0.311737	-0.339824	-0.237996	-0.044466	-0.380054	-0.30799	-0.201224	-0.151822	-0.14346	-0.239252	-0.198678	-0.0754319	-0.187224	-0.121425	-0.113089	-0.162354	-0.169569	-0.179128	-0.137724	-0.192615	-0.247844	-0.283606	-0.22274	-0.284207
LPC 20:4;0	0.0550083	0.192451	0.0139644	-0.0854935	0.127182	-0.0303241	-0.023671	-0.0446845	0.0619563	-0.00989499	-0.0473119	0.0628795	-0.140679	-0.134332	-0.141783	-0.142908	-0.117071	-0.0882847	-0.173655	-0.125139	-0.19291	-0.11983	-0.0923705	-0.045269	0.0161493	-0.168155	-0.122522	-0.108047	-0.039894	-0.109326	-0.10323	-0.0730885	-0.0214587	0.00720753	-0.0978601	-0.0771088	-0.0420079	-0.0793538	-0.0586626	-0.0200221	-0.041134	-0.0554889	-0.115656	-0.00673231	0.176643	0.122031	-0.0295866	-0.0431933	-0.0119652
LPE 18:0;0	0.262778	0.223919	0.154952	0.17454	0.31797	0.169673	0.169487	0.185055	0.169679	0.193331	0.196182	0.35306	0.12958	0.178347	0.0255554	0.0638791	0.152298	0.226345	0.0244903	0.0802169	-0.00207295	0.0776987	0.142318	0.217201	0.248762	0.0607328	0.0934029	0.147409	0.22587	0.122621	0.147895	0.182925	0.215835	0.187737	0.181445	0.223111	0.240186	0.237269	0.242841	0.256147	0.171765	0.122462	0.212367	0.254459	0.24549	0.239323	0.101159	0.0738314	0.153456
LPE 18:1;0	0.0929386	0.28401	-0.0301656	-0.047006	0.254492	-0.0639828	-0.0216226	-0.0106215	-0.0936214	-0.031127	-0.051638	0.166325	0.115208	0.158923	0.0160729	0.0305316	0.0618908	0.124391	0.0308157	0.0116156	-0.0466345	-0.0986631	-0.0992694	0.0100589	0.0903713	0.0257685	-0.0538776	-0.0522553	0.0475194	-0.0683855	-0.0990673	-0.0645892	-0.0445479	-0.0969425	0.032285	-0.00228598	0.01468	0.0687515	0.0476068	0.0324325	-0.120283	-0.199421	0.105349	0.0969097	0.0111185	-0.129017	-0.305636	-0.289243	-0.221549
LPE 18:2;0	0.15434	0.242207	0.0334157	-0.0139316	0.254115	-0.0156359	-0.0415054	0.0320392	-0.0947466	-0.0670472	-0.0332573	0.100324	0.179664	0.222576	0.0571167	0.0808177	0.126947	0.18694	0.0873616	0.0559314	-0.00157588	-0.0495896	-0.033525	0.0770378	0.144803	0.0752134	0.00277759	0.0348796	0.128657	-0.0500976	-0.0555053	0.00825629	0.0267135	-0.0497317	0.0760819	0.0565159	0.0771634	0.0455858	0.0666758	0.0887599	-0.0465908	-0.131623	0.0671401	0.0699914	-0.0668451	-0.209843	-0.365475	-0.344118	-0.310923
PC 14:0;0_16:0;0	0.367398	0.371304	0.17832	0.00949624	0.445946	0.0812055	0.0872578	0.0758907	0.0882301	-0.0927966	-0.0776386	0.173076	0.459378	0.484237	0.243365	0.334947	0.362313	0.375384	0.36565	0.345194	0.130514	0.0897158	0.0763386	0.170487	0.263587	0.281722	0.157165	0.117852	0.185323	-0.0575865	-0.129405	-0.084188	0.0273689	0.16296	0.0913381	-0.0195633	-0.00275574	-0.175081	-0.171164	-0.0336451	0.0968605	0.186279	-0.0335195	-0.0520094	-0.116525	-0.116525	-0.0482787	-0.0434773	-0.0273689
PC 14:0;0_18:1;0	0.263805	0.349088	0.0654413	0.104721	0.461252	0.06578	0.213268	0.170411	0.231479	0.0996409	0.0641139	0.289828	0.440943	0.459782	0.270431	0.346865	0.382649	0.370757	0.324585	0.342719	0.156356	0.17731	0.163872	0.224935	0.277122	0.290975	0.200825	0.176709	0.217277	0.0703792	-0.00116074	0.0334813	0.120671	0.153958	0.182324	0.104754	0.126428	-0.0155649	-0.0249764	0.0935558	0.102476	0.112428	0.122697	0.118934	0.0900381	0.0165044	-0.0733016	-0.10211	-0.00170697
PC 14:0;0_18:2;0	0.205495	0.14601	0.107512	0.11227	0.229824	0.133185	0.0751424	0.148643	0.066277	0.047432	0.125467	0.140696	0.268022	0.291483	0.0693086	0.193309	0.234276	0.268481	0.212858	0.240825	0.0468694	0.0775349	0.130913	0.205643	0.227918	0.195887	0.201934	0.217589	0.265466	0.0410739	0.0524519	0.114903	0.170618	0.1922	0.184367	0.160267	0.215557	-0.020481	0.0283085	0.126892	0.178888	0.193445	0.106753	0.0808942	-0.0121946	0.0236327	0.0289421	0.0247525	0.0443349
PC 15:0;0_18:1;0	0.378006	0.304516	0.171099	0.121632	0.474017	0.168242	0.223188	0.0894427	0.315326	0.15173	0.0269483	0.151232	0.265471	0.257759	0.258966	0.315566	0.310279	0.167499	0.389559	0.376711	0.186191	0.219391	0.147802	0.113619	0.0719087	0.379268	0.344374	0.2257	0.196652	0.152784	0.00337298	-0.03837	-0.00181622	0.0528506	0.309301	0.183586	0.107217	0.00318726	-0.0981442	-0.0238403	0.0447227	0.0842426	0.0691284	0.00452007	-0.0322632	-0.0116702	-0.048519	-0.123058	0.0127409
PC 15:0;0_18:2;0	0.448514	0.393803	0.260053	-0.0353111	0.453523	0.173431	-0.0115501	0.0992093	-0.0821177	-0.03258	0.0682544	0.131923	0.100837	0.160841	-0.0121837	0.00455284	0.0497153	0.0873725	0.125019	0.120288	-0.0613227	-0.113455	-0.0538229	0.0326455	0.0583621	0.0603559	0.0197326	0.103208	0.177861	-0.107818	-0.0633984	-0.00601674	0.0142539	-0.030843	0.0390419	0.066501	0.0995043	-0.0428437	-0.00402846	0.0300291	0.00656297	0.00157042	-0.012424	-0.0464379	-0.165227	-0.177091	-0.138057	-0.111773	-0.135496
PC 16:0;0_16:0;0	0.557083	0.382125	0.360401	-0.0220377	0.498259	0.242284	0.0207377	0.00263011	0.0636387	-0.0332573	-0.0584604	0.14736	0.131552	0.148725	0.0610878	0.0903713	0.100427	0.0810034	0.143061	0.113515	0.00625162	-0.010403	-0.0341859	-0.00461293	0.0267735	0.126188	0.0479127	0.0323287	0.0422701	-0.0645619	-0.109063	-0.119611	-0.0813312	-0.0105723	0.0472955	-0.00430704	0.0103702	-0.0771743	-0.111696	-0.0795231	-0.0412268	0.00360786	-0.00898824	-0.0554507	-0.0374469	-0.0286744	-0.0178754	-0.0409537	0.0390856
PC 16:0;0_16:1;0	0.22753	0.137915	0.0581928	0.296153	0.340982	0.15209	0.363744	0.0774966	0.533403	0.250106	-0.0298707	0.0232667	0.338721	0.255382	0.497915	0.510068	0.460148	0.198891	0.4054	0.37858	0.465867	0.51375	0.343839	0.175136	0.0523645	0.463874	0.408218	0.185372	0.00892816	0.357156	0.142831	0.00960548	0.0289366	0.111947	0.266979	0.109304	-0.0287454	0.0802879	-0.0955113	-0.0596185	0.00703273	0.0631744	0.112024	0.0363708	0.0942386	0.132005	0.0957244	-0.0164115	0.096134
PC 16:0;0_17:1;0	0.391028	0.315206	0.177452	0.114995	0.490715	0.164244	0.19492	0.0528889	0.268312	0.0971446	-0.0354313	0.105775	0.252143	0.232375	0.285518	0.31638	0.301741	0.133911	0.375827	0.333504	0.210176	0.221101	0.132174	0.0656816	0.0187112	0.385457	0.315255	0.171536	0.115411	0.135501	-0.0175258	-0.0820631	-0.0520641	0.0105341	0.276396	0.143279	0.0480001	-0.00683609	-0.12279	-0.0721982	-0.0125224	0.0311543	0.0449958	-0.0236436	-0.0441983	-0.0288328	-0.0457551	-0.126007	0.00787393
PC 16:0;0_18:0;0	0.40434	0.405105	0.208172	-0.0573571	0.4864	0.142613	-0.00721845	0.00834915	-0.00706004	0.0239168	0.0350708	0.203736	0.00869874	0.039173	-0.0483442	-0.0214806	-0.000794767	-0.00915757	0.012211	0.0101845	-0.0619836	-0.0714225	-0.0624152	-0.0270849	-0.00250993	0.0366166	-0.00462931	-0.0070382	0.0256265	-0.0495296	-0.060334	-0.0483661	-0.0383646	-0.0754373	0.0673476	0.0575592	0.0775294	0.0256155	0.00795586	0.0199293	-0.0422428	-0.0644362	0.0241462	0.00750795	0.0397411	-0.021486	-0.0993568	-0.132142	0.0172964
PC 16:0;0_18:1;0	0.4054	0.32902	0.167953	0.206964	0.528367	0.210783	0.31986	0.0952983	0.4376	0.304702	0.0772781	0.164582	0.188048	0.146934	0.306837	0.303276	0.27195	0.0803916	0.291909	0.265165	0.270726	0.311906	0.184389	0.0672384	-0.033951	0.364388	0.328283	0.148365	0.03772	0.314315	0.117585	0.00821806	-0.0126207	-0.0213877	0.335034	0.192752	0.0533149	0.185525	0.014101	0.0248945	0.0243046	0.0181922	0.215043	0.155318	0.177932	0.146966	0.00554152	-0.110178	0.0980459
PC 16:0;0_18:2;0	0.524199	0.428024	0.299059	0.0344481	0.548529	0.22286	0.0604323	0.100182	-0.00107335	0.0565759	0.0745142	0.13165	0.0958937	0.128389	0.0575264	0.058231	0.0766773	0.0716246	0.131459	0.103781	0.0334867	-0.0206503	-0.0101463	0.0213222	-0.00175067	0.139647	0.0746835	0.103159	0.115875	0.0105286	0.0101736	0.0205137	-0.00891177	-0.106518	0.126242	0.112925	0.0908574	0.0795723	0.0585861	0.0512993	-0.0364418	-0.0740335	0.130492	0.0622841	-0.0297833	-0.0991055	-0.178178	-0.187972	-0.117951
PC 16:0;0_18:3;0	0.275435	0.295449	0.118382	0.0870502	0.386527	0.0908411	0.124161	0.0858267	0.120283	-0.00606044	-0.0230155	0.241404	0.37368	0.381726	0.257283	0.300479	0.31236	0.298185	0.248478	0.250674	0.170503	0.121075	0.100285	0.212094	0.316353	0.243507	0.107239	0.0810253	0.221014	0.0177389	-0.0395936	0.033525	0.167013	0.259463	0.0485791	0.0145707	0.0718868	-0.0768521	-0.0717011	0.0698166	0.114668	0.149452	0.0532876	-0.00909203	-0.0854115	-0.00148848	0.0144342	0.0171052	0.00525748
PC 16:0;0_20:1;0	0.375302	0.356474	0.157618	0.0370864	0.436841	0.150435	0.0467001	-0.0789004	0.0867552	0.0657472	-0.0265988	-0.0158271	0.0791736	0.0496825	0.0687351	0.0967731	0.0960903	-0.00758989	0.0808833	0.0470824	0.0168977	0.0398449	-0.0186839	-0.0403911	-0.0480984	0.140444	0.100395	0.0051537	0.0106761	0.0432424	-0.0682489	-0.103191	-0.101618	-0.0291606	0.144443	0.0406533	0.0302203	0.00816343	-0.0844447	-0.0654522	0.0059075	0.0515178	0.0961777	0.0489669	-0.0556692	-0.0161111	0.0321976	-0.0271614	0.139811
PC 16:0;0_20:2;0	0.556799	0.298999	0.333046	0.290456	0.541493	0.371173	0.299676	0.225127	0.313769	0.294323	0.203321	0.253252	0.300665	0.299715	0.286146	0.321504	0.341621	0.287168	0.313616	0.295722	0.265957	0.285715	0.258867	0.229535	0.174868	0.339775	0.309612	0.273326	0.224488	0.265428	0.207669	0.170077	0.154177	0.120288	0.304177	0.271491	0.219195	0.213863	0.162873	0.170913	0.127236	0.109528	0.292657	0.292062	0.226181	0.177118	0.135004	0.0637097	0.227912
PC 16:0;0_20:3;0	0.41828	0.101285	0.259496	0.417832	0.393268	0.378235	0.495692	0.333668	0.488935	0.406694	0.224826	0.270846	0.364399	0.31537	0.469877	0.488427	0.455828	0.314649	0.410933	0.390018	0.478791	0.500406	0.412992	0.305193	0.190441	0.46289	0.437157	0.333384	0.199317	0.429357	0.314468	0.224772	0.213388	0.157623	0.362422	0.292308	0.181679	0.287583	0.193981	0.19894	0.119633	0.0854224	0.298092	0.321405	0.329397	0.271529	0.143312	0.0537902	0.212918
PC 16:0;0_20:4;0	0.273255	0.18328	0.12899	0.20538	0.350694	0.188387	0.305849	0.136817	0.4086	0.267307	0.110587	0.213093	0.0902675	0.0523208	0.21666	0.221866	0.198105	0.0894263	0.142433	0.167477	0.211558	0.277833	0.242677	0.164042	0.128973	0.193014	0.189862	0.127854	0.0391293	0.215529	0.15971	0.0988925	0.136014	0.182045	0.120321	0.0936323	0.058821	0.0852149	0.044395	0.0808614	0.0923541	0.0908356	0.0747491	0.131033	0.395966	0.407868	0.262057	0.176288	0.324033
PC 16:0;0_20:5;0	0.180467	0.279537	0.0606181	0.062366	0.289516	0.0782887	0.0569965	-0.0155212	0.0784962	-0.00660667	-0.00801049	0.136544	0.108583	0.0850182	0.0633219	0.0997337	0.0861872	0.0903167	-0.0225839	-0.00877521	0.0228461	0.0509661	0.0621694	0.109052	0.221549	0.0180338	-0.0431714	-0.028669	0.0590067	-0.0120745	-0.0118887	0.0168267	0.143711	0.405536	-0.124647	-0.118967	-0.0116484	-0.0987669	-0.0940529	-0.00457469	0.260714	0.405929	-0.0907974	-0.12255	-0.0530528	0.269508	0.559737	0.556159	0.443985
PC 16:0;0_22:4;0	0.177577	0.109178	0.0629177	0.160278	0.275276	0.113133	0.260473	0.136719	0.387636	0.213082	0.0575209	0.157864	0.0729192	0.0329514	0.224285	0.219697	0.179139	0.0356061	0.173267	0.178047	0.214295	0.265766	0.185771	0.0925398	0.0381953	0.241027	0.217234	0.100695	0.0301329	0.210826	0.103443	0.0439525	0.0540305	0.0378566	0.176933	0.11605	0.0526977	0.0747873	0.0187713	0.0628358	-8.19348e-06	-0.051343	0.0980841	0.142416	0.335968	0.285278	-0.0150623	-0.110833	0.12202
PC 16:0;0_22:5;0	0.273069	0.260091	0.125915	0.163168	0.366715	0.176321	0.174092	0.0804517	0.244212	0.147283	0.110238	0.236428	0.109282	0.08498	0.0896284	0.151992	0.158388	0.125325	0.0619345	0.0831283	0.0851384	0.163146	0.174513	0.182226	0.195395	0.128586	0.107692	0.0998484	0.107233	0.127335	0.0997282	0.105496	0.182335	0.305499	0.0584604	0.0625626	0.112707	0.0481694	0.0337708	0.0915621	0.19214	0.236701	0.0273307	0.0420844	0.156957	0.383337	0.362968	0.293783	0.38024
PC 16:0;0_22:6;0	0.222051	0.156154	0.130918	0.148873	0.239853	0.182504	0.0966694	0.102028	0.123844	0.149009	0.223209	0.150375	0.018662	0.0246159	-0.0107853	0.0383154	0.0691939	0.0853077	-0.00780838	0.042942	0.0130686	0.0927365	0.156443	0.151872	0.146486	-0.0125497	0.0485081	0.13838	0.169591	0.0848598	0.16851	0.17607	0.191408	0.332215	-0.0132762	0.0744268	0.178894	0.0687951	0.110085	0.11298	0.281913	0.406115	-0.0121345	-0.00820167	0.0160346	0.277975	0.653394	0.641585	0.505431
PC 16:1;0_18:0;0	0.300665	0.154914	0.136173	0.28536	0.370528	0.213781	0.402439	0.141974	0.496265	0.289642	0.0302148	0.1834	0.353961	0.281066	0.457581	0.474902	0.420252	0.222707	0.394682	0.363711	0.417979	0.42957	0.285185	0.188087	0.118213	0.467572	0.38668	0.175223	0.0876347	0.327081	0.120376	0.028811	0.0573188	0.0946592	0.319625	0.168854	0.0325418	0.145639	-0.0262983	0.0130741	0.00739871	0.0152207	0.206282	0.134408	0.170848	0.134988	0.02301	-0.094408	0.0829098
PC 16:1;0_18:1;0	0.383911	0.391962	0.1388	0.149424	0.551364	0.154062	0.182712	0.00225867	0.439337	0.297595	0.0961286	0.173431	-0.0139426	0.00407762	0.051272	0.0801295	0.130405	0.00820713	0.0978274	0.170585	0.0605962	0.209958	0.162725	0.0685493	-0.0368952	0.160879	0.244786	0.151309	0.0873069	0.233429	0.111707	0.0304442	0.0272706	-0.0188477	0.275861	0.240394	0.141182	0.204261	0.0800803	0.054473	0.00665037	0.0113971	0.139827	0.105518	0.163392	0.134988	-0.0100425	-0.0979366	0.0528943
PC 16:1;0_18:2;0	0.469833	0.403433	0.233948	0.074323	0.539641	0.190244	0.0520149	0.0506166	0.194936	0.147092	0.110653	0.121381	-0.0210654	0.0273089	-0.0349015	0.00999331	0.0779281	0.0435811	0.0945718	0.165462	-0.0128556	0.0696254	0.0979585	0.0766554	-0.0155813	0.116694	0.17684	0.1977	0.175753	0.0826312	0.0678502	0.0637698	0.0482022	-0.0888364	0.219692	0.259463	0.211995	0.1193	0.094621	0.0691939	-0.0456513	-0.0705595	0.0861271	0.0530473	0.0329514	-0.0700843	-0.216671	-0.244223	-0.155351
PC 16:1;0_20:4;0	0.280094	0.324863	0.112854	0.0839476	0.432782	0.117235	0.0860178	-0.0475303	0.253651	0.108774	-0.0273799	0.0919827	-0.0684619	-0.0828497	0.0151497	0.0470715	0.0404184	-0.0414508	-0.0010078	0.0235562	0.00618061	0.106939	0.0948067	0.0499502	0.0613445	0.0644362	0.0920482	0.0382663	0.0231903	0.0568436	-0.00192	-0.0320392	0.0369553	0.0827077	0.0577176	0.0595802	0.0107744	-0.0105559	-0.0519821	-0.0287072	-0.0398613	-0.0090811	-0.0434282	-0.0106925	0.176042	0.193292	0.101771	0.0421336	0.130039
PC 17:0;0_18:1;0	0.349804	0.35342	0.169881	0.00576548	0.458444	0.114755	0.0532166	-0.0499065	0.159699	0.0752298	-0.0197545	0.157323	0.0363654	0.0419916	0.0294665	0.0890822	0.109047	0.0195742	0.214563	0.198629	0.0202625	0.0626664	0.0167666	0.00589657	-0.0214642	0.235587	0.225837	0.136238	0.120709	0.0496388	-0.0498791	-0.0780811	-0.0643106	-0.0644526	0.27656	0.170056	0.118819	-0.00408308	-0.0753936	-0.0603176	-0.0662497	-0.0535717	0.00994415	-0.0276311	0.00523017	-0.0303568	-0.0885032	-0.150124	-0.0509115
PC 17:0;0_18:2;0	0.366317	0.237106	0.292832	-0.0654631	0.285059	0.183378	-0.146573	0.0369608	-0.185924	-0.0614647	0.095566	0.169171	-0.0464707	0.0281774	-0.182985	-0.118382	-0.0643871	0.0347704	0.0527414	0.0716902	-0.169908	-0.190976	-0.0900818	0.0114354	0.0307337	0.0172145	0.0281828	0.12864	0.21613	-0.142007	-0.0416911	0.0168704	0.00151579	-0.103071	0.125117	0.1629	0.20579	0.0354641	0.100258	0.0684237	-0.0524901	-0.102984	0.0472682	0.0270412	-0.0745087	-0.141389	-0.203551	-0.185569	-0.117677
PC 17:0;0_20:4;0	0.336908	0.218239	0.223859	0.0398012	0.32258	0.174125	0.0714498	0.0793975	0.195991	0.0849144	0.0941403	0.233976	-0.0888145	-0.0646329	-0.0394461	-0.0320556	-0.00317634	-0.00207295	0.0644089	0.117426	-0.0683691	0.00208387	0.0514741	0.0666539	0.0676317	0.0687023	0.100875	0.136451	0.123254	-0.0392495	-0.00491335	0.0104139	0.0680741	0.0907646	0.0811728	0.106758	0.140188	-0.0632127	-0.0173128	0.02555	0.0238676	0.0335468	-0.0706851	-0.0304333	0.19321	0.189649	0.0995207	0.0563356	0.145715
PC 18:0;0_18:1;0	0.384309	0.27763	0.203862	0.105841	0.438332	0.197946	0.243808	0.0481203	0.272376	0.199945	0.00304524	0.183001	0.191178	0.165932	0.244671	0.226241	0.188753	0.06903	0.240984	0.219348	0.187016	0.16574	0.0560734	0.0125824	-0.0175641	0.308695	0.22393	0.0495569	0.0455366	0.185661	0.00122083	-0.0661295	-0.0615467	-0.0445752	0.26563	0.125243	0.0314274	0.124565	-0.028079	-0.0125988	-0.0112333	-0.0113917	0.185432	0.146655	0.16402	0.0572205	-0.0272597	-0.129585	0.0737932
PC 18:0;0_18:2;0	0.531563	0.314698	0.361488	0.0663371	0.458548	0.297016	0.0418605	0.113712	-0.0428928	0.0978219	0.138183	0.231397	0.0852804	0.140969	-0.0161056	0.00241161	0.04664	0.124587	0.084767	0.0883502	-0.0185145	-0.0653102	-0.00693441	0.0744377	0.0753117	0.0994715	0.0616559	0.117038	0.173371	0.0168157	0.0482295	0.0801622	0.0598806	-0.0552759	0.166259	0.1912	0.186016	0.186503	0.183946	0.155444	0.00864412	-0.0634093	0.205227	0.198989	0.127062	-0.0135821	-0.137293	-0.158874	-0.0336725
PC 18:0;0_18:3;0	0.354895	0.292553	0.189791	0.112439	0.397556	0.190752	0.131716	0.0885578	0.1115	0.0245395	-0.00498983	0.315124	0.396693	0.403389	0.229376	0.285338	0.298469	0.328949	0.218577	0.23739	0.145322	0.0920482	0.0965492	0.232304	0.356621	0.223379	0.0922176	0.0638244	0.231889	0.0119707	-0.0466018	0.0276694	0.179888	0.326797	0.0578159	0.025845	0.096653	-0.0441929	-0.0536809	0.0710402	0.148223	0.198842	0.0676044	0.0271723	0.00107881	0.0704229	0.147229	0.134376	0.141854
PC 18:0;0_20:2;0	0.39932	0.156203	0.259266	0.194691	0.301277	0.264734	0.196313	0.121845	0.241514	0.235134	0.143591	0.113455	0.216218	0.177004	0.245812	0.27071	0.233937	0.152937	0.24076	0.200748	0.229081	0.218594	0.152691	0.104617	0.0576302	0.264619	0.217414	0.121446	0.0783433	0.193942	0.128662	0.0817026	0.0493001	0.00346038	0.230873	0.19445	0.111909	0.129547	0.0754701	0.0632127	0.0276912	0.00228598	0.221931	0.223783	0.168045	0.0821177	0.0458043	-0.0112278	0.127799
PC 18:0;0_20:3;0	0.399954	-0.0685439	0.325666	0.47122	0.23657	0.458652	0.487547	0.369228	0.442505	0.438927	0.300146	0.34196	0.383408	0.324082	0.449415	0.480441	0.445515	0.360576	0.389187	0.376766	0.493386	0.491813	0.43211	0.353163	0.249265	0.444062	0.435164	0.351656	0.250854	0.45993	0.377635	0.30604	0.294793	0.229999	0.383315	0.349078	0.258583	0.356801	0.290145	0.277396	0.165598	0.107911	0.338683	0.38898	0.402177	0.343173	0.243169	0.146699	0.291243
PC 18:0;0_20:4;0	0.320613	0.0796269	0.228404	0.225012	0.263248	0.287545	0.2472	0.141253	0.318986	0.30066	0.201027	0.299567	0.0265168	0.00173975	0.0929987	0.113788	0.114924	0.0910159	0.0438706	0.0935777	0.126543	0.196504	0.220768	0.18346	0.158754	0.0991656	0.136593	0.132491	0.0844392	0.207707	0.206975	0.173726	0.200989	0.199787	0.137626	0.169744	0.164173	0.192697	0.17702	0.182417	0.130416	0.0945172	0.138472	0.221429	0.500941	0.45462	0.28442	0.199481	0.36701
PC 18:0;0_20:5;0	0.234139	0.230627	0.127673	0.0942714	0.263265	0.152543	0.0624643	0.00831092	0.0797799	0.0468858	0.0551994	0.211498	0.125822	0.122714	0.0345191	0.0774529	0.0848981	0.147201	-0.0315858	0.00385366	0.00182168	0.0364965	0.0863292	0.170585	0.287572	0.0136804	-0.0391512	0.00890085	0.11889	0.0125333	0.0322959	0.0774147	0.212678	0.454708	-0.0766609	-0.038665	0.076426	-0.00680332	0.00391921	0.0764806	0.301856	0.417051	-0.0150077	-0.015614	0.0715536	0.347909	0.587611	0.57767	0.504879
PC 18:0;0_22:5;0	0.263139	0.100247	0.152489	0.29222	0.308307	0.252651	0.258867	0.148572	0.301233	0.258474	0.15682	0.289254	0.186983	0.133791	0.210537	0.259976	0.238941	0.185132	0.186776	0.192555	0.244272	0.275478	0.26008	0.244332	0.205872	0.279111	0.261413	0.18582	0.171574	0.279335	0.216933	0.183788	0.211924	0.244829	0.250952	0.229486	0.190168	0.214699	0.162348	0.163168	0.120305	0.0870448	0.148731	0.189174	0.283492	0.391039	0.237428	0.135184	0.285469
PC 18:0;0_22:6;0	0.231097	-0.0230264	0.194587	0.282202	0.155499	0.285005	0.208598	0.208084	0.200847	0.264149	0.323011	0.262833	0.166172	0.16054	0.129837	0.174103	0.201917	0.231654	0.103344	0.157864	0.161015	0.215579	0.278488	0.286201	0.252558	0.112477	0.161878	0.238313	0.255158	0.214382	0.282039	0.2781	0.292504	0.404247	0.114646	0.195767	0.292767	0.221172	0.237461	0.234817	0.340584	0.413735	0.15256	0.154668	0.171192	0.356408	0.647762	0.611116	0.544623
PC 18:1;0_18:1;0	0.385418	0.463928	0.17483	-0.0903167	0.521741	0.0799656	-0.0424668	-0.117426	-0.0247525	0.0350817	-0.0486884	0.144366	-0.0640156	-0.0163023	-0.13767	-0.136506	-0.0855808	-0.0850237	-0.0860834	-0.0799656	-0.166565	-0.155935	-0.165953	-0.117574	-0.0878368	-0.0366166	-0.0593235	-0.0925617	-0.0264567	-0.0582474	-0.128405	-0.13324	-0.133447	-0.200792	0.0926928	0.0462358	0.00898824	0.0848544	0.00853487	-0.0117249	-0.112537	-0.148479	0.139756	0.0941731	0.0391293	-0.0735474	-0.242486	-0.283683	-0.112619
PC 18:1;0_18:2;0	0.443259	0.501957	0.225094	-0.122561	0.541668	0.101782	-0.107485	-0.0536208	-0.138008	-0.0474484	-0.0175258	0.115066	-0.0567562	0.0209616	-0.17649	-0.152478	-0.0926327	-0.0322577	-0.0532876	-0.044821	-0.191905	-0.206746	-0.168308	-0.0864384	-0.0505838	-0.0545604	-0.0794357	-0.0324216	0.057297	-0.13579	-0.130749	-0.0951181	-0.100143	-0.199934	0.0433735	0.0515998	0.0551831	0.0290568	0.0258559	0.00232422	-0.123975	-0.169471	0.0557784	0.0383864	-0.0525611	-0.169335	-0.311082	-0.307843	-0.19409
PC 18:1;0_18:3;0	0.299982	0.443089	0.104437	-0.0565432	0.439752	0.0303131	-0.0665501	-0.031351	-0.0571713	-0.0340384	-0.0216335	0.187377	0.0488905	0.104644	-0.118748	-0.0960685	-0.0321102	0.0775349	-0.0850892	-0.0374469	-0.179631	-0.185268	-0.110904	0.0656598	0.206577	-0.0643652	-0.123271	-0.0428983	0.169515	-0.145371	-0.122025	-0.0319791	0.0798618	0.108834	-0.0645509	-0.0103757	0.078316	-0.0576247	-0.0217537	0.0407243	0.00368433	-0.00456377	0.0247962	0.00192	-0.0612572	0.0188423	-0.0269046	-0.0141938	0.00916304
PC 18:1;0_20:2;0	0.440943	0.289937	0.249625	0.130121	0.406159	0.225132	0.225766	0.158705	0.229546	0.208401	0.139565	0.232009	0.0959975	0.113482	0.130863	0.115755	0.130754	0.10264	0.171438	0.176676	0.100488	0.107288	0.0879133	0.0796433	0.0488522	0.184727	0.192517	0.141952	0.171448	0.135774	0.0730776	0.0615303	0.0396755	-0.0335304	0.225383	0.199148	0.131743	0.160458	0.108266	0.09266	0.0321102	-0.0137623	0.201535	0.179385	0.0974887	0.0200767	-0.0524246	-0.0860178	0.0695599
PC 18:1;0_20:3;0	0.45361	0.26291	0.24974	0.269918	0.497013	0.328255	0.323498	0.192511	0.427074	0.379399	0.214355	0.308269	0.0706523	0.0759399	0.163446	0.190151	0.207336	0.125232	0.181559	0.214792	0.191981	0.29488	0.260233	0.175567	0.0720999	0.240552	0.311153	0.238848	0.127624	0.314873	0.229546	0.154433	0.14217	0.0281009	0.34332	0.32689	0.215682	0.303336	0.228633	0.19823	0.053457	-0.0186183	0.233369	0.312163	0.428806	0.272305	0.0236491	-0.07476	0.164544
PC 18:1;0_20:4;0	0.357495	0.355474	0.16237	0.0971336	0.475967	0.170913	0.133453	0.0222344	0.271933	0.216442	0.0995698	0.268257	-0.114018	-0.101389	-0.054036	-0.0290076	-0.0028486	-0.0356334	-0.0443567	0.0106979	-0.0361141	0.0726242	0.0819429	0.0567125	0.0587336	0.0223327	0.0694725	0.0467711	0.0419752	0.105797	0.0723839	0.0441109	0.0856355	0.0766991	0.113291	0.122615	0.0991656	0.113537	0.0854552	0.0969534	0.0486774	0.0247416	0.0754919	0.13407	0.376635	0.329004	0.117694	0.0461921	0.216043
PC 18:2;0_18:2;0	0.333641	0.50554	0.131098	-0.194712	0.460733	-0.0194377	-0.161928	-0.0626063	-0.215131	-0.16119	-0.092234	0.030914	-0.0207213	0.0709582	-0.156099	-0.159246	-0.0996846	0.0149695	-0.0939764	-0.0810362	-0.218217	-0.258463	-0.19598	-0.0772399	0.0181485	-0.11735	-0.189125	-0.0977509	0.0161657	-0.232315	-0.185836	-0.11694	-0.10134	-0.169056	-0.0996409	-0.0732633	-0.0131451	-0.08114	-0.0297177	-0.03128	-0.155662	-0.204632	-0.0395718	-0.00736047	-0.101028	-0.213268	-0.361914	-0.311196	-0.246299
PC 18:2;0_20:1;0	0.301621	0.364645	0.180139	-0.167286	0.345948	0.0398394	-0.230349	-0.0913163	-0.242295	-0.117612	0.0163624	0.161021	-0.0885305	-0.00403938	-0.291985	-0.260708	-0.173049	-0.0108127	-0.235511	-0.196957	-0.327206	-0.310017	-0.213252	-0.0681178	0.0235617	-0.268011	-0.257726	-0.127433	0.0269538	-0.237078	-0.139215	-0.037436	-0.0102282	-0.0578978	-0.126089	-0.0535007	0.0903877	-0.00840377	0.069904	0.0691229	0.0234033	-0.00851302	0.0666102	0.0730995	-0.0822707	-0.142569	-0.148813	-0.0883011	-0.0862145
PC 18:2;0_20:3;0	0.396277	0.513832	0.134851	-0.0177225	0.5834	0.0638572	0.0752461	0.0432042	0.106354	0.0494859	0.00182714	0.148365	0.145754	0.201934	0.0473064	0.0637971	0.10518	0.144809	0.0869137	0.114427	-0.0342351	-0.0173347	0.00117167	0.0645072	0.124964	0.0751861	0.0211856	0.0370209	0.0852586	-0.0314548	-0.0666048	-0.0354095	0.0169796	-0.0256702	0.0506657	0.0549591	0.0622349	0.000357782	0.0149859	0.0465253	-0.0468803	-0.0694561	0.0450505	0.113575	0.0753062	-0.0464707	-0.175704	-0.197422	-0.0635568
PC 18:2;0_20:4;0	0.326136	0.528984	0.0855808	-0.120654	0.573087	0.00726761	-0.0365074	-0.0054869	0.0571659	-0.0161548	-0.00270112	0.152658	-0.0430622	0.0253807	-0.134447	-0.0882902	-0.0205028	0.0274345	-0.0744596	0.00130822	-0.185028	-0.121124	-0.0528288	0.0192192	0.102869	-0.0940966	-0.0926436	-0.0286253	0.0436357	-0.140526	-0.106654	-0.0563738	0.0105614	0.0158271	-0.0656215	-0.0347649	0.0548826	-0.0978711	-0.0341313	0.0157998	-0.0274345	-0.0333119	-0.0821778	0.00794494	0.14104	0.0691884	-0.0729356	-0.0824673	0.0150514
PE 16:0;0_18:2;0	0.183662	0.114897	0.00939792	0.399768	0.325617	0.190108	0.376608	0.367906	0.280176	0.361144	0.31342	0.322039	0.305242	0.308607	0.356375	0.368518	0.377405	0.303981	0.359942	0.314982	0.401592	0.385282	0.339163	0.284103	0.172126	0.43943	0.397506	0.352213	0.255699	0.410141	0.356244	0.29683	0.220243	0.0594546	0.449519	0.397386	0.299381	0.435732	0.36866	0.323547	0.133048	0.00919581	0.456756	0.404285	0.254481	0.159907	-0.0582146	-0.106791	0.0698767
PE 16:0;0_20:4;0	0.176152	0.11588	-0.00611506	0.360658	0.334799	0.176785	0.378203	0.246506	0.399893	0.384184	0.218495	0.273129	0.141395	0.101143	0.293498	0.286753	0.263478	0.129268	0.266187	0.232168	0.343561	0.377279	0.286556	0.178375	0.0702754	0.36724	0.371708	0.254503	0.127313	0.412145	0.288752	0.184766	0.13809	0.0556037	0.405476	0.326119	0.20449	0.370763	0.258949	0.215835	0.0955714	0.0133362	0.372402	0.352967	0.375613	0.31762	0.0675934	-0.0265114	0.21122
PE 18:0;0_18:2;0	0.302588	0.0457387	0.149452	0.481937	0.305324	0.329058	0.411774	0.407317	0.29446	0.418591	0.376029	0.340529	0.343451	0.334744	0.381196	0.414052	0.416827	0.356949	0.425823	0.37971	0.442467	0.411621	0.393197	0.357255	0.252624	0.520425	0.478895	0.445471	0.373123	0.473635	0.428729	0.370107	0.289948	0.115296	0.539587	0.501154	0.394469	0.513362	0.452512	0.389979	0.172667	0.031269	0.525456	0.496992	0.356626	0.274446	0.00831092	-0.0575155	0.151669
PE 18:0;0_20:4;0	0.133835	0.00525748	0.0370263	0.404138	0.214147	0.248915	0.430291	0.350175	0.434268	0.466523	0.355638	0.35442	0.111767	0.0825438	0.225105	0.252045	0.244693	0.176922	0.222543	0.230627	0.321351	0.385691	0.357561	0.274867	0.182887	0.342501	0.387876	0.318865	0.225351	0.462492	0.386571	0.31307	0.27378	0.185842	0.428074	0.395993	0.316697	0.464087	0.387259	0.359188	0.248866	0.147758	0.413511	0.473143	0.603283	0.524533	0.235866	0.128149	0.411135
PE 18:1;0_18:1;0	0.189835	0.152789	0.00288137	0.295252	0.321433	0.153647	0.332723	0.224919	0.16083	0.288479	0.206003	0.224269	0.179232	0.172399	0.234822	0.221188	0.212481	0.174393	0.204823	0.132814	0.258725	0.219309	0.184394	0.162146	0.104622	0.299343	0.260561	0.210559	0.141826	0.324486	0.24519	0.197203	0.128946	0.00549782	0.348946	0.292559	0.192315	0.444007	0.348783	0.28749	0.137839	0.0365675	0.420126	0.397108	0.259709	0.144727	-0.04091	-0.098319	0.0900217
PI 16:0;0_18:1;0	0.365361	0.215229	0.245146	0.0462686	0.323033	0.169214	0.174693	0.0215789	0.0878532	0.0257302	-0.106611	0.0704612	0.201786	0.199863	0.226689	0.180663	0.158328	0.0842262	0.222395	0.177976	0.127073	0.0595748	-0.00845294	-0.014964	-0.0108181	0.236516	0.121446	0.0481968	0.0127081	0.0289694	-0.0901637	-0.123844	-0.111401	-0.125991	0.136031	0.027653	-0.0325144	0.0281173	-0.0848161	-0.0958828	-0.140171	-0.127515	0.15936	0.0310232	-0.0555709	-0.14772	-0.192069	-0.226088	-0.101154
PI 16:0;0_18:2;0	0.214207	-0.0748911	0.176162	0.254989	0.0781685	0.222985	0.303877	0.352994	0.139931	0.13874	0.195608	0.278876	0.339011	0.328725	0.358047	0.345041	0.31614	0.322263	0.282175	0.247014	0.31602	0.250696	0.273124	0.290287	0.288167	0.276762	0.200858	0.257185	0.259037	0.174535	0.222925	0.261697	0.267039	0.261145	0.136003	0.150522	0.216704	0.138401	0.193407	0.237974	0.225596	0.208303	0.245643	0.188294	0.0741919	0.103366	0.21246	0.235538	0.198673
PI 16:0;0_20:4;0	0.308804	-0.0264021	0.180674	0.367857	0.252427	0.290451	0.416799	0.296841	0.421661	0.276718	0.171219	0.309623	0.377143	0.322645	0.470237	0.478234	0.444138	0.332516	0.370266	0.355239	0.41627	0.430652	0.377777	0.339426	0.304347	0.388942	0.351923	0.29594	0.230944	0.310781	0.230982	0.199803	0.263177	0.328933	0.250204	0.207079	0.211356	0.156908	0.100624	0.165074	0.210236	0.235035	0.261025	0.182542	0.213869	0.25843	0.251723	0.183493	0.258414
PI 18:0;0_18:1;0	0.39938	0.3019	0.257021	-0.00198555	0.397354	0.159005	0.0753335	-0.0137405	-0.046995	-0.0136694	-0.0640429	0.109905	0.170351	0.190457	0.105415	0.0929604	0.099324	0.0997883	0.10719	0.0609786	0.0326182	-0.0395608	-0.0571113	-0.0112824	0.0362124	0.129574	0.00314903	-0.00984036	0.0210763	-0.041052	-0.0987997	-0.099903	-0.0845758	-0.0695599	0.0709036	0.00142293	0.00445452	0.0461211	-0.0285652	-0.043816	-0.0911087	-0.0897431	0.150539	0.0621311	0.00899917	-0.080053	-0.12415	-0.126728	-0.0129047
PI 18:0;0_18:2;0	0.378022	0.141608	0.251024	0.263265	0.335487	0.305275	0.247921	0.307657	0.084035	0.186262	0.262702	0.30958	0.249429	0.264078	0.239962	0.237543	0.257103	0.265843	0.210236	0.162922	0.237581	0.18399	0.231195	0.256404	0.231042	0.217938	0.16184	0.267017	0.252143	0.167139	0.244671	0.281541	0.257731	0.16863	0.192298	0.239345	0.296273	0.26752	0.311388	0.292919	0.187224	0.12285	0.308755	0.24271	0.124582	0.0986467	0.100411	0.124003	0.139975
PI 18:0;0_20:3;0	0.483773	0.187388	0.296869	0.34326	0.431203	0.380033	0.371107	0.340103	0.334329	0.371293	0.347259	0.383048	0.267465	0.285824	0.239624	0.276232	0.325273	0.316347	0.253624	0.262696	0.2449	0.290696	0.30746	0.308613	0.218692	0.29706	0.323317	0.338202	0.270682	0.311633	0.289495	0.275784	0.258796	0.15126	0.361286	0.373866	0.323219	0.349383	0.322116	0.308482	0.207899	0.155062	0.367628	0.394699	0.251488	0.212416	0.0966639	0.0250802	0.162206
PI 18:0;0_20:4;0	0.445187	0.0774256	0.30285	0.350323	0.36453	0.39613	0.319226	0.299398	0.35596	0.388095	0.375204	0.41669	0.0861544	0.0943096	0.126128	0.16077	0.207074	0.195996	0.122015	0.154554	0.167013	0.255732	0.306116	0.297202	0.232654	0.200983	0.258081	0.312857	0.264423	0.304576	0.315124	0.306695	0.308618	0.229879	0.311748	0.364962	0.370594	0.355157	0.344467	0.346576	0.275129	0.22268	0.336383	0.35637	0.417668	0.408753	0.246632	0.157552	0.308869
PI 18:1;0_18:1;0	0.315009	0.303205	0.211089	-0.141499	0.319221	0.0842371	-0.109752	-0.0866515	-0.206735	-0.138931	-0.0892679	0.174966	0.0568818	0.127701	-0.0988816	-0.0953748	-0.046061	0.0625845	-0.0739133	-0.0768029	-0.172809	-0.223111	-0.169487	-0.0371902	0.083822	-0.0941403	-0.178839	-0.094621	0.0362834	-0.200759	-0.175944	-0.109473	-0.064327	-0.0565104	-0.0838111	-0.0787967	0.0324707	-0.0316022	-0.0125824	-0.0151661	-0.0739625	-0.0843682	0.0494859	0.00369526	-0.0849363	-0.145726	-0.173715	-0.121834	-0.0812984
PI 18:1;0_18:2;0	0.355092	0.299114	0.249581	-0.0906608	0.30297	0.144181	-0.122703	0.00730585	-0.228317	-0.122167	0.0263693	0.211012	-0.0493111	0.0338691	-0.16609	-0.165456	-0.110904	0.0443185	-0.147846	-0.133169	-0.198574	-0.231261	-0.124828	0.0219776	0.112991	-0.133928	-0.176976	-0.0214041	0.0958828	-0.179014	-0.0665556	0.0292261	0.0590395	0.00224774	-0.0718377	0.00350408	0.142143	0.0440891	0.122594	0.117579	0.0357208	-0.0186784	0.080845	0.0492237	-0.0306736	-0.0831829	-0.0969479	-0.0307556	-0.0389982
PI 18:1;0_20:4;0	0.292275	0.222226	0.169569	-0.0378074	0.251908	0.13933	-0.0468913	0.0179191	-0.00603313	-0.0256538	0.0260197	0.263385	0.00789578	0.0742902	-0.0552595	-0.0392331	0.0085021	0.100122	0.0658564	0.0951781	-0.129197	-0.099111	-0.0191591	0.0983736	0.172514	0.0271832	0.0310615	0.108708	0.203977	-0.104502	-0.0589302	0.0087916	0.061503	0.144978	0.0380041	0.0579579	0.149566	-0.0602685	0.00636087	0.0447828	0.0764315	0.121354	-0.0536044	-0.0606563	-0.0403583	0.0120253	0.0694943	0.0906772	0.0730831
PC O-16:0;0/16:0;0	0.293105	0.112909	0.209379	0.0368078	0.232195	0.175032	0.108747	0.107747	0.12119	0.0471753	0.0450668	0.0870666	0.0994715	0.149752	0.011124	0.0220814	0.080632	0.108828	0.0395499	0.0942058	-0.0378402	-0.0174275	0.0242609	0.0886124	0.116907	0.0391348	0.0404293	0.0772126	0.143301	-0.022218	-0.0335523	0.0108236	0.0591815	0.0878477	0.076934	0.0741974	0.107179	0.0232777	0.0109055	0.0797198	0.0972429	0.104983	0.0639555	0.0823362	0.0601811	0.0559751	0.0265332	-0.0068197	0.0846577
PC O-16:0;0/16:1;0	0.26032	0.277805	0.0967131	0.0555982	0.380426	0.050988	0.132715	-0.0360103	0.328135	0.155542	-0.0378347	-0.0278551	0.009966	-0.0100698	0.11859	0.0968715	0.0863674	-0.0513594	0.0864712	0.0957571	0.0981387	0.156209	0.0373322	-0.080195	-0.205517	0.142312	0.153723	-0.00495159	-0.0947357	0.145612	-0.00118259	-0.111226	-0.169701	-0.20614	0.172983	0.0822051	-0.0594491	0.0882628	-0.0543801	-0.10459	-0.128192	-0.123588	0.0753827	0.057805	0.0570566	-0.0444168	-0.15451	-0.237969	-0.0834724
PC O-16:0;0/18:1;0	0.277925	0.416084	0.123364	-0.268437	0.379994	-0.0506439	-0.222461	-0.182919	-0.156667	-0.144213	-0.125347	0.0455202	-0.227399	-0.17271	-0.303205	-0.312808	-0.253471	-0.208947	-0.26498	-0.251029	-0.308258	-0.283082	-0.27432	-0.232861	-0.225023	-0.256748	-0.238908	-0.202409	-0.149119	-0.213006	-0.220178	-0.19971	-0.216977	-0.279144	-0.114968	-0.0907482	-0.084259	-0.0882683	-0.0963962	-0.103142	-0.153013	-0.188371	-0.147223	-0.0895356	-0.11676	-0.207467	-0.317243	-0.32666	-0.232484
PC O-16:0;0/18:2;0	0.208554	0.438146	0.078742	-0.325611	0.36086	-0.14784	-0.236062	-0.178746	-0.196826	-0.186727	-0.179123	-0.106616	-0.159158	-0.102951	-0.22534	-0.276221	-0.244354	-0.192467	-0.17986	-0.172262	-0.302637	-0.345636	-0.340092	-0.273479	-0.224722	-0.195925	-0.262249	-0.257737	-0.139942	-0.284415	-0.295689	-0.269333	-0.288921	-0.358129	-0.152205	-0.1476	-0.164424	-0.166729	-0.177916	-0.190168	-0.242158	-0.268547	-0.0972757	-0.0774857	-0.102061	-0.284529	-0.376537	-0.354168	-0.285338
PC O-16:0;0/20:3;0	0.23946	0.146994	0.157077	0.113816	0.24856	0.113073	0.204774	0.127739	0.247025	0.215639	0.0553142	0.00401207	0.113433	0.0880826	0.232069	0.18104	0.141078	0.0397793	0.221571	0.182728	0.209499	0.186219	0.0842371	-0.0186511	-0.115274	0.246036	0.199967	0.0966147	0.00163596	0.189469	0.091136	-0.0181595	-0.0924743	-0.210357	0.193773	0.145666	-0.0192902	0.113755	0.0281774	-0.0435265	-0.171203	-0.224673	0.149823	0.213213	0.187934	0.00576001	-0.124451	-0.179249	-0.0465635
PC O-16:0;0/20:4;0	0.0623824	0.160852	0.00614238	-0.0887982	0.173147	-0.0635677	0.0306081	-0.0504582	0.0900873	0.0497808	-0.0822816	-0.0273089	-0.143902	-0.170673	-0.0442366	-0.0851275	-0.119098	-0.169231	-0.0723675	-0.105212	-0.0632782	-0.0567671	-0.106207	-0.163867	-0.187584	-0.0366822	-0.0507804	-0.115383	-0.136708	-0.0419424	-0.0917751	-0.150839	-0.200546	-0.229988	-0.0280572	-0.0558932	-0.13035	-0.0543856	-0.105852	-0.131961	-0.184498	-0.205053	-0.050043	0.0288711	0.170744	0.0165044	-0.0814677	-0.138986	0.0126644
PC O-16:0;0/22:5;0	0.296115	0.329375	0.126854	-0.0136257	0.422977	0.0634366	-0.0523481	-0.0958336	0.00346584	-0.0474812	-0.0933865	0.085854	0.0223381	0.0117139	-0.0742739	-0.028516	-0.00471671	-0.00733316	-0.0430731	-0.0592962	-0.0941621	-0.0548553	-0.0642505	-0.0280408	-0.0141283	-0.00430704	-0.0332901	-0.040981	0.00969288	-0.0569365	-0.0989034	-0.109784	-0.0708326	0.0479892	-0.00371164	-0.0177553	-0.00749703	-0.063666	-0.101831	-0.0803916	0.00395745	0.0792992	-0.0889511	-0.108457	-0.109653	0.0167447	0.110041	0.0647967	0.099903
PC O-16:1;0/16:0;0	0.2296	0.361051	0.095555	-0.142815	0.318887	-0.0284013	-0.0622458	-0.0711876	0.0296576	-0.0439143	-0.0434773	0.072291	-0.1118	-0.0672821	-0.195537	-0.157268	-0.105835	-0.110189	-0.139199	-0.114968	-0.204206	-0.168537	-0.174567	-0.137833	-0.119972	-0.139893	-0.132043	-0.153325	-0.0709855	-0.133677	-0.167308	-0.149659	-0.133764	-0.143247	-0.0543145	-0.0578377	-0.072302	-0.0291169	-0.0731486	-0.0460009	-0.02366	-0.00216581	0.000412405	-0.0207923	-0.0206776	-0.105901	-0.142203	-0.15989	-0.0534297
PC O-16:1;0/18:0;0	0.115225	0.226481	0.0332573	-0.163616	0.181554	-0.0176569	-0.167685	-0.0958555	-0.123396	-0.0736238	-0.0493056	0.13466	-0.225274	-0.183056	-0.296394	-0.294509	-0.238285	-0.160426	-0.302784	-0.292444	-0.264969	-0.230015	-0.189736	-0.148796	-0.133092	-0.280302	-0.236073	-0.189846	-0.155963	-0.135627	-0.119808	-0.0895301	-0.090131	-0.182985	-0.103574	-0.0544402	-0.0582201	0.0463177	0.0606945	0.0528069	-0.0673367	-0.149539	-0.0324489	0.0639391	0.0863346	-0.0517582	-0.260129	-0.264608	-0.145339
PC O-16:1;0/18:1;0	0.157017	0.514416	-0.000314083	-0.406022	0.378678	-0.223586	-0.265242	-0.282568	-0.139581	-0.18771	-0.206883	-0.0780483	-0.327496	-0.270972	-0.348357	-0.391323	-0.354207	-0.343145	-0.329413	-0.307406	-0.395524	-0.366967	-0.384391	-0.367081	-0.328741	-0.323142	-0.334548	-0.362078	-0.288468	-0.291062	-0.331849	-0.336951	-0.353518	-0.38343	-0.22428	-0.223696	-0.251515	-0.190998	-0.22983	-0.245703	-0.239389	-0.243933	-0.204397	-0.138227	-0.0654413	-0.209209	-0.308957	-0.31927	-0.197231
PC O-16:1;0/18:2;0	0.221423	0.593571	0.0242281	-0.33044	0.500755	-0.161616	-0.268727	-0.228136	-0.208822	-0.216698	-0.188065	-0.0732742	-0.257873	-0.195521	-0.276101	-0.323973	-0.299758	-0.238843	-0.224029	-0.188261	-0.337902	-0.350394	-0.313338	-0.262773	-0.213421	-0.239891	-0.273337	-0.229469	-0.135468	-0.299583	-0.271403	-0.246839	-0.245539	-0.306859	-0.19486	-0.147829	-0.146398	-0.206478	-0.176905	-0.205796	-0.24679	-0.264122	-0.220943	-0.146295	-0.167139	-0.234975	-0.275407	-0.256114	-0.199967
PC O-16:1;0/20:3;0	0.172022	0.33091	0.0591542	-0.109123	0.309241	-0.0163514	-0.00647558	-0.0771798	0.0753499	0.0238075	-0.108872	-0.00390283	-0.131869	-0.137872	-0.0378675	-0.0846523	-0.102509	-0.156438	-0.0510098	-0.0590231	-0.0789496	-0.0757214	-0.145563	-0.185241	-0.227055	-0.0123257	-0.0208524	-0.120086	-0.148458	-0.0406424	-0.137522	-0.221445	-0.2495	-0.308919	0.00909203	-0.0264076	-0.137975	-0.0286471	-0.123997	-0.186989	-0.291002	-0.325043	-0.0706141	0.0509334	0.122222	-0.0943861	-0.193877	-0.259812	-0.0697948
PC O-16:1;0/20:4;0	0.156646	0.331172	0.0284833	-0.151653	0.325595	-0.0597059	-0.090852	-0.141881	0.0286908	-0.0164388	-0.085772	-0.0352948	-0.2778	-0.272223	-0.183509	-0.21873	-0.231578	-0.246757	-0.216649	-0.206418	-0.202218	-0.164042	-0.156165	-0.187885	-0.181936	-0.173601	-0.157388	-0.165101	-0.175949	-0.112057	-0.128788	-0.166516	-0.170039	-0.205249	-0.119464	-0.0810635	-0.123872	-0.0885414	-0.102383	-0.132464	-0.175731	-0.19445	-0.123828	-0.0129156	0.150544	0.0484098	-0.0894209	-0.128012	0.00217127
PC O-16:2;0/18:0;0	0.0677901	0.230742	-0.0665447	0.0394133	0.29015	-0.0255063	0.135872	0.0916877	0.120359	0.185192	0.0974559	0.181821	-0.0195251	-0.00077838	-0.00920674	-0.0480547	-0.0125988	0.00685248	-0.10253	-0.0806265	-0.0177334	0.00274481	0.00435074	0.0141337	-0.00400115	-0.0133526	-0.0232176	-0.0493001	-0.0106652	0.0942987	0.0611042	0.052938	0.0223545	-0.0731268	0.0988324	0.114427	0.0841169	0.22729	0.188382	0.145568	0.0132161	-0.0786164	0.222264	0.291789	0.333362	0.155089	-0.085843	-0.139707	0.0748692
PC O-17:0;0/15:0;0	0.39637	0.191867	0.265859	0.0318535	0.304947	0.218326	0.058881	0.0817081	0.078245	-0.0488577	-0.0225457	0.064316	0.206588	0.243087	0.103497	0.157427	0.191391	0.195483	0.324552	0.342911	0.0284505	0.0323888	0.0548772	0.11735	0.125276	0.263707	0.237881	0.243578	0.294028	-0.0418277	-0.0695653	-0.0166901	0.0319136	0.082593	0.221838	0.156045	0.182968	-0.0802059	-0.0795068	0.00230783	0.0910978	0.150866	0.0196561	-0.0492455	-0.0485354	-0.0697237	-0.0360431	-0.0528998	-0.0428819
PC O-17:0;0/17:1;0	0.327392	0.427112	0.134906	-0.146109	0.434459	-0.00537765	-0.0416911	-0.128132	0.038086	-0.0897759	-0.189988	0.0133417	-0.0608803	-0.0641467	-0.00589657	-0.0447391	-0.0476177	-0.149523	0.0797689	0.0554671	-0.0848325	-0.0769176	-0.161753	-0.208543	-0.244474	0.0935831	0.0521132	-0.0632454	-0.0888473	-0.111904	-0.229202	-0.275593	-0.281399	-0.270087	0.0971063	-0.00415409	-0.0862691	-0.126242	-0.221216	-0.228623	-0.207565	-0.185754	-0.0734381	-0.109375	-0.149468	-0.205326	-0.258015	-0.322361	-0.197018
PC O-18:0;0/14:0;0	-0.162616	0.00943615	-0.156717	-0.0838821	0.0104084	-0.158967	-0.0264895	-0.0717448	-0.0503926	-0.0417785	-0.0924251	-0.0104576	-0.0887763	-0.119163	-0.0712587	-0.0836636	-0.108561	-0.134135	-0.0874927	-0.115017	-0.0436849	-0.0642942	-0.0994005	-0.103426	-0.12037	-0.0583294	-0.0703683	-0.0991165	-0.0639228	-0.0401125	-0.0806211	-0.0748474	-0.105273	-0.134725	-0.0300564	-0.0461429	-0.0726078	-0.0189897	-0.028953	-0.0366385	-0.0893662	-0.11399	-0.0784471	-0.0248945	-0.00628986	-0.0810253	-0.139188	-0.160693	-0.0618744
PC O-18:0;0/16:1;0	0.0538612	0.262751	-0.0879406	-0.0354586	0.244638	-0.108872	0.0962051	-0.0768357	0.162124	0.0959046	-0.0556965	0.0881427	-0.118032	-0.147256	0.0046894	-0.0448156	-0.0555272	-0.171334	-0.106305	-0.123757	0.0710565	0.0870994	-0.0474375	-0.174655	-0.28147	-0.0227533	-0.0245777	-0.155078	-0.260921	0.10761	-0.0114463	-0.129165	-0.197531	-0.23722	0.0298816	-0.0305589	-0.136293	0.0927092	-0.0439361	-0.12539	-0.179473	-0.195373	-0.0167174	0.042068	0.0888801	0.00465663	-0.115574	-0.180292	-0.0536973
PC O-18:0;0/20:4;0	0.109282	0.209106	0.0586899	-0.202114	0.16834	-0.0744377	-0.0544456	-0.0768411	-0.0384574	-0.0570839	-0.114771	-0.101001	-0.194035	-0.19421	-0.0971446	-0.131814	-0.179877	-0.237237	-0.0398886	-0.0975324	-0.128411	-0.15558	-0.214486	-0.258436	-0.269912	-0.0391402	-0.0615303	-0.133704	-0.189272	-0.145055	-0.198252	-0.235325	-0.294859	-0.372806	-0.0227096	-0.0871758	-0.165314	-0.144388	-0.17407	-0.174742	-0.237116	-0.270169	-0.114351	-0.0456349	0.073673	-0.142689	-0.307198	-0.353868	-0.179309
PC O-18:1;0/16:0;0	0.226126	0.403346	0.0900818	-0.296869	0.336416	-0.0888036	-0.268929	-0.22487	-0.237384	-0.178976	-0.16361	0.0234907	-0.285753	-0.234833	-0.334302	-0.37782	-0.322951	-0.273495	-0.346139	-0.350793	-0.323246	-0.329451	-0.330386	-0.302391	-0.282973	-0.323853	-0.327436	-0.292226	-0.243557	-0.240661	-0.235663	-0.233337	-0.264483	-0.338104	-0.191075	-0.149932	-0.152407	-0.0737713	-0.0849691	-0.135714	-0.21695	-0.26102	-0.163015	-0.0950088	-0.118327	-0.217539	-0.318865	-0.315086	-0.241426
PC O-18:1;0/18:2;0	0.236707	0.458728	0.10306	-0.301861	0.383796	-0.111095	-0.235172	-0.167925	-0.17808	-0.131355	-0.109424	-0.0870775	-0.232392	-0.180046	-0.249013	-0.289129	-0.274359	-0.253121	-0.186661	-0.180166	-0.286365	-0.310798	-0.314184	-0.293007	-0.298589	-0.189474	-0.235805	-0.222346	-0.161365	-0.227601	-0.222226	-0.222696	-0.282727	-0.398255	-0.135588	-0.102831	-0.12775	-0.120687	-0.126854	-0.170116	-0.252766	-0.29375	-0.108086	-0.0839094	-0.107774	-0.264199	-0.361127	-0.342932	-0.293116
PC O-18:1;0/20:3;0	0.20307	0.20106	0.100651	-0.0936432	0.256491	0.00937607	0.0554562	-0.0164279	0.085335	0.0706414	-0.0657581	-0.0474102	-0.0326838	-0.0420735	0.0356498	0.00791763	-0.0282921	-0.118136	0.0528397	-0.0068634	0.0191208	-0.00893362	-0.113608	-0.199219	-0.267716	0.075339	0.0323943	-0.0859086	-0.159153	0.0200494	-0.0995753	-0.189081	-0.274047	-0.408202	0.0928512	0.0169359	-0.127051	0.0117358	-0.0818938	-0.12952	-0.267318	-0.320761	0.0209016	0.06968	0.087012	-0.176294	-0.352491	-0.410512	-0.20969
PC O-18:1;0/20:4;0	0.134753	0.187693	0.0566797	-0.118983	0.209969	-0.039457	-0.00482596	-0.0553142	0.0696363	0.0855918	-0.0275656	-0.0536427	-0.238345	-0.230283	-0.0990782	-0.162135	-0.182264	-0.239558	-0.130951	-0.139887	-0.0965983	-0.0936432	-0.13898	-0.201956	-0.262746	-0.0911906	-0.0827131	-0.113078	-0.191151	-0.0415983	-0.0705704	-0.142957	-0.224373	-0.35354	-0.0118068	-0.0128009	-0.0889019	0.0167557	-0.0422264	-0.113149	-0.261402	-0.336815	0.0167666	0.0642997	0.189911	-0.0237146	-0.255016	-0.301544	-0.138729
PC O-18:2;0/16:0;0	0.181417	0.433503	0.0382663	-0.293417	0.359997	-0.124265	-0.190867	-0.157143	-0.189802	-0.142946	-0.14695	0.00183261	-0.112035	-0.0552486	-0.208259	-0.238722	-0.199776	-0.152319	-0.165729	-0.165101	-0.252897	-0.295137	-0.291111	-0.242409	-0.209286	-0.17466	-0.230988	-0.228623	-0.164473	-0.234576	-0.250559	-0.231217	-0.257999	-0.337443	-0.109451	-0.125439	-0.148589	-0.119578	-0.130159	-0.138445	-0.215158	-0.256453	-0.098319	-0.015909	-0.0994824	-0.261085	-0.390438	-0.382747	-0.271283
PC O-18:2;0/18:1;0	0.246277	0.542919	0.0683035	-0.301889	0.483691	-0.134545	-0.2423	-0.251116	-0.180505	-0.145748	-0.194423	-0.136457	-0.21926	-0.167958	-0.261484	-0.313234	-0.285207	-0.25571	-0.204064	-0.19988	-0.303915	-0.325131	-0.345888	-0.328321	-0.319253	-0.201158	-0.232708	-0.258802	-0.227727	-0.222516	-0.275604	-0.302539	-0.34538	-0.430865	-0.119704	-0.130831	-0.209548	-0.102705	-0.172732	-0.242388	-0.342779	-0.364896	-0.09201	-0.0678283	-0.118311	-0.286698	-0.396195	-0.399642	-0.340223
PC O-18:2;0/18:2;0	0.298764	0.560901	0.0942769	-0.260572	0.51304	-0.0844501	-0.248653	-0.180723	-0.18204	-0.157733	-0.121523	-0.0447828	-0.222838	-0.162184	-0.268547	-0.302096	-0.268705	-0.205413	-0.235631	-0.223958	-0.308662	-0.313731	-0.273222	-0.228071	-0.225733	-0.250876	-0.279291	-0.208079	-0.166183	-0.252023	-0.199366	-0.175654	-0.214202	-0.325311	-0.18824	-0.115596	-0.123424	-0.141144	-0.0984118	-0.126931	-0.208412	-0.243884	-0.152975	-0.0831447	-0.0785836	-0.234118	-0.308727	-0.285163	-0.261238
PC O-18:2;0/20:4;0	0.264095	0.232102	0.15368	-0.0141829	0.296661	0.0883557	-0.0386978	-0.141936	0.14677	0.0744323	-0.0386869	-0.0243974	-0.171787	-0.15676	-0.0986139	-0.127226	-0.10684	-0.151981	-0.0960084	-0.0339947	-0.127504	-0.038889	-0.0366057	-0.0804681	-0.088891	-0.0792391	-0.0542272	-0.0283139	-0.0336451	-0.0243046	-0.0411558	-0.0949159	-0.0897486	-0.101411	-0.0421554	0.028008	0.00611506	-0.0434008	-0.0808232	-0.136981	-0.166024	-0.1346	-0.0510372	-0.010037	0.152598	0.0975488	0.0793866	0.0308703	0.0948668
PE O-16:1;0/18:2;0	0.103765	0.0606945	0.102115	-0.0850783	0.0721654	-0.00249901	-0.081506	-0.0182687	-0.0999304	-0.0588264	-0.0367587	0.0425815	-0.00490789	0.0352511	-0.0378238	-0.0315476	-0.0353712	0.0191809	0.0173947	0.0407844	-0.0395554	-0.0543255	-0.0366822	-0.00555245	-0.00435074	0.0270139	-0.0233596	0.0473774	0.0882028	-0.0342624	-0.00328012	-0.000647285	-0.0150405	-0.111319	0.0278168	0.0805009	0.0762894	-0.00458561	0.0198692	-0.0113043	-0.131421	-0.216529	-0.013451	0.0552541	0.0269429	-0.0346884	-0.208073	-0.191637	-0.133584
PE O-16:1;0/20:4;0	0.0867989	0.122965	0.0391949	0.0347158	0.182892	0.0528889	0.141286	0.0718049	0.164926	0.157443	0.0611151	0.129722	-0.0482131	-0.0400688	0.0289585	-0.0144615	-0.0299144	-0.0154447	-0.0250966	0.0183015	-0.0154993	0.020186	0.0439962	0.0275929	0.0148602	0.0097912	0.0168212	0.0292152	0.0483388	0.0650207	0.0674842	0.0317169	0.0148384	-0.0130686	0.0486228	0.0945336	0.0506439	0.0822652	0.0702591	0.0290841	-0.0450668	-0.0930861	0.0458698	0.164402	0.312562	0.212192	0.100651	0.0619891	0.192085
PE O-16:1;0/22:5;0	0.120572	0.261118	-0.0111622	0.0178536	0.297251	-0.0137623	0.0765079	-0.0371246	0.0468039	0.0245285	-0.0959374	-0.0652993	-0.00164689	-0.0139316	0.0780811	0.0519876	0.00962187	-0.0684292	0.0731541	0.0406751	0.0783378	0.0308211	-0.0192574	-0.0320228	-0.028019	0.147382	0.0614811	-0.0197217	0.0187221	0.0429311	-0.03453	-0.0725095	-0.0669434	-0.0703137	0.0694397	0.0168431	-0.0689973	0.0242882	-0.0389436	-0.0657854	-0.0908574	-0.103508	0.116678	0.0720616	0.0974723	0.129624	-0.0317552	-0.0974887	0.0749239
PE O-18:1;0/18:2;0	0.259053	0.283246	0.167985	-0.158552	0.297672	0.0381679	-0.122703	-0.12627	-0.136905	-0.124325	-0.140663	-0.0389709	-0.15369	-0.106857	-0.107829	-0.152745	-0.160245	-0.140259	-0.0380041	-0.0377255	-0.152172	-0.191878	-0.172885	-0.132628	-0.0977564	0.0184981	-0.0502997	-0.0455311	0.00664491	-0.143241	-0.162201	-0.156979	-0.153904	-0.246594	0.0407516	0.0244193	-0.00783023	-0.0728318	-0.0703191	-0.0934794	-0.206642	-0.271764	-0.0322522	-0.0160401	0.0148602	-0.137495	-0.346827	-0.357604	-0.204419
PE O-18:1;0/20:4;0	0.0930041	0.229923	0.0102446	-0.0792282	0.249702	-0.018591	-0.00378812	-0.0858212	0.0680195	0.0468039	-0.0434773	-0.00946346	-0.229294	-0.220265	-0.107649	-0.154865	-0.178763	-0.204026	-0.116241	-0.076355	-0.12876	-0.0966857	-0.0872851	-0.120277	-0.12598	-0.0449248	-0.040839	-0.0549591	-0.0386432	-0.035404	-0.0593071	-0.0969807	-0.112346	-0.150872	0.0170998	0.0268391	-0.00427973	-0.0116812	-0.0379877	-0.0733343	-0.124593	-0.163796	-0.0273799	0.0414945	0.222182	0.0993896	-0.0397356	-0.0974013	0.0621694
PE O-18:2;0/18:1;0	0.227241	0.427314	0.067222	-0.185366	0.402051	-0.0525611	-0.112739	-0.141165	-0.113095	-0.107561	-0.165008	0.0384684	-0.147977	-0.0952874	-0.153204	-0.208199	-0.196575	-0.149577	-0.138538	-0.143399	-0.219544	-0.245621	-0.215868	-0.163075	-0.0841279	-0.121905	-0.187459	-0.160453	-0.100258	-0.206932	-0.210717	-0.201901	-0.17088	-0.217365	-0.117372	-0.0931844	-0.112772	-0.115716	-0.115503	-0.138451	-0.213257	-0.254623	-0.0453236	-0.00877521	0.0828825	-0.0724003	-0.226438	-0.241432	-0.117967
PE O-18:2;0/18:2;0	0.192353	0.348291	0.106256	-0.221631	0.291406	-0.0540687	-0.201295	-0.153412	-0.130104	-0.0919226	-0.0947029	0.0171162	-0.182564	-0.112231	-0.238739	-0.245086	-0.206456	-0.134114	-0.167122	-0.127149	-0.268153	-0.260315	-0.212902	-0.13933	-0.100127	-0.160606	-0.179216	-0.133136	-0.0186839	-0.186568	-0.155111	-0.14459	-0.160245	-0.244906	-0.0833249	-0.0411231	-0.0527632	-0.10075	-0.0676535	-0.101946	-0.21099	-0.256814	-0.0793265	-0.0271122	0.0433899	-0.121976	-0.270305	-0.255519	-0.174065
PE O-18:2;0/20:4;0	0.141116	0.203174	0.0659547	-0.0378948	0.23166	0.0237037	0.0138388	-0.0221907	0.10418	0.0917806	0.0188696	0.0671674	-0.112963	-0.0918625	-0.0737276	-0.106288	-0.0922558	-0.077726	-0.0952765	-0.0511573	-0.102498	-0.0595638	-0.0363708	-0.0386705	-0.0519603	-0.0597659	-0.0542545	-0.0206994	-0.00957271	-0.0131997	0.00408854	-0.0329296	-0.0554562	-0.094976	0.00407762	0.0496115	0.0224419	0.0260689	0.0101463	-0.0392549	-0.113914	-0.15061	-0.0118942	0.0728373	0.238335	0.117246	0.0235672	-0.0205902	0.0988871
[truncated: 136 more columns]
