# Supplementary material for: Polygenic scores for complex traits are associated with changes in concentration of circulating lipid species
Source: PLoS Biol. 2024 Sep 26;22(9):e3002830. doi: 10.1371/journal.pbio.3002830 (PMC11460696; doi:10.1371/journal.pbio.3002830)
Supplement: S3 Table — (XLSX) [file pbio.3002830.s004.xlsx]

## Sheet: Sheet1
S3 Table. Details of GWAS summary statistics used to calculate the PGSs in this study.
Disease/ Biomarker	Disease category	Disease/Biomarker studied	GWAS disease /trait	N Variants	PGS Catalog ID/Link to data respository	Direction of effect for PRS based on biomarker GWAS	First author and year	Link to publication	GWAS Ethnicity	Additional details	N Cases / N Controls	Source for full summary statistics
Disease	Neurological	Alzheimer's disease	Alzheimer's disease	1092011	PGS002753		Jansen et al 2019	https://doi.org/10.1038/s41588-018-0311-9	European	-	71,880 / 383,378	https://ctg.cncr.nl/software/summary_statistics
Disease	Immune/Inflammatory	Asthma	Asthma	668286	PGS002754		Zhu et al 2019	https://doi.org/10.1183/13993003.01507-2019	European	-	46,802 / 347,481	https://www.ebi.ac.uk/gwas/studies/GCST008916
Disease	Immune/Inflammatory	Atopic dermatitis	Atopic dermatitis	1090702	PGS002755		Paternoster et al 2015	https://doi.org/10.1038/ng.3424	88.2% European, 11.8% East Asian, African-American, or Latin American	-	21,399 / 95,464	https://data.bris.ac.uk/data/dataset/28uchsdpmub118uex26ylacqm
Disease	Cardiovascular	Atrial fibrillation	Atrial fibrillation	1091491	PGS002756		Nielsen et al 2018	https://doi.org/10.1038/s41588-018-0171-3	European	-	60,620 / 970,216	http://csg.sph.umich.edu/willer/public/afib2018/
Disease	Cancer	Breast cancer	Breast cancer	1079089	PGS000335		Michailidou et al 2017	https://doi.org/10.1038/nature24284	European 89%, East Asian 11%	-	137,045 / 119,078	http://bcac.ccge.medschl.cam.ac.uk/bcacdata/oncoarray/oncoarray-and-combined-summary-result/gwas-summary-results-breast-cancer-risk-2017/
Disease	Kidney function	Chronic kidney disease	Estimated glomerular filtration rate (eGFR)	1090783	PGS002757	High eGFR → low PRS; effect size reversed in results	Wuttke et al 2019	https://doi.org/10.1038/s41588-019-0407-x	European	-	567,460 / 0	http://ckdgen.imbi.uni-freiburg.de/
Disease	Cancer	Colorectal cancer	Colorectal cancer	1087843	PGS002758		Law et al 2019	https://doi.org/10.1038/s41467-019-09775-w	European	-	34,627 / 71,379	-
Disease	Cardiovascular	Coronary artery disease	Coronary artery disease	1090048	PGS001780		Nikpay et al. 2015	https://doi.org/10.1038/ng.3396	77% European, 13% South Asian, 6% East Asian, 4% other	-	60,801 / 123,504	http://www.cardiogramplusc4d.org/data-downloads/
Disease	Psychiatric	Depression	Major depressive disorder	1091613	PGS002759		Wray et al 2018	https://doi.org/10.1038/s41588-018-0090-3	European	-	59,851 / 113,154	https://www.med.unc.edu/pgc/download-results/mdd/
Disease	Neurological	Epilepsy	Generalized epilepsy	835537	PGS002760		Abou-Khalil et al 2018	https://doi.org/10.1038/s41467-018-07524-z	European	-	3,769 / 29,677	http://www.epigad.org/gwas_ilae2018_16loci.html
Disease	Miscellaneous	Glaucoma	Multi-trait: glacoma, intra-ocular pressure, vertical cup-disc ratio (adjusted and unadjusted with vertical disc diameter)	1082518	PGS002761		Craig et al 2020	https://doi.org/10.1038/s41588-019-0556-y	European	-	351,696 / 0	https://www.ebi.ac.uk/gwas/studies/GCST009722
Disease	Immune/Inflammatory	Gout	Urate	1092214	PGS002762	High urate → high PRS	Tin et al 2019	https://doi.org/10.1038/s41588-019-0504-x	63.1% European, 27.5% East Asian, 7.4% African-American, <2% South Asian, <0.5% Hispanic	-	457,690 / 0	http://ckdgen.imbi.uni-freiburg.de/
Disease	Immune/Inflammatory	Hip osteoarthritis	Hip osteoarthritis	1052273	PGS002763		Tachamazidou et al 2019	https://doi.org/10.1038/s41588-018-0327-1	European	-	15,704 / 378,169	https://www.ebi.ac.uk/gwas/publications/30664745
Disease	Cardiovascular	Hypertension	Systolic blood pressure	1077894	PGS002765		Evangelou et al 2018	https://doi.org/10.1038/s41588-018-0205-x	European	-	757,601 / 0	https://www.ebi.ac.uk/gwas/studies/GCST006624
Disease	Miscellaneous	Hypothyroidism	Hypothyroidism	1092122	PGS002766		-	-	European	Internally run GWAS within UK Biobank (UK Biobank application number 22627)	14,871 / 391,429	-
Disease	Immune/Inflammatory	Knee osteoarthritis	Knee osteoarthritis	1052275	PGS002767		Tachamazidou et al 2019	https://doi.org/10.1038/s41588-018-0327-1	European	-	24,955 / 378,169	https://www.ebi.ac.uk/gwas/publications/30664745
Disease	Miscellaneous	Osteoporosis	Heel bone mineral density (BMD)	1091549	PGS002768	Low BMD → high PRS	Kim 2018	https://dx.doi.org/10.1371%2Fjournal.pone.0200785	European	-	394,929 / 0	https://grasp.nhlbi.nih.gov/FullResults.aspx
Disease	Cancer	Prostate cancer	Prostate cancer	1092093	PGS002240		Schumacher et al 2018	https://doi.org/10.1038/s41588-018-0142-8	European	-	79,148 / 61,112	http://practical.icr.ac.uk/blog/?page_id=8088
Disease	Immune/Inflammatory	Rheumatoid arthritis	Rheumatoid arthritis	1083565	PGS002769		Okada et al 2013	https://doi.org/10.1038/nature12873	European	>80% of individuals in the GWAS were seropositive for anti-citrullinated peptide antibody or rheumatoid factor	14,361 / 43,923	http://plaza.umin.ac.jp/~yokada/datasource/software.htm
Disease	Cardiovascular	Stroke	Any stroke	1088719	PGS002770		Malik et al 2018	https://doi.org/10.1038/s41588-018-0058-3	European		40,585 / 406,111	https://www.megastroke.org/index.html
Disease	Diabetes	Type 2 diabetes	Type 2 diabetes	1091608	PGS002771		Mahajan et al 2018	https://doi.org/10.1038/s41588-018-0241-6	European	-	74,124 / 824,006	http://diagram-consortium.org/downloads.html
Disease	Cardiovascular	Venous thromboembolism	Venous thromboembolism	1052790	PGS002772		Klarin et al 2019	https://doi.org/10.1038/s41588-019-0519-3	European	-	26,066 / 624,053	Full summary statistics available on request through dbGAP, accession code no. phs001672.v2.p1
Disease	Cardiovascular	Subarachnoid hemorrhage	Intracranial aneurysm	850742	https://zenodo.org/doi/10.5281/zenodo.13369024		Bakker et al. 2020	https://doi.org/10.1038/s41588-020-00725-7	European	Stage 1 GWAS sumstats including European samples were used	7,495/71.934	https://doi.org/10.6084/m9.figshare.11303372
Disease	Immune/Inflammatory	Inflammatory bowel disease	Inflammatory bowel disease	1091908	https://zenodo.org/doi/10.5281/zenodo.13369024		Liu et al. 2015	https://doi.org/10.1038/ng.3359	European	-	12,882 / 21,770	-
Disease	Psychiatric	Bipolar disorder	Bipolar disorder	1079681	https://zenodo.org/doi/10.5281/zenodo.13369024		Bipolar Disorder and Schizophrenia Working Group of the Psychiatric Genomics Consortium, et al 2018	https://doi.org/10.1016/j.cell.2018.05.046	European	-	20,129 / 54,065	https://pgc.unc.edu/for-researchers/download-results/
Biomarker	Anthropometric	Body mass index	Body mass index	941226	https://zenodo.org/doi/10.5281/zenodo.13369024		Yengo et al 2018	https://doi.org/10.1093/hmg/ddy271	European	-	693529	https://portals.broadinstitute.org/collaboration/giant/index.php/GIANT_consortium_data_files
Biomarker	Diabetes	HbA1c	HbA1c	1096787	https://zenodo.org/doi/10.5281/zenodo.13369024		-	-	European	Summary stats obtained from https://pan.ukbb.broadinstitute.org/	194273	biomarkers-30750-both_sexes-irnt.tsv.gz
Biomarker	Diabetes	Fasting insulin	Fasting insulin	1025098	PGS001351		Chen et al. 2021	https://doi.org/10.1038/s41588-021-00852-9	European	-	151013	https://www.ebi.ac.uk/gwas/studies/GCST90002238
Biomarker	Diabetes	Fasting glucose	Fasting glucose	1096758	https://zenodo.org/doi/10.5281/zenodo.13369024		-	-	European	Summary stats obtained from https://pan.ukbb.broadinstitute.org/	366759	biomarkers-30740-both_sexes-irnt.tsv.gz
Biomarker	Liver function	Aspartate aminotransferase	Aspartate aminotransferase	1096787	https://zenodo.org/doi/10.5281/zenodo.13369024		-	-	European	Summary stats obtained from https://pan.ukbb.broadinstitute.org/	399482	biomarkers-30650-both_sexes-irnt.tsv.gz
Biomarker	Liver function	Alanine aminotransferase	Alanine aminotransferase	1096787	https://zenodo.org/doi/10.5281/zenodo.13369024		-	-	European	Summary stats obtained from https://pan.ukbb.broadinstitute.org/	400822	biomarkers-30620-both_sexes-irnt.tsv.gz
Biomarker	Liver function	Gamma glutamyltransferase	Gamma glutamyltransferase	1096744	https://zenodo.org/doi/10.5281/zenodo.13369024		-	-	European	Summary stats obtained from https://pan.ukbb.broadinstitute.org/	400751	biomarkers-30730-both_sexes-irnt.tsv.gz
Biomarker	Liver function	Alkaline phosphatase	Alkaline phosphatase	1096694	https://zenodo.org/doi/10.5281/zenodo.13369024		-	-	European	Summary stats obtained from https://pan.ukbb.broadinstitute.org/	400988	biomarkers-30610-both_sexes-irnt.tsv.gz
Biomarker	Liver function	Albumin	Albumin	1096787	https://zenodo.org/doi/10.5281/zenodo.13369024		-	-	European	Summary stats obtained from https://pan.ukbb.broadinstitute.org/	367192	biomarkers-30600-both_sexes-irnt.tsv.gz
Biomarker	Liver function	Total bilirubin	Total bilirubin	1096584	https://zenodo.org/doi/10.5281/zenodo.13369024		-	-	European	Summary stats obtained from https://pan.ukbb.broadinstitute.org/	399286	biomarkers-30840-both_sexes-irnt.tsv.gz
Biomarker	Liver function	Direct bilirubin	Direct bilirubin	1096608	https://zenodo.org/doi/10.5281/zenodo.13369024		-	-	European	Summary stats obtained from https://pan.ukbb.broadinstitute.org/	340934	biomarkers-30660-both_sexes-irnt.tsv.gz
Biomarker	Liver function	Total protein	Total protein	1096787	https://zenodo.org/doi/10.5281/zenodo.13369024		-	-	European	Summary stats obtained from https://pan.ukbb.broadinstitute.org/	366758	biomarkers-30860-both_sexes-irnt.tsv.gz
Biomarker	Miscellaneous	Calcium	Calcium	1096785	https://zenodo.org/doi/10.5281/zenodo.13369024		-	-	European	Summary stats obtained from https://pan.ukbb.broadinstitute.org/	367050	biomarkers-30680-both_sexes-irnt.tsv.gz
Biomarker	Miscellaneous	Phosphate	Phosphate	1096783	https://zenodo.org/doi/10.5281/zenodo.13369024		-	-	European	Summary stats obtained from https://pan.ukbb.broadinstitute.org/	366484	biomarkers-30810-both_sexes-irnt.tsv.gz
Biomarker	Immune/Inflammatory	C-reactive protein	C-reactive protein	1096716	https://zenodo.org/doi/10.5281/zenodo.13369024		-	-	European	Summary stats obtained from https://pan.ukbb.broadinstitute.org/	400094	biomarkers-30710-both_sexes-irnt.tsv.gz
Biomarker	Immune/Inflammatory	Rheumatorid factor	Rheumatoid factor	1096747	https://zenodo.org/doi/10.5281/zenodo.13369024		-	-	European	Summary stats obtained from https://pan.ukbb.broadinstitute.org/	35667	biomarkers-30820-both_sexes-irnt.tsv.gz
Biomarker	Miscellaneous	Insulin-like growth factor-1	Insulin-like growth factor-1	1096780	https://zenodo.org/doi/10.5281/zenodo.13369024		-	-	European	Summary stats obtained from https://pan.ukbb.broadinstitute.org/	398797	biomarkers-30770-both_sexes-irnt.tsv.gz
Biomarker	Kidney function	Urea	Urea	1096787	https://zenodo.org/doi/10.5281/zenodo.13369024		-	-	European	Summary stats obtained from https://pan.ukbb.broadinstitute.org/	400687	biomarkers-30670-both_sexes-irnt.tsv.gz
Biomarker	Immune/Inflammatory	Urate	Urate	1096512	https://zenodo.org/doi/10.5281/zenodo.13369024		-	-	European	Summary stats obtained from https://pan.ukbb.broadinstitute.org/	400469	biomarkers-30880-both_sexes-irnt.tsv.gz
Biomarker	Kidney function	Creatinine	Creatinine	1096787	https://zenodo.org/doi/10.5281/zenodo.13369024		-	-	European	Summary stats obtained from https://pan.ukbb.broadinstitute.org/	400761	biomarkers-30700-both_sexes-irnt.tsv.gz
Biomarker	Kidney function	Cystatin C	Cystatin C	1096720	https://zenodo.org/doi/10.5281/zenodo.13369024		-	-	European	Summary stats obtained from https://pan.ukbb.broadinstitute.org/	400940	biomarkers-30720-both_sexes-irnt.tsv.gz
Biomarker	Sex hormone	Sex hormone binding globulin	Sex hormone binding globulin	1096702	https://zenodo.org/doi/10.5281/zenodo.13369024		-	-	European	Summary stats obtained from https://pan.ukbb.broadinstitute.org/	363650	biomarkers-30830-both_sexes-irnt.tsv.gz
Biomarker	Sex hormone	Testosterone	Testosterone	1096784	https://zenodo.org/doi/10.5281/zenodo.13369024		-	-	European	Summary stats obtained from https://pan.ukbb.broadinstitute.org/	363203	biomarkers-30850-both_sexes-irnt.tsv.gz
Biomarker	Sex hormone	Estradiol	Estradiol	1096786	https://zenodo.org/doi/10.5281/zenodo.13369024		-	-	European	Summary stats obtained from https://pan.ukbb.broadinstitute.org/	63332	biomarkers-30800-both_sexes-irnt.tsv.gz
Biomarker	Miscellaneous	Vitamin D	Vitamin D	1096750	https://zenodo.org/doi/10.5281/zenodo.13369024		-	-	European	Summary stats obtained from https://pan.ukbb.broadinstitute.org/	383324	biomarkers-30890-both_sexes-irnt.tsv.gz
