# Supplementary material for: Polygenic scores for complex traits are associated with changes in concentration of circulating lipid species
Source: PLoS Biol. 2024 Sep 26;22(9):e3002830. doi: 10.1371/journal.pbio.3002830 (PMC11460696; doi:10.1371/journal.pbio.3002830)
Supplement: S4 Table — The coefficients for pairwise Spearman’s rank correlation (rho) between the polygenic scores are provided. (XLSX) [file pbio.3002830.s005.xlsx]

## Sheet: Sheet1
S4 Table. Correlations between the PGSs for the complex traits. The coefficients for pairwise Spearman's rank correlation (rho) between the polygenic scores are provided.
Trait	Body mass index	HbA1c	Fasting glucose	Fasting insulin	Type 2 diabetes	Coronary artery disease	Stroke	Hypertension	Venous thromboembolism	Atrial fibrillation	Subarachnoid haemorrhage	Aspartate aminotransferase	Alanine aminotransferase	Gamma glutamyltransferase	Alkaline phosphatase	Total bilirubin	Direct bilirubin	Albumin	Total protein	Chronic kidney disease	Urea	Creatinine	Cystatin C	Bipolar disorder	Depression	Alzheimer's disease	Epilepsy	Testosterone	SHBG	Estradiol	Colorectal cancer	Breast cancer	Prostate cancer	Asthma	Atopic dermatitis	Inflammatory bowel disease	Rheumatoid arthritis	Knee osteoarthritis	Hip osteoarthritis	Gout	Urate	Rheumatoid factor	C-reactive protein	Glaucoma	Insulin-like growth factor-1	Vitamin D	Calcium	Phosphate	Osteoporosis
Body mass index	1	0.130623	0.0837032	-0.0739075	0.306492	0.107232	0.0510973	0.00610739	0.0385637	0.0620345	0.050854	0.0314024	0.186213	0.124351	0.083229	-0.0537002	-0.0218911	-0.138404	-0.00842635	0.0243777	0.049443	0.00882398	0.175761	-0.0289797	0.0431756	-0.0135792	0.0211506	-0.0681934	-0.158708	-0.0527551	0.0248436	-0.0271303	-0.0238073	0.0414777	0.0376662	-0.0297776	0.00883292	0.23179	0.124624	0.109886	0.186754	0.0504707	0.239103	0.00181507	-0.0762394	-0.0480622	-0.0413047	-0.0378259	-0.0459866
HbA1c	0.130623	1	0.439402	0.0274319	0.400573	0.0469781	0.0429564	0.0530201	-0.000520036	-0.0105181	0.0350559	-0.143929	0.0656635	0.012187	-0.000251992	-0.249156	-0.174383	-0.028736	-0.102781	-0.0451797	0.0276105	0.0451973	0.0792085	-0.00689137	-0.0147426	-0.00673775	-0.0168361	-0.0934519	-0.130374	-0.0584938	0.0287016	0.0050941	-0.0334107	0.021687	0.0445804	0.000907307	0.0118471	0.0929655	0.0166262	0.0309809	0.068243	0.0611804	0.0227252	0.0369506	-0.0317041	0.00956209	0.011071	0.00627016	-0.0223653
Fasting glucose	0.0837032	0.439402	1	0.0141498	0.32729	0.0361926	0.037186	0.090591	0.00516397	-0.00131441	0.023996	-0.0899467	0.05782	0.00940612	0.0111472	-0.0479033	-0.01298	0.0141777	-0.0500879	0.00236453	-0.0097668	0.00980173	0.0392852	-0.0148463	-0.0172771	7.63073e-05	-0.0147895	-0.0450262	-0.0708574	-0.031656	0.032134	-0.0188452	-0.00876404	0.00146627	-0.0020947	-0.0194115	-0.0355127	0.0383316	-0.0063796	0.010284	0.0465537	0.0452091	-0.03872	0.0467832	-0.0145877	-0.0212355	0.0395698	-0.0250072	-0.0185504
Fasting insulin	-0.0739075	0.0274319	0.0141498	1	0.0881033	0.0698788	-0.0202351	0.0437112	0.0160168	0.0241574	0.0116454	0.0285186	0.0772368	0.0468286	-0.0549126	0.00409358	0.0108475	0.0585253	0.0331667	-0.0212627	-0.0159858	0.0544086	0.0126898	-0.0342736	0.0248887	0.0087337	-0.0618678	0.000873921	-0.0939614	0.0231944	0.0195036	0.0331549	-0.0107035	0.00494548	-0.000777497	0.000508611	0.0512808	-0.0338802	-0.0719149	0.0519567	0.0481695	-0.0413046	-0.0318301	-0.00219582	0.0360956	-0.042214	0.059192	-0.0247696	0.0522589
Type 2 diabetes	0.306492	0.400573	0.32729	0.0881033	1	0.132135	0.083284	0.166245	-0.00320777	0.00229448	0.0565664	0.0750855	0.251858	0.147533	0.105576	-0.0509324	-0.0178754	0.00748458	0.0359155	0.0243524	0.0399122	-0.0712707	0.0506419	-0.00133598	0.0704117	0.000222548	0.00385006	-0.0807237	-0.200758	-0.0231615	0.0169103	-0.0197458	-0.0157444	0.013179	0.047414	-0.00736204	0.051484	0.113735	0.073187	0.0427861	0.0991268	0.0526356	0.113196	0.0858102	-0.00173069	-0.0379413	0.0260768	0.010298	-0.0786058
Coronary artery disease	0.107232	0.0469781	0.0361926	0.0698788	0.132135	1	0.0871766	0.207836	0.00144955	0.0173963	0.115079	0.0592808	0.113948	0.0839363	0.0498319	-0.0143497	-0.0229322	-0.00824051	0.0429931	0.029158	0.0182387	-0.0233616	0.0291285	0.0259719	0.0504808	0.0602611	-0.0284665	-0.0282879	-0.0560766	0.00688976	-0.0172488	-0.0178948	-0.0114183	-0.00663278	0.0655115	0.0230133	0.0143398	0.0490607	0.0604527	0.0692822	0.0663293	0.0276971	0.0479169	0.00257598	-0.000737631	-0.012222	0.0289766	-0.00375452	-0.0417274
Stroke	0.0510973	0.0429564	0.037186	-0.0202351	0.083284	0.0871766	1	0.115959	0.0283816	0.138475	0.0523607	0.0370388	0.0512874	0.0469653	0.0203636	-0.0114061	-0.00192757	-0.0205232	0.0150945	0.00993129	0.0091082	0.00867891	0.0382578	0.0153775	0.039835	0.00470899	0.0336337	-0.0229666	-0.0268497	0.00239886	-0.0127888	-0.00825034	-0.0172495	-0.00302986	0.00948297	-0.00300937	0.015664	0.0404135	0.0350985	0.0222824	0.0437656	0.0145537	0.0468448	-0.00482851	0.00236955	0.00664188	0.0260527	0.00784704	-0.0193174
Hypertension	0.00610739	0.0530201	0.090591	0.0437112	0.166245	0.207836	0.115959	1	-0.0690516	0.0332586	0.148744	0.128083	0.172011	0.122686	0.126999	0.00178651	0.00637414	0.0600938	0.122365	0.093126	0.0461982	-0.0712828	-0.016988	0.027544	0.0238061	0.042578	-0.0124793	-0.0341649	-0.0844065	0.0332168	0.00238735	-0.0357913	-0.00321399	-0.00213335	0.0635178	0.0163927	0.0433922	0.0249877	0.0583138	0.0916435	0.0732881	0.0694909	0.0732508	0.0428277	0.0305101	0.00723667	0.0664783	0.000104719	-0.0667476
Venous thromboembolism	0.0385637	-0.000520036	0.00516397	0.0160168	-0.00320777	0.00144955	0.0283816	-0.0690516	1	0.0269858	-0.00842071	0.000346732	0.00910838	0.0128191	-0.0573427	0.0118325	0.000936356	-0.0131093	0.00657088	-0.000158518	-0.00275411	0.0247494	0.0249661	0.0238013	0.000602379	-0.00161147	0.0161644	0.0383593	0.0332989	-0.00407621	0.00912668	0.00504067	0.0260675	0.0100104	-0.0258725	-0.00997397	0.0121754	-0.000469176	0.00109829	0.0167188	0.0131981	-0.0045055	0.0184468	0.0061715	0.00566431	-0.0292968	-0.00162274	0.00130395	0.0351707
Atrial fibrillation	0.0620345	-0.0105181	-0.00131441	0.0241574	0.00229448	0.0173963	0.138475	0.0332586	0.0269858	1	0.00681681	0.00223312	-0.00206587	-0.00317772	-0.0233683	0.0100223	0.0238188	-0.0465794	-0.0165638	0.0379446	0.0213052	0.0240716	0.0258617	0.00801122	0.0286758	0.0171256	0.0068864	0.000395954	0.0172815	0.00318179	-0.00156211	0.0167226	0.00272798	0.00714804	0.0193444	-0.000161322	-0.0035304	0.0244413	0.0292042	0.0322362	0.0310445	0.00132518	-0.00255289	-0.00124787	0.00189125	0.00165335	0.00964901	0.00659973	0.0277382
Subarachnoid haemorrhage	0.050854	0.0350559	0.023996	0.0116454	0.0565664	0.115079	0.0523607	0.148744	-0.00842071	0.00681681	1	0.0381994	0.0587749	0.0526219	0.0171795	-0.03072	-0.028497	-0.000182509	0.0053033	0.021691	0.00713231	-0.037645	-0.0119275	0.0288249	0.0508431	0.0339371	-0.017029	-0.0114071	-0.034815	0.0202501	-0.00976717	-0.0199067	-0.0118697	0.029887	0.06813	0.0254943	0.0261393	0.0583403	0.0257147	0.0491637	0.0545162	0.0374102	0.0209968	-0.00397966	-0.0185321	-0.00972162	0.02241	0.0227638	-0.00660729
Aspartate aminotransferase	0.0314024	-0.143929	-0.0899467	0.0285186	0.0750855	0.0592808	0.0370388	0.128083	0.000346732	0.00223312	0.0381994	1	0.584522	0.357472	0.193998	0.144967	0.0616553	0.142789	0.432137	0.129944	0.0244629	-0.160033	-0.186446	0.0743064	0.134928	0.0219227	0.000230782	0.0700992	0.000722309	0.137198	-0.0251327	0.00801789	0.04075	-0.0164612	0.0610379	0.0189132	0.198739	-0.0205909	0.0787186	-0.0229432	-0.0560791	-0.0396816	0.148247	0.0807137	0.0999551	-0.00915061	0.167753	0.177455	-0.0651115
Alanine aminotransferase	0.186213	0.0656635	0.05782	0.0772368	0.251858	0.113948	0.0512874	0.172011	0.00910838	-0.00206587	0.0587749	0.584522	1	0.473687	0.214713	0.0479799	0.033697	0.121634	0.186302	0.0945011	0.0326902	-0.135507	-0.0556818	0.034264	0.0917023	-0.00429346	-0.0143321	-0.0222841	-0.143204	0.0338972	0.0035607	-0.0102896	0.0011078	-0.00590943	0.0478383	-0.00493329	0.063188	0.0779276	0.108492	0.0267717	0.0527765	0.0159822	0.142012	0.0759049	0.0491289	-0.014578	0.127371	0.0891577	-0.0977877
Gamma glutamyltransferase	0.124351	0.012187	0.00940612	0.0468286	0.147533	0.0839363	0.0469653	0.122686	0.0128191	-0.00317772	0.0526219	0.357472	0.473687	1	0.130322	0.0332459	0.0120852	0.15187	0.252119	0.0595695	-0.00452326	-0.155561	-0.0816182	0.0217933	0.0951011	0.0269959	-0.00524936	0.0136748	-0.0697628	0.0628484	0.000895334	0.0416755	0.00559807	0.00261625	0.0262327	0.00336126	0.0913359	0.0552608	0.0625499	0.0234686	0.0652872	-0.000215111	0.315966	0.050778	-0.00189482	-0.0509988	0.164058	0.0927156	-0.0343767
Alkaline phosphatase	0.083229	-0.000251992	0.0111472	-0.0549126	0.105576	0.0498319	0.0203636	0.126999	-0.0573427	-0.0233683	0.0171795	0.193998	0.214713	0.130322	1	-0.00880551	0.00361017	-0.0495757	0.0827169	0.0621154	0.061427	-0.0988562	0.000264811	0.00700999	0.0393704	-0.0107497	0.00675514	0.0246453	-0.0120924	-0.00321345	0.0023549	-0.0236403	0.0353889	0.0161083	0.059017	0.0263713	0.0363657	0.0596805	0.130114	0.0168405	0.0212968	0.0636453	0.10192	0.0526751	0.0512006	0.0115307	-0.013178	-0.0456772	-0.089715
Total bilirubin	-0.0537002	-0.249156	-0.0479033	0.00409358	-0.0509324	-0.0143497	-0.0114061	0.00178651	0.0118325	0.0100223	-0.03072	0.144967	0.0479799	0.0332459	-0.00880551	1	0.893854	0.0798071	0.0979226	0.0388454	0.00254585	-0.0171505	-0.0492405	0.016248	0.0167341	-0.00490207	0.0132703	0.0503596	-0.00545705	0.0241864	-0.0294886	-0.0109767	-0.00293057	-0.0233397	-0.00930586	-0.0246614	0.00560628	-0.0475106	0.00944547	-0.0182372	-0.0314773	-0.0311579	-0.0315306	0.0130393	0.0326136	-0.0123797	0.029531	0.0243268	0.015651
Direct bilirubin	-0.0218911	-0.174383	-0.01298	0.0108475	-0.0178754	-0.0229322	-0.00192757	0.00637414	0.000936356	0.0238188	-0.028497	0.0616553	0.033697	0.0120852	0.00361017	0.893854	1	0.0298244	0.0248793	0.0271809	0.00758206	0.0097938	0.0120262	0.00767642	0.00445311	-0.0375976	0.0113386	0.0364861	-0.00630776	0.00504636	-0.0259381	-0.00789072	-0.0133249	-0.00575965	0.0016764	-0.0231349	-0.0193106	-0.0186341	0.0185585	-0.0099764	-0.00511731	-0.0142833	-0.021208	0.0034429	-0.00155319	0.0205668	-0.00687255	-0.00683721	0.0140624
Albumin	-0.138404	-0.028736	0.0141777	0.0585253	0.00748458	-0.00824051	-0.0205232	0.0600938	-0.0131093	-0.0465794	-0.000182509	0.142789	0.121634	0.15187	-0.0495757	0.0798071	0.0298244	1	0.36311	-0.013001	-0.0247934	-0.099092	-0.144962	-0.000953326	0.0115187	0.0316574	-0.030667	-0.00306856	0.000320991	-0.0164387	0.00625579	0.0224004	-0.0022892	-0.0232611	-0.00865226	0.0150567	0.00580599	-0.0428464	-0.0370565	0.0274036	0.0227568	-0.0773008	-0.0693121	0.0311086	0.0340226	-0.0237584	0.435683	0.0801794	-0.00200373
Total protein	-0.00842635	-0.102781	-0.0500879	0.0331667	0.0359155	0.0429931	0.0150945	0.122365	0.00657088	-0.0165638	0.0053033	0.432137	0.186302	0.252119	0.0827169	0.0979226	0.0248793	0.36311	1	0.0905005	0.032807	-0.155705	-0.162343	0.0492749	0.120952	0.017516	-0.00571334	0.0650723	-0.0317672	0.0864796	-0.0211061	0.0394067	0.0513796	-0.0126885	0.0420302	0.0643706	0.234591	-0.0588553	0.0209683	-0.00950432	-0.0371425	-0.0362708	0.167965	0.0573197	0.112451	-0.0261057	0.327152	0.186707	-0.00253658
Chronic kidney disease	0.0243777	-0.0451797	0.00236453	-0.0212627	0.0243524	0.029158	0.00993129	0.093126	-0.000158518	0.0379446	0.021691	0.129944	0.0945011	0.0595695	0.0621154	0.0388454	0.0271809	-0.013001	0.0905005	1	0.04044	0.0754036	0.00855332	0.0216691	0.0423996	0.00495569	0.00865033	-0.00430967	-0.0159479	0.0255348	-0.0112768	-0.0156914	0.00275136	0.0110758	0.0328944	0.00901505	0.030102	-0.000138183	0.0602859	0.0260843	0.00911562	0.0375451	0.03984	0.0248237	0.0491197	0.0195959	0.0273397	0.057281	-0.0152822
Urea	0.049443	0.0276105	-0.0097668	-0.0159858	0.0399122	0.0182387	0.0091082	0.0461982	-0.00275411	0.0213052	0.00713231	0.0244629	0.0326902	-0.00452326	0.061427	0.00254585	0.00758206	-0.0247934	0.032807	0.04044	1	0.304107	0.292832	-0.00233248	-0.0181774	-0.00561686	0.0403972	-0.0272216	-0.0322979	-0.0063668	-0.00335036	-0.0236063	0.0418549	-0.011024	-0.0131685	-0.0127061	0.0125277	0.0386304	0.0127907	0.123153	0.178498	0.0270612	0.0509059	-0.0259559	0.0248242	0.06748	0.0187797	0.0288655	-0.0459901
Creatinine	0.00882398	0.0451973	0.00980173	0.0544086	-0.0712707	-0.0233616	0.00867891	-0.0712828	0.0247494	0.0240716	-0.037645	-0.160033	-0.135507	-0.155561	-0.0988562	-0.0171505	0.0097938	-0.099092	-0.155705	0.0754036	0.304107	1	0.549195	-0.0621863	-0.0697787	-0.0126826	-0.000205863	-0.0239832	0.00018226	-0.0375503	-0.00867794	-0.0203058	-0.0132179	0.0023004	-0.0429368	-0.0382823	-0.0685367	0.0117759	-0.0666879	0.107097	0.198284	0.018434	-0.0858581	-0.0391385	-0.00763113	0.0607991	-0.0384812	-0.0939044	0.0388615
Cystatin C	0.175761	0.0792085	0.0392852	0.0126898	0.0506419	0.0291285	0.0382578	-0.016988	0.0249661	0.0258617	-0.0119275	-0.186446	-0.0556818	-0.0816182	0.000264811	-0.0492405	0.0120262	-0.144962	-0.162343	0.00855332	0.292832	0.549195	1	-0.0865751	-0.0368058	-0.0124899	0.0274287	-0.0290261	-0.0143689	-0.086542	0.0129092	-0.0294649	-0.00356672	0.0369855	-0.0481722	-0.0111655	-0.102437	0.114279	-0.00903478	0.18469	0.324823	0.0276723	0.0383581	-0.0603077	-0.102035	0.0173182	-0.0212775	-0.103794	0.0232507
Bipolar disorder	-0.0289797	-0.00689137	-0.0148463	-0.0342736	-0.00133598	0.0259719	0.0153775	0.027544	0.0238013	0.00801122	0.0288249	0.0743064	0.034264	0.0217933	0.00700999	0.016248	0.00767642	-0.000953326	0.0492749	0.0216691	-0.00233248	-0.0621863	-0.0865751	1	0.170466	0.0287146	0.0114513	-0.0156849	-0.0196893	0.0197963	0.0181498	0.00436613	0.0179112	0.0131691	0.0146342	0.0547313	0.0158353	-0.0398575	0.00872242	-0.0216775	-0.0540584	0.0181153	-0.0136703	0.0197083	0.0586799	-0.00711265	0.00452916	0.0566483	-0.0451302
Depression	0.0431756	-0.0147426	-0.0172771	0.0248887	0.0704117	0.0504808	0.039835	0.0238061	0.000602379	0.0286758	0.0508431	0.134928	0.0917023	0.0951011	0.0393704	0.0167341	0.00445311	0.0115187	0.120952	0.0423996	-0.0181774	-0.0697787	-0.0368058	0.170466	1	0.0230735	0.00384945	0.00722748	-0.036428	0.0162432	0.0153466	0.0104813	0.020576	0.0749335	0.0507934	0.0172117	0.0568151	0.0142065	0.0411308	-0.0370808	-0.0494281	0.00693828	0.0620837	0.0369669	0.0208419	-0.0688712	0.0301248	0.070081	0.0130427
Alzheimer's disease	-0.0135792	-0.00673775	7.63073e-05	0.0087337	0.000222548	0.0602611	0.00470899	0.042578	-0.00161147	0.0171256	0.0339371	0.0219227	-0.00429346	0.0269959	-0.0107497	-0.00490207	-0.0375976	0.0316574	0.017516	0.00495569	-0.00561686	-0.0126826	-0.0124899	0.0287146	0.0230735	1	0.00901733	-0.00150032	0.0129802	-0.0291699	0.0376079	-0.000133153	-0.0031364	-0.00220185	0.00542335	0.00422346	-0.0130361	0.0268344	0.00109501	-0.00015421	0.0146081	0.0138555	-0.143671	-0.00191435	0.0163365	-0.0294841	0.0201177	-0.0114628	-0.0194187
Epilepsy	0.0211506	-0.0168361	-0.0147895	-0.0618678	0.00385006	-0.0284665	0.0336337	-0.0124793	0.0161644	0.0068864	-0.017029	0.000230782	-0.0143321	-0.00524936	0.00675514	0.0132703	0.0113386	-0.030667	-0.00571334	0.00865033	0.0403972	-0.000205863	0.0274287	0.0114513	0.00384945	0.00901733	1	0.0112118	0.0257439	-0.0141817	0.0183292	0.0189173	0.0498253	0.0211856	-0.040335	0.0166163	0.0011422	0.0220146	-0.00536604	-0.0225236	-0.0135855	-0.0096491	0.0277275	0.00596612	-0.00460971	-0.00664095	-0.0295357	0.0152031	0.0151133
Testosterone	-0.0681934	-0.0934519	-0.0450262	0.000873921	-0.0807237	-0.0282879	-0.0229666	-0.0341649	0.0383593	0.000395954	-0.0114071	0.0700992	-0.0222841	0.0136748	0.0246453	0.0503596	0.0364861	-0.00306856	0.0650723	-0.00430967	-0.0272216	-0.0239832	-0.0290261	-0.0156849	0.00722748	-0.00150032	0.0112118	1	0.539811	0.095691	-0.00400002	0.00197433	0.016559	-0.0269263	-0.0063048	-0.0018006	0.0710915	-0.0681939	-0.00332553	-0.0562409	-0.0595483	-0.0394259	-0.0168843	-0.00187642	0.0368406	0.0136059	0.0170862	0.00237803	0.00745361
Sex hormone binding globulin	-0.158708	-0.130374	-0.0708574	-0.0939614	-0.200758	-0.0560766	-0.0268497	-0.0844065	0.0332989	0.0172815	-0.034815	0.000722309	-0.143204	-0.0697628	-0.0120924	-0.00545705	-0.00630776	0.000320991	-0.0317672	-0.0159479	-0.0322979	0.00018226	-0.0143689	-0.0196893	-0.036428	0.0129802	0.0257439	0.539811	1	0.0825089	0.000670069	-0.0215698	-0.00150899	-0.0241963	-0.015729	0.00821212	-0.00159795	-0.0664307	0.00557935	-0.0889304	-0.131424	-0.0198982	-0.108734	-0.0188544	-0.0506472	0.0440838	-0.0259955	0.00643677	0.0427777
Estradiol	-0.0527551	-0.0584938	-0.031656	0.0231944	-0.0231615	0.00688976	0.00239886	0.0332168	-0.00407621	0.00318179	0.0202501	0.137198	0.0338972	0.0628484	-0.00321345	0.0241864	0.00504636	-0.0164387	0.0864796	0.0255348	-0.0063668	-0.0375503	-0.086542	0.0197963	0.0162432	-0.0291699	-0.0141817	0.095691	0.0825089	1	-0.00463513	0.00311397	-0.00482632	-0.0221305	0.0174352	0.023403	0.0889902	-0.047234	-0.00950853	-0.0376689	-0.0746945	-0.0229254	0.0442766	0.0230338	0.0525215	0.00252094	-0.00350883	0.0387978	-0.0333332
Colorectal cancer	0.0248436	0.0287016	0.032134	0.0195036	0.0169103	-0.0172488	-0.0127888	0.00238735	0.00912668	-0.00156211	-0.00976717	-0.0251327	0.0035607	0.000895334	0.0023549	-0.0294886	-0.0259381	0.00625579	-0.0211061	-0.0112768	-0.00335036	-0.00867794	0.0129092	0.0181498	0.0153466	0.0376079	0.0183292	-0.00400002	0.000670069	-0.00463513	1	0.0448093	0.0939629	0.0175737	0.00227662	-0.00150478	0.00187797	0.00606641	0.0121895	0.0217575	0.0262276	0.00780754	0.0120452	0.00390958	-0.0135726	-0.0047012	0.0118708	-0.0189267	0.00636972
Breast cancer	-0.0271303	0.0050941	-0.0188452	0.0331549	-0.0197458	-0.0178948	-0.00825034	-0.0357913	0.00504067	0.0167226	-0.0199067	0.00801789	-0.0102896	0.0416755	-0.0236403	-0.0109767	-0.00789072	0.0224004	0.0394067	-0.0156914	-0.0236063	-0.0203058	-0.0294649	0.00436613	0.0104813	-0.000133153	0.0189173	0.00197433	-0.0215698	0.00311397	0.0448093	1	0.00770724	0.0101271	-0.00265161	0.0354598	0.0323828	-0.0115748	-0.0310904	-0.0177219	-0.0207921	-0.0396249	0.0234949	-0.00231497	0.043663	-0.0291011	0.014327	0.00466421	0.0564232
Prostate cancer	-0.0238073	-0.0334107	-0.00876404	-0.0107035	-0.0157444	-0.0114183	-0.0172495	-0.00321399	0.0260675	0.00272798	-0.0118697	0.04075	0.0011078	0.00559807	0.0353889	-0.00293057	-0.0133249	-0.0022892	0.0513796	0.00275136	0.0418549	-0.0132179	-0.00356672	0.0179112	0.020576	-0.0031364	0.0498253	0.016559	-0.00150899	-0.00482632	0.0939629	0.00770724	1	0.00754209	-0.0304316	-0.0218167	0.0448952	-0.022767	0.0219658	-0.0115731	-0.0172991	0.0016731	0.035112	0.0067826	0.0475485	0.00204746	0.00705853	0.0384131	0.0294722
Asthma	0.0414777	0.021687	0.00146627	0.00494548	0.013179	-0.00663278	-0.00302986	-0.00213335	0.0100104	0.00714804	0.029887	-0.0164612	-0.00590943	0.00261625	0.0161083	-0.0233397	-0.00575965	-0.0232611	-0.0126885	0.0110758	-0.011024	0.0023004	0.0369855	0.0131691	0.0749335	-0.00220185	0.0211856	-0.0269263	-0.0241963	-0.0221305	0.0175737	0.0101271	0.00754209	1	0.162182	0.0189003	0.0530583	0.0540988	0.035544	0.0212472	0.0285172	0.047583	0.0368697	-0.023353	-0.0548911	-0.0120619	-0.000327679	-0.0315179	0.00199003
Atopic dermatitis	0.0376662	0.0445804	-0.0020947	-0.000777497	0.047414	0.0655115	0.00948297	0.0635178	-0.0258725	0.0193444	0.06813	0.0610379	0.0478383	0.0262327	0.059017	-0.00930586	0.0016764	-0.00865226	0.0420302	0.0328944	-0.0131685	-0.0429368	-0.0481722	0.0146342	0.0507934	0.00542335	-0.040335	-0.0063048	-0.015729	0.0174352	0.00227662	-0.00265161	-0.0304316	0.162182	1	0.0621485	0.0664175	0.018622	0.040322	0.00606194	0.00604536	0.026197	0.0441574	0.0176325	0.0188139	0.0273107	0.0218106	0.0275696	-0.0337504
Inflammatory bowel disease	-0.0297776	0.000907307	-0.0194115	0.000508611	-0.00736204	0.0230133	-0.00300937	0.0163927	-0.00997397	-0.000161322	0.0254943	0.0189132	-0.00493329	0.00336126	0.0263713	-0.0246614	-0.0231349	0.0150567	0.0643706	0.00901505	-0.0127061	-0.0382823	-0.0111655	0.0547313	0.0172117	0.00422346	0.0166163	-0.0018006	0.00821212	0.023403	-0.00150478	0.0354598	-0.0218167	0.0189003	0.0621485	1	-0.0361086	0.00728675	-0.0256787	-0.0108778	-0.000693184	-0.00973421	0.00150868	0.0217123	0.00947036	0.00125055	0.0111289	-0.00298864	0.00431839
Rheumatoid arthritis	0.00883292	0.0118471	-0.0355127	0.0512808	0.051484	0.0143398	0.015664	0.0433922	0.0121754	-0.0035304	0.0261393	0.198739	0.063188	0.0913359	0.0363657	0.00560628	-0.0193106	0.00580599	0.234591	0.030102	0.0125277	-0.0685367	-0.102437	0.0158353	0.0568151	-0.0130361	0.0011422	0.0710915	-0.00159795	0.0889902	0.00187797	0.0323828	0.0448952	0.0530583	0.0664175	-0.0361086	1	-0.0126381	0.0163625	-0.0399574	-0.083938	0.0583191	0.146187	0.00402877	0.0489965	-0.00298489	0.0317805	0.0842136	0.00408411
Knee osteoarthritis	0.23179	0.0929655	0.0383316	-0.0338802	0.113735	0.0490607	0.0404135	0.0249877	-0.000469176	0.0244413	0.0583403	-0.0205909	0.0779276	0.0552608	0.0596805	-0.0475106	-0.0186341	-0.0428464	-0.0588553	-0.000138183	0.0386304	0.0117759	0.114279	-0.0398575	0.0142065	0.0268344	0.0220146	-0.0681939	-0.0664307	-0.047234	0.00606641	-0.0115748	-0.022767	0.0540988	0.018622	0.00728675	-0.0126381	1	0.21376	0.0672234	0.109626	0.0477209	0.0855946	0.0165881	-0.0562553	0.0345258	-0.00639577	-0.0247462	-0.0746494
Hip osteoarthritis	0.124624	0.0166262	-0.0063796	-0.0719149	0.073187	0.0604527	0.0350985	0.0583138	0.00109829	0.0292042	0.0257147	0.0787186	0.108492	0.0625499	0.130114	0.00944547	0.0185585	-0.0370565	0.0209683	0.0602859	0.0127907	-0.0666879	-0.00903478	0.00872242	0.0411308	0.00109501	-0.00536604	-0.00332553	0.00557935	-0.00950853	0.0121895	-0.0310904	0.0219658	0.035544	0.040322	-0.0256787	0.0163625	0.21376	1	0.0307031	0.0369174	0.0591822	0.0806137	0.043653	0.0407685	0.020003	-0.0282371	0.0522079	-0.109244
Gout	0.109886	0.0309809	0.010284	0.0519567	0.0427861	0.0692822	0.0222824	0.0916435	0.0167188	0.0322362	0.0491637	-0.0229432	0.0267717	0.0234686	0.0168405	-0.0182372	-0.0099764	0.0274036	-0.00950432	0.0260843	0.123153	0.107097	0.18469	-0.0216775	-0.0370808	-0.00015421	-0.0225236	-0.0562409	-0.0889304	-0.0376689	0.0217575	-0.0177219	-0.0115731	0.0212472	0.00606194	-0.0108778	-0.0399574	0.0672234	0.0307031	1	0.682061	0.0246851	0.0544619	-0.0288592	-0.0741512	-0.0100882	0.0423815	-0.0216861	-0.00256485
Urate	0.186754	0.068243	0.0465537	0.0481695	0.0991268	0.0663293	0.0437656	0.0732881	0.0131981	0.0310445	0.0545162	-0.0560791	0.0527765	0.0652872	0.0212968	-0.0314773	-0.00511731	0.0227568	-0.0371425	0.00911562	0.178498	0.198284	0.324823	-0.0540584	-0.0494281	0.0146081	-0.0135855	-0.0595483	-0.131424	-0.0746945	0.0262276	-0.0207921	-0.0172991	0.0285172	0.00604536	-0.000693184	-0.083938	0.109626	0.0369174	0.682061	1	0.0426044	0.0792481	-0.0281045	-0.104987	-0.016349	0.0682189	-0.0555876	-0.0213518
Rheumatoid factor	0.0504707	0.0611804	0.0452091	-0.0413046	0.0526356	0.0276971	0.0145537	0.0694909	-0.0045055	0.00132518	0.0374102	-0.0396816	0.0159822	-0.000215111	0.0636453	-0.0311579	-0.0142833	-0.0773008	-0.0362708	0.0375451	0.0270612	0.018434	0.0276723	0.0181153	0.00693828	0.0138555	-0.0096491	-0.0394259	-0.0198982	-0.0229254	0.00780754	-0.0396249	0.0016731	0.047583	0.026197	-0.00973421	0.0583191	0.0477209	0.0591822	0.0246851	0.0426044	1	0.00604852	0.0242994	-0.0256746	0.0146546	-0.0311685	-0.0123846	-0.0360658
C-reactive protein	0.239103	0.0227252	-0.03872	-0.0318301	0.113196	0.0479169	0.0468448	0.0732508	0.0184468	-0.00255289	0.0209968	0.148247	0.142012	0.315966	0.10192	-0.0315306	-0.021208	-0.0693121	0.167965	0.03984	0.0509059	-0.0858581	0.0383581	-0.0136703	0.0620837	-0.143671	0.0277275	-0.0168843	-0.108734	0.0442766	0.0120452	0.0234949	0.035112	0.0368697	0.0441574	0.00150868	0.146187	0.0855946	0.0806137	0.0544619	0.0792481	0.00604852	1	0.0152586	-0.133342	-0.0182471	0.0233065	0.075005	-0.02164
Glaucoma	0.00181507	0.0369506	0.0467832	-0.00219582	0.0858102	0.00257598	-0.00482851	0.0428277	0.0061715	-0.00124787	-0.00397966	0.0807137	0.0759049	0.050778	0.0526751	0.0130393	0.0034429	0.0311086	0.0573197	0.0248237	-0.0259559	-0.0391385	-0.0603077	0.0197083	0.0369669	-0.00191435	0.00596612	-0.00187642	-0.0188544	0.0230338	0.00390958	-0.00231497	0.0067826	-0.023353	0.0176325	0.0217123	0.00402877	0.0165881	0.043653	-0.0288592	-0.0281045	0.0242994	0.0152586	1	0.0735014	-0.00944481	0.035556	0.0563861	-0.0640414
Insulin-like growth factor-1	-0.0762394	-0.0317041	-0.0145877	0.0360956	-0.00173069	-0.000737631	0.00236955	0.0305101	0.00566431	0.00189125	-0.0185321	0.0999551	0.0491289	-0.00189482	0.0512006	0.0326136	-0.00155319	0.0340226	0.112451	0.0491197	0.0248242	-0.00763113	-0.102035	0.0586799	0.0208419	0.0163365	-0.00460971	0.0368406	-0.0506472	0.0525215	-0.0135726	0.043663	0.0475485	-0.0548911	0.0188139	0.00947036	0.0489965	-0.0562553	0.0407685	-0.0741512	-0.104987	-0.0256746	-0.133342	0.0735014	1	0.0338909	0.0626156	0.0948006	-0.0382004
Vitamin D	-0.0480622	0.00956209	-0.0212355	-0.042214	-0.0379413	-0.012222	0.00664188	0.00723667	-0.0292968	0.00165335	-0.00972162	-0.00915061	-0.014578	-0.0509988	0.0115307	-0.0123797	0.0205668	-0.0237584	-0.0261057	0.0195959	0.06748	0.0607991	0.0173182	-0.00711265	-0.0688712	-0.0294841	-0.00664095	0.0136059	0.0440838	0.00252094	-0.0047012	-0.0291011	0.00204746	-0.0120619	0.0273107	0.00125055	-0.00298489	0.0345258	0.020003	-0.0100882	-0.016349	0.0146546	-0.0182471	-0.00944481	0.0338909	1	0.0156264	0.04172	-0.0227167
Calcium	-0.0413047	0.011071	0.0395698	0.059192	0.0260768	0.0289766	0.0260527	0.0664783	-0.00162274	0.00964901	0.02241	0.167753	0.127371	0.164058	-0.013178	0.029531	-0.00687255	0.435683	0.327152	0.0273397	0.0187797	-0.0384812	-0.0212775	0.00452916	0.0301248	0.0201177	-0.0295357	0.0170862	-0.0259955	-0.00350883	0.0118708	0.014327	0.00705853	-0.000327679	0.0218106	0.0111289	0.0317805	-0.00639577	-0.0282371	0.0423815	0.0682189	-0.0311685	0.0233065	0.035556	0.0626156	0.0156264	1	-0.00652105	0.0170862
Phosphate	-0.0378259	0.00627016	-0.0250072	-0.0247696	0.010298	-0.00375452	0.00784704	0.000104719	0.00130395	0.00659973	0.0227638	0.177455	0.0891577	0.0927156	-0.0456772	0.0243268	-0.00683721	0.0801794	0.186707	0.057281	0.0288655	-0.0939044	-0.103794	0.0566483	0.070081	-0.0114628	0.0152031	0.00237803	0.00643677	0.0387978	-0.0189267	0.00466421	0.0384131	-0.0315179	0.0275696	-0.00298864	0.0842136	-0.0247462	0.0522079	-0.0216861	-0.0555876	-0.0123846	0.075005	0.0563861	0.0948006	0.04172	-0.00652105	1	0.043622
Osteoporosis	-0.0459866	-0.0223653	-0.0185504	0.0522589	-0.0786058	-0.0417274	-0.0193174	-0.0667476	0.0351707	0.0277382	-0.00660729	-0.0651115	-0.0977877	-0.0343767	-0.089715	0.015651	0.0140624	-0.00200373	-0.00253658	-0.0152822	-0.0459901	0.0388615	0.0232507	-0.0451302	0.0130427	-0.0194187	0.0151133	0.00745361	0.0427777	-0.0333332	0.00636972	0.0564232	0.0294722	0.00199003	-0.0337504	0.00431839	0.00408411	-0.0746494	-0.109244	-0.00256485	-0.0213518	-0.0360658	-0.02164	-0.0640414	-0.0382004	-0.0227167	0.0170862	0.043622	1
Hypothyroidism	0.0678497	0.155883	0.0370076	0.0281878	0.026545	0.0277057	0.02444	-0.00759372	0.00184202	0.0147575	-0.00495063	-0.266361	-0.0889221	-0.116846	-0.0788746	-0.11425	-0.0544824	-0.0614017	-0.267171	-0.054489	-0.0260683	0.111482	0.166966	-0.0591214	-0.0775269	0.0182526	0.00553535	-0.0606933	-0.0381165	-0.103409	0.0262003	-0.0184346	-0.069824	0.0458286	-0.0191051	-0.0543111	0.0994516	0.128811	0.00589422	0.0644246	0.114794	0.0622725	-0.0428931	-0.057851	-0.170379	0.0222767	-0.0620264	-0.136087	0.0165915
[truncated: 1 more columns]
