# Supplementary material for: Polygenic scores for complex traits are associated with changes in concentration of circulating lipid species
Source: PLoS Biol. 2024 Sep 26;22(9):e3002830. doi: 10.1371/journal.pbio.3002830 (PMC11460696; doi:10.1371/journal.pbio.3002830)
Supplement: S5 Table — (XLSX) [file pbio.3002830.s006.xlsx]

## Sheet: Sheet1
S5 Table. Association of PGSs for 50 complex traits with the lipidome including 179 lipid species and 6 routine clinical lipids.
Summary statistics for the analysis in the full dataset (N=7169) and in the dataset (N=5947) for the sensitivity analysis after excluding the disease cases are provided. Samples with type 2 diabetes, venous thromboembolism, coronary artery disease, gout and Alzheimer's disease were excluded in the sensitivity analysis.
					Full dataset (N=7169)					After excluding disease cases (N=5947)
PGS	PGS Category	PGS Group	Lipid	Lipid Class	Beta per s.d. increase in PGS	Standard Error	L95	U95	P	Beta per s.d. increase in PGS	Standard Error	L95	U95	P
Alanine aminotransferase	Liver function	Biomarker	Total cholesterol	Clinical	0.0418665	0.0118025	0.0187302	0.0650029	0.00039175	0.0425507	0.0127681	0.0175205	0.0675809	0.000865734
Alanine aminotransferase	Liver function	Biomarker	HDL-C	Clinical	-0.0577887	0.0117931	-0.0809067	-0.0346707	9.78406e-07	-0.0509162	0.0127363	-0.075884	-0.0259485	6.47272e-05
Alanine aminotransferase	Liver function	Biomarker	LDL-C	Clinical	0.0476375	0.0118572	0.0243938	0.0708812	5.94038e-05	0.0524849	0.0128093	0.0273739	0.0775959	4.23431e-05
Alanine aminotransferase	Liver function	Biomarker	Triglycerides	Clinical	0.085622	0.0117695	0.0625503	0.108694	3.83436e-13	0.0754338	0.0125958	0.0507415	0.100126	2.23733e-09
Alanine aminotransferase	Liver function	Biomarker	Apo A1	Clinical	-0.00548657	0.0118232	-0.0286636	0.0176904	0.642625	-0.00692799	0.0128874	-0.0321919	0.0183359	0.590887
Alanine aminotransferase	Liver function	Biomarker	Apo B	Clinical	0.0831144	0.0117825	0.0600172	0.106212	1.90055e-12	0.0788549	0.0126954	0.0539674	0.103742	5.61109e-10
Alanine aminotransferase	Liver function	Biomarker	DAG 16:0;0_18:1;0	DAG	0.0766061	0.0126528	0.0518023	0.10141	1.49014e-09	0.0634954	0.0137731	0.0364943	0.0904965	4.12154e-06
Alanine aminotransferase	Liver function	Biomarker	DAG 16:0;0_18:2;0	DAG	0.0702105	0.0129009	0.0449202	0.0955009	5.46557e-08	0.0598927	0.0139772	0.0324913	0.0872941	1.86159e-05
Alanine aminotransferase	Liver function	Biomarker	DAG 16:1;0_18:1;0	DAG	0.0465022	0.0127714	0.0214658	0.0715386	0.000273673	0.0315091	0.0138376	0.00438149	0.0586366	0.0228235
Alanine aminotransferase	Liver function	Biomarker	DAG 18:1;0_18:1;0	DAG	0.0654955	0.0120654	0.0418437	0.0891473	5.88052e-08	0.0580873	0.0130242	0.0325549	0.0836196	8.35514e-06
Alanine aminotransferase	Liver function	Biomarker	DAG 18:1;0_18:2;0	DAG	0.0563821	0.0123282	0.032215	0.0805493	4.88527e-06	0.0519812	0.0134111	0.0256901	0.0782723	0.00010744
Alanine aminotransferase	Liver function	Biomarker	DAG 18:1;0_18:3;0	DAG	0.0458422	0.0123503	0.0216317	0.0700528	0.000207461	0.0380946	0.013455	0.0117173	0.0644718	0.00465372
Alanine aminotransferase	Liver function	Biomarker	TAG 46:1;0	TAG	0.0818869	0.0127894	0.0568151	0.106959	1.64095e-10	0.0663995	0.0139395	0.039072	0.0937269	1.95746e-06
Alanine aminotransferase	Liver function	Biomarker	TAG 46:2;0	TAG	0.0597981	0.01358	0.0331758	0.0864203	1.08613e-05	0.0466374	0.0149393	0.017349	0.0759258	0.00180901
Alanine aminotransferase	Liver function	Biomarker	TAG 48:0;0	TAG	0.0922667	0.0135885	0.0656279	0.118905	1.23986e-11	0.0759306	0.0147231	0.0470659	0.104795	2.6157e-07
Alanine aminotransferase	Liver function	Biomarker	TAG 48:1;0	TAG	0.0834355	0.011896	0.0601159	0.106755	2.5365e-12	0.0677619	0.0127491	0.042769	0.0927548	1.10604e-07
Alanine aminotransferase	Liver function	Biomarker	TAG 48:2;0	TAG	0.0745938	0.0118676	0.0513297	0.0978579	3.46275e-10	0.0631844	0.0127831	0.0381248	0.088244	7.91477e-07
Alanine aminotransferase	Liver function	Biomarker	TAG 48:3;0	TAG	0.0658458	0.0120663	0.042192	0.0894996	5.01272e-08	0.0552252	0.0131061	0.0295322	0.0809183	2.55131e-05
Alanine aminotransferase	Liver function	Biomarker	TAG 49:1;0	TAG	0.0599861	0.013063	0.0343778	0.0855945	4.48109e-06	0.043598	0.0141901	0.0157789	0.071417	0.00213519
Alanine aminotransferase	Liver function	Biomarker	TAG 49:2;0	TAG	0.0455167	0.0129031	0.0202221	0.0708114	0.000422469	0.0341345	0.0140073	0.0066741	0.0615949	0.0148479
Alanine aminotransferase	Liver function	Biomarker	TAG 50:1;0	TAG	0.0848223	0.011797	0.0616967	0.107948	7.12857e-13	0.0685014	0.0125289	0.0439402	0.0930626	4.75162e-08
Alanine aminotransferase	Liver function	Biomarker	TAG 50:2;0	TAG	0.0774701	0.0117791	0.0543796	0.100561	5.14064e-11	0.0665622	0.0125822	0.0418965	0.0912278	1.26557e-07
Alanine aminotransferase	Liver function	Biomarker	TAG 50:3;0	TAG	0.0710948	0.0118005	0.0479624	0.0942273	1.7778e-09	0.0633404	0.0126741	0.0384946	0.0881863	5.97029e-07
Alanine aminotransferase	Liver function	Biomarker	TAG 50:4;0	TAG	0.0698196	0.0117889	0.0467098	0.0929294	3.31826e-09	0.0635379	0.0127221	0.038598	0.0884778	6.07378e-07
Alanine aminotransferase	Liver function	Biomarker	TAG 50:5;0	TAG	0.0691838	0.0135436	0.0426331	0.0957345	3.36163e-07	0.0583253	0.0146881	0.0295293	0.0871212	7.27168e-05
Alanine aminotransferase	Liver function	Biomarker	TAG 51:1;0	TAG	0.0663817	0.0133999	0.0401125	0.0926509	7.49286e-07	0.0525658	0.014466	0.0242052	0.0809263	0.000282482
Alanine aminotransferase	Liver function	Biomarker	TAG 51:2;0	TAG	0.0668487	0.0118052	0.0437069	0.0899905	1.54863e-08	0.0555777	0.0126716	0.0307367	0.0804187	1.17456e-05
Alanine aminotransferase	Liver function	Biomarker	TAG 51:3;0	TAG	0.0614875	0.0118324	0.0382925	0.0846825	2.08685e-07	0.0532732	0.0127328	0.0283123	0.078234	2.90655e-05
Alanine aminotransferase	Liver function	Biomarker	TAG 51:4;0	TAG	0.0391547	0.0137458	0.0122072	0.0661023	0.00441	0.0293472	0.0148899	0.000155315	0.0585391	0.048794
Alanine aminotransferase	Liver function	Biomarker	TAG 52:2;0	TAG	0.0740254	0.0117875	0.0509185	0.0971323	3.58326e-10	0.066782	0.0125856	0.0421096	0.0914544	1.15982e-07
Alanine aminotransferase	Liver function	Biomarker	TAG 52:3;0	TAG	0.0718135	0.0117826	0.0487161	0.0949109	1.15199e-09	0.0694712	0.0126363	0.0446995	0.0942428	4.00646e-08
Alanine aminotransferase	Liver function	Biomarker	TAG 52:4;0	TAG	0.0690046	0.0117838	0.0459049	0.0921043	4.9543e-09	0.0682894	0.0127146	0.0433643	0.0932146	8.12895e-08
Alanine aminotransferase	Liver function	Biomarker	TAG 52:5;0	TAG	0.0702447	0.0117855	0.0471415	0.0933478	2.63812e-09	0.0685808	0.0127618	0.0435631	0.0935985	7.99722e-08
Alanine aminotransferase	Liver function	Biomarker	TAG 52:6;0	TAG	0.0747516	0.0123322	0.0505765	0.0989266	1.42343e-09	0.0663022	0.0133082	0.0402127	0.0923917	6.48732e-07
Alanine aminotransferase	Liver function	Biomarker	TAG 53:2;0	TAG	0.0580887	0.0119403	0.0346821	0.0814954	1.1701e-06	0.0488758	0.0128422	0.0237002	0.0740513	0.000142765
Alanine aminotransferase	Liver function	Biomarker	TAG 53:3;0	TAG	0.0568489	0.0118452	0.0336287	0.0800691	1.62471e-06	0.0524908	0.01277	0.0274569	0.0775247	4.00201e-05
Alanine aminotransferase	Liver function	Biomarker	TAG 53:4;0	TAG	0.0513788	0.0124319	0.0270081	0.0757494	3.62881e-05	0.0433747	0.0134222	0.0170617	0.0696878	0.00123861
Alanine aminotransferase	Liver function	Biomarker	TAG 54:3;0	TAG	0.0660025	0.0117966	0.0428776	0.0891273	2.28722e-08	0.0649455	0.0127025	0.040044	0.0898469	3.27325e-07
Alanine aminotransferase	Liver function	Biomarker	TAG 54:4;0	TAG	0.0616277	0.0118001	0.0384961	0.0847593	1.81337e-07	0.0637139	0.012768	0.038684	0.0887438	6.20578e-07
Alanine aminotransferase	Liver function	Biomarker	TAG 54:5;0	TAG	0.0699887	0.0118042	0.046849	0.0931284	3.18704e-09	0.0709878	0.0128128	0.0458701	0.0961055	3.14795e-08
Alanine aminotransferase	Liver function	Biomarker	TAG 54:6;0	TAG	0.0804969	0.0118677	0.0572327	0.103761	1.27365e-11	0.0777886	0.0128856	0.0525281	0.103049	1.66778e-09
Alanine aminotransferase	Liver function	Biomarker	TAG 54:7;0	TAG	0.0744471	0.0120933	0.0507405	0.0981537	7.87963e-10	0.0713287	0.0131186	0.0456112	0.0970461	5.63885e-08
Alanine aminotransferase	Liver function	Biomarker	TAG 56:3;0	TAG	0.0628156	0.0127388	0.0378432	0.087788	8.39256e-07	0.0596017	0.0138028	0.0325424	0.0866611	1.60374e-05
Alanine aminotransferase	Liver function	Biomarker	TAG 56:4;0	TAG	0.0629184	0.0130871	0.0372629	0.088574	1.56539e-06	0.0590845	0.0140967	0.0314486	0.0867205	2.82229e-05
Alanine aminotransferase	Liver function	Biomarker	TAG 56:5;0	TAG	0.0909511	0.0134589	0.0645663	0.117336	1.5475e-11	0.0879489	0.0145132	0.0594958	0.116402	1.47337e-09
Alanine aminotransferase	Liver function	Biomarker	TAG 56:6;0	TAG	0.101448	0.0117788	0.0783576	0.124538	8.68372e-18	0.0927909	0.0126563	0.0679799	0.117602	2.57887e-13
Alanine aminotransferase	Liver function	Biomarker	TAG 56:7;0	TAG	0.0922069	0.0117917	0.0690918	0.115322	6.0577e-15	0.0838117	0.0127363	0.058844	0.108779	5.08944e-11
Alanine aminotransferase	Liver function	Biomarker	TAG 56:8;0	TAG	0.0794713	0.0121207	0.0557109	0.103232	5.9067e-11	0.0750131	0.0131507	0.0492325	0.100794	1.22935e-08
Alanine aminotransferase	Liver function	Biomarker	TAG 58:7;0	TAG	0.102687	0.0135345	0.076154	0.12922	3.83122e-14	0.0908767	0.0146673	0.0621214	0.119632	6.32366e-10
Alanine aminotransferase	Liver function	Biomarker	TAG 58:8;0	TAG	0.0696795	0.0125029	0.0451697	0.0941894	2.60505e-08	0.0649321	0.01363	0.0382117	0.0916526	1.94981e-06
Alanine aminotransferase	Liver function	Biomarker	Cer 40:1;2	CER	0.0559132	0.0118566	0.0326709	0.0791556	2.45347e-06	0.0518366	0.0128205	0.0267037	0.0769695	5.33846e-05
Alanine aminotransferase	Liver function	Biomarker	Cer 40:2;2	CER	0.0329278	0.0137733	0.00592633	0.0599292	0.0168516	0.0202401	0.0149733	-0.00911522	0.0495954	0.176528
Alanine aminotransferase	Liver function	Biomarker	Cer 42:1;2	CER	0.0483029	0.0117982	0.0251751	0.0714308	4.28458e-05	0.0503765	0.0128534	0.0251791	0.0755739	8.98022e-05
Alanine aminotransferase	Liver function	Biomarker	Cer 42:2;2	CER	0.0358306	0.011805	0.0126894	0.0589719	0.0024123	0.0355539	0.0127207	0.0106167	0.0604912	0.00520728
Alanine aminotransferase	Liver function	Biomarker	SM 32:1;2	SM	0.0133289	0.0118109	-0.00982399	0.0364817	0.259137	0.0113425	0.0128051	-0.0137602	0.0364453	0.375772
Alanine aminotransferase	Liver function	Biomarker	SM 34:0;2	SM	0.0116587	0.012668	-0.013175	0.0364925	0.357438	0.0152441	0.0137176	-0.0116481	0.0421364	0.266498
Alanine aminotransferase	Liver function	Biomarker	SM 34:1;2	SM	-0.0213629	0.0118093	-0.0445125	0.00178674	0.0704936	-0.0175743	0.0126992	-0.0424694	0.00732084	0.166446
Alanine aminotransferase	Liver function	Biomarker	SM 34:2;2	SM	-0.0120101	0.0118111	-0.0351634	0.0111431	0.309259	-0.00495502	0.0127475	-0.0299447	0.0200346	0.697507
Alanine aminotransferase	Liver function	Biomarker	SM 36:1;2	SM	0.0462307	0.0117993	0.0231006	0.0693609	9.00857e-05	0.0468726	0.0127263	0.0219245	0.0718207	0.000232425
Alanine aminotransferase	Liver function	Biomarker	SM 36:2;2	SM	0.0228494	0.0118089	-0.000299456	0.0459983	0.0530374	0.0268888	0.0127522	0.00188986	0.0518877	0.0350241
Alanine aminotransferase	Liver function	Biomarker	SM 38:1;2	SM	0.0467706	0.011799	0.023641	0.0699001	7.44414e-05	0.0558088	0.0126905	0.0309308	0.0806868	1.11323e-05
Alanine aminotransferase	Liver function	Biomarker	SM 38:2;2	SM	0.000642172	0.0118263	-0.0225408	0.0238252	0.956697	0.0117265	0.0127273	-0.0132235	0.0366766	0.356894
Alanine aminotransferase	Liver function	Biomarker	SM 40:1;2	SM	0.0522535	0.0117958	0.0291302	0.0753768	9.57064e-06	0.0617807	0.0127635	0.0367595	0.0868018	1.32845e-06
Alanine aminotransferase	Liver function	Biomarker	SM 40:2;2	SM	0.0141127	0.0118108	-0.00903989	0.0372653	0.232165	0.0276831	0.0126995	0.00278743	0.0525787	0.0293073
Alanine aminotransferase	Liver function	Biomarker	SM 42:2;2	SM	0.00304016	0.0118119	-0.0201146	0.026195	0.796892	0.0134905	0.0127376	-0.0114798	0.0384608	0.289594
Alanine aminotransferase	Liver function	Biomarker	Chol	Chol	0.0192444	0.0118137	-0.00391399	0.0424028	0.10336	0.0111778	0.0128233	-0.0139605	0.0363161	0.38342
Alanine aminotransferase	Liver function	Biomarker	CE 14:0;0	CE	0.00924009	0.0118114	-0.0139138	0.032394	0.434065	0.00223117	0.0127723	-0.0228071	0.0272695	0.861331
Alanine aminotransferase	Liver function	Biomarker	CE 15:0;0	CE	-0.00905922	0.012495	-0.0335535	0.0154351	0.46846	-0.0169474	0.0134418	-0.0432989	0.00940413	0.207439
Alanine aminotransferase	Liver function	Biomarker	CE 16:0;0	CE	0.0328832	0.0118056	0.00974078	0.0560256	0.00536029	0.029311	0.0127351	0.00434571	0.0542764	0.021392
Alanine aminotransferase	Liver function	Biomarker	CE 16:1;0	CE	0.0429098	0.0118011	0.019776	0.0660435	0.000278775	0.0331158	0.0126528	0.00831168	0.05792	0.00888617
Alanine aminotransferase	Liver function	Biomarker	CE 17:0;0	CE	-0.0148156	0.0119089	-0.0381606	0.0085295	0.213514	-0.0267885	0.0128223	-0.0519249	-0.0016521	0.0367314
Alanine aminotransferase	Liver function	Biomarker	CE 17:1;0	CE	0.0208022	0.0118138	-0.00235629	0.0439607	0.0783077	0.0126782	0.0127897	-0.0123943	0.0377507	0.321589
Alanine aminotransferase	Liver function	Biomarker	CE 18:0;0	CE	0.0369921	0.0118243	0.013813	0.0601711	0.00176414	0.0262334	0.0126635	0.00140825	0.0510585	0.0383487
Alanine aminotransferase	Liver function	Biomarker	CE 18:1;0	CE	0.0285044	0.0118072	0.00535894	0.0516499	0.0157961	0.0274933	0.012797	0.0024066	0.05258	0.0317204
Alanine aminotransferase	Liver function	Biomarker	CE 18:2;0	CE	0.0143725	0.0118107	-0.00878004	0.037525	0.223682	0.0224998	0.0127319	-0.0024594	0.047459	0.0772468
Alanine aminotransferase	Liver function	Biomarker	CE 18:3;0	CE	0.0370217	0.0118039	0.0138827	0.0601608	0.00171723	0.0346726	0.0128401	0.00950141	0.0598438	0.00694638
Alanine aminotransferase	Liver function	Biomarker	CE 20:2;0	CE	-0.0385047	0.0129578	-0.0639067	-0.0131026	0.00297508	-0.0446628	0.0141099	-0.0723246	-0.0170011	0.00155844
Alanine aminotransferase	Liver function	Biomarker	CE 20:3;0	CE	0.0635751	0.0117913	0.0404608	0.0866895	7.20142e-08	0.063158	0.0127794	0.0381058	0.0882102	7.93703e-07
Alanine aminotransferase	Liver function	Biomarker	CE 20:4;0	CE	0.041704	0.0118017	0.0185693	0.0648388	0.000412308	0.0439854	0.0127638	0.0189636	0.0690071	0.00057269
Alanine aminotransferase	Liver function	Biomarker	CE 20:5;0	CE	0.0189739	0.0118098	-0.00417684	0.0421246	0.108182	0.0126337	0.0128867	-0.012629	0.0378964	0.326945
Alanine aminotransferase	Liver function	Biomarker	CE 22:6;0	CE	0.00999452	0.0118141	-0.0131647	0.0331537	0.397592	0.0126619	0.0128977	-0.0126223	0.037946	0.326281
Alanine aminotransferase	Liver function	Biomarker	LPC 16:0;0	LPC	-0.0309967	0.0118063	-0.0541405	-0.00785289	0.00867207	-0.0293674	0.0127391	-0.0543406	-0.0043942	0.0211839
Alanine aminotransferase	Liver function	Biomarker	LPC 18:0;0	LPC	-0.0298128	0.0118067	-0.0529575	-0.00666812	0.011589	-0.0239761	0.0127491	-0.048969	0.00101691	0.0600752
Alanine aminotransferase	Liver function	Biomarker	LPC 18:1;0	LPC	-0.0692889	0.0117836	-0.0923882	-0.0461897	4.28352e-09	-0.0633779	0.01278	-0.0884313	-0.0383244	7.27724e-07
Alanine aminotransferase	Liver function	Biomarker	LPC 18:2;0	LPC	-0.0653361	0.0117867	-0.0884415	-0.0422306	3.07561e-08	-0.0570303	0.0127551	-0.082035	-0.0320255	7.92436e-06
Alanine aminotransferase	Liver function	Biomarker	LPC 20:4;0	LPC	-0.0233123	0.0126138	-0.0480396	0.00141508	0.0646266	-0.0135574	0.0136764	-0.0403689	0.0132541	0.321587
Alanine aminotransferase	Liver function	Biomarker	LPE 18:0;0	LPE	-0.00731235	0.01261	-0.0320323	0.0174076	0.562013	-0.0102215	0.0137956	-0.0372667	0.0168237	0.458773
Alanine aminotransferase	Liver function	Biomarker	LPE 18:1;0	LPE	-0.0371941	0.0138451	-0.0643363	-0.0100519	0.00724467	-0.0450006	0.0151139	-0.0746317	-0.0153696	0.00292302
Alanine aminotransferase	Liver function	Biomarker	LPE 18:2;0	LPE	-0.0286066	0.0120197	-0.0521688	-0.00504437	0.0173403	-0.0292339	0.0131574	-0.0550273	-0.00344051	0.0263312
Alanine aminotransferase	Liver function	Biomarker	PC 14:0;0_16:0;0	PC	0.0123219	0.0134929	-0.0141295	0.0387734	0.36117	0.00268206	0.0147081	-0.026153	0.0315171	0.855314
Alanine aminotransferase	Liver function	Biomarker	PC 14:0;0_18:1;0	PC	0.0220073	0.0119084	-0.0013367	0.0453513	0.0646367	0.0116498	0.0129601	-0.0137567	0.0370563	0.368743
Alanine aminotransferase	Liver function	Biomarker	PC 14:0;0_18:2;0	PC	0.0310945	0.0120471	0.00747846	0.0547105	0.00986976	0.0280462	0.0131686	0.00223067	0.0538618	0.0332331
Alanine aminotransferase	Liver function	Biomarker	PC 15:0;0_18:1;0	PC	0.0251181	0.0124267	0.0007576	0.0494787	0.0432902	0.0110022	0.013436	-0.0153377	0.0373421	0.412899
Alanine aminotransferase	Liver function	Biomarker	PC 15:0;0_18:2;0	PC	0.00656579	0.012251	-0.0174502	0.0305817	0.592019	0.00373842	0.0132918	-0.0223187	0.0297956	0.778523
Alanine aminotransferase	Liver function	Biomarker	PC 16:0;0_16:0;0	PC	0.0174548	0.0118102	-0.0056966	0.0406062	0.139466	0.00600042	0.0127595	-0.0190129	0.0310138	0.63818
Alanine aminotransferase	Liver function	Biomarker	PC 16:0;0_16:1;0	PC	0.0441402	0.0118017	0.0210055	0.067275	0.000185335	0.0289154	0.0126693	0.0040789	0.0537519	0.022506
Alanine aminotransferase	Liver function	Biomarker	PC 16:0;0_17:1;0	PC	0.0269525	0.0118848	0.0036548	0.0502502	0.0233703	0.0202888	0.0129144	-0.00502812	0.0456057	0.116231
Alanine aminotransferase	Liver function	Biomarker	PC 16:0;0_18:0;0	PC	0.0242884	0.0118219	0.001114	0.0474629	0.039961	0.0151832	0.0129096	-0.0101243	0.0404907	0.239596
Alanine aminotransferase	Liver function	Biomarker	PC 16:0;0_18:1;0	PC	0.0335326	0.0118053	0.0103908	0.0566745	0.00451738	0.0196735	0.0127591	-0.00533905	0.0446861	0.123148
Alanine aminotransferase	Liver function	Biomarker	PC 16:0;0_18:2;0	PC	0.0186332	0.0118099	-0.0045177	0.0417841	0.114665	0.0120279	0.0128066	-0.0130777	0.0371335	0.347669
Alanine aminotransferase	Liver function	Biomarker	PC 16:0;0_18:3;0	PC	0.0259713	0.011808	0.00282421	0.0491184	0.0278761	0.012903	0.0128267	-0.012242	0.038048	0.314481
Alanine aminotransferase	Liver function	Biomarker	PC 16:0;0_20:1;0	PC	0.0100861	0.0120563	-0.013548	0.0337202	0.402858	0.00938728	0.0131109	-0.0163151	0.0350897	0.474028
Alanine aminotransferase	Liver function	Biomarker	PC 16:0;0_20:2;0	PC	0.0383871	0.0118343	0.0151883	0.0615858	0.00118529	0.0271996	0.0127686	0.00216846	0.0522307	0.0331969
Alanine aminotransferase	Liver function	Biomarker	PC 16:0;0_20:3;0	PC	0.0658193	0.0117863	0.0427146	0.088924	2.43135e-08	0.0573891	0.0127027	0.0324871	0.0822911	6.36793e-06
Alanine aminotransferase	Liver function	Biomarker	PC 16:0;0_20:4;0	PC	0.0526387	0.0117956	0.0295159	0.0757615	8.22174e-06	0.0436448	0.012702	0.0187444	0.0685453	0.000594261
Alanine aminotransferase	Liver function	Biomarker	PC 16:0;0_20:5;0	PC	0.025959	0.0118092	0.00280941	0.0491085	0.0279671	0.0143358	0.0128608	-0.010876	0.0395476	0.265027
Alanine aminotransferase	Liver function	Biomarker	PC 16:0;0_22:4;0	PC	0.0415442	0.0120631	0.0178967	0.0651916	0.000576831	0.0363965	0.0130259	0.0108608	0.0619322	0.00522079
Alanine aminotransferase	Liver function	Biomarker	PC 16:0;0_22:5;0	PC	0.026422	0.0118119	0.00326714	0.0495769	0.025324	0.0151816	0.0127216	-0.00975728	0.0401206	0.232769
Alanine aminotransferase	Liver function	Biomarker	PC 16:0;0_22:6;0	PC	0.0172933	0.0118142	-0.00586592	0.0404526	0.143298	0.0137729	0.0129038	-0.0115231	0.039069	0.285854
Alanine aminotransferase	Liver function	Biomarker	PC 16:1;0_18:0;0	PC	0.0431377	0.0123447	0.0189382	0.0673373	0.000478202	0.0311839	0.0132951	0.00512003	0.0572477	0.0190371
Alanine aminotransferase	Liver function	Biomarker	PC 16:1;0_18:1;0	PC	0.00680026	0.0118147	-0.0163601	0.0299606	0.56492	0.00176229	0.0127091	-0.0231522	0.0266768	0.88972
Alanine aminotransferase	Liver function	Biomarker	PC 16:1;0_18:2;0	PC	-0.00546851	0.0118182	-0.0286356	0.0176986	0.643579	-0.00313957	0.0128731	-0.0283755	0.0220963	0.807327
Alanine aminotransferase	Liver function	Biomarker	PC 16:1;0_20:4;0	PC	0.012987	0.013436	-0.0133529	0.0393268	0.333797	0.0113548	0.0144134	-0.0169023	0.039612	0.430857
Alanine aminotransferase	Liver function	Biomarker	PC 17:0;0_18:1;0	PC	-0.000374909	0.0118938	-0.0236903	0.0229405	0.974855	-0.00760611	0.0129698	-0.0330317	0.0178195	0.557597
Alanine aminotransferase	Liver function	Biomarker	PC 17:0;0_18:2;0	PC	-0.00776178	0.0118131	-0.030919	0.0153954	0.511171	-0.00762759	0.0128465	-0.0328114	0.0175563	0.552704
Alanine aminotransferase	Liver function	Biomarker	PC 17:0;0_20:4;0	PC	0.0347426	0.0118576	0.0114983	0.057987	0.00340044	0.0338682	0.0127933	0.0087885	0.0589478	0.00813473
Alanine aminotransferase	Liver function	Biomarker	PC 18:0;0_18:1;0	PC	0.0329685	0.0118057	0.0098258	0.0561111	0.00524268	0.0186677	0.0127866	-0.00639868	0.0437342	0.144358
Alanine aminotransferase	Liver function	Biomarker	PC 18:0;0_18:2;0	PC	0.0315942	0.0118061	0.00845085	0.0547376	0.00746534	0.0293689	0.012855	0.00416836	0.0545694	0.0223701
Alanine aminotransferase	Liver function	Biomarker	PC 18:0;0_18:3;0	PC	0.0291127	0.0122636	0.00507218	0.0531532	0.0176286	0.015863	0.0133176	-0.0102448	0.0419708	0.233656
Alanine aminotransferase	Liver function	Biomarker	PC 18:0;0_20:2;0	PC	0.0131766	0.0130263	-0.0123597	0.038713	0.311798	0.00871423	0.0141328	-0.0189925	0.036421	0.537531
Alanine aminotransferase	Liver function	Biomarker	PC 18:0;0_20:3;0	PC	0.0850657	0.0117711	0.0619908	0.108141	5.46234e-13	0.0788113	0.01266	0.0539931	0.10363	5.13766e-10
Alanine aminotransferase	Liver function	Biomarker	PC 18:0;0_20:4;0	PC	0.0677856	0.0117848	0.044684	0.0908873	9.18452e-09	0.0649049	0.0126615	0.0400838	0.0897261	3.0506e-07
Alanine aminotransferase	Liver function	Biomarker	PC 18:0;0_20:5;0	PC	0.0324445	0.0118581	0.00919911	0.0556898	0.00623331	0.0202184	0.0129508	-0.00516995	0.0456067	0.118538
Alanine aminotransferase	Liver function	Biomarker	PC 18:0;0_22:5;0	PC	0.0466315	0.0120966	0.0229185	0.0703446	0.000116827	0.0374963	0.0130646	0.0118847	0.0631079	0.00411906
Alanine aminotransferase	Liver function	Biomarker	PC 18:0;0_22:6;0	PC	0.0433568	0.0119429	0.0199451	0.0667685	0.000285068	0.0388262	0.013011	0.0133198	0.0643326	0.00285588
Alanine aminotransferase	Liver function	Biomarker	PC 18:1;0_18:1;0	PC	-0.0213335	0.0118093	-0.0444831	0.00181616	0.0708816	-0.0257862	0.0128464	-0.0509697	-0.000602617	0.0447658
Alanine aminotransferase	Liver function	Biomarker	PC 18:1;0_18:2;0	PC	-0.0240234	0.0118085	-0.0471716	-0.00087515	0.0419474	-0.0228662	0.0128807	-0.048117	0.00238455	0.07591
Alanine aminotransferase	Liver function	Biomarker	PC 18:1;0_18:3;0	PC	-0.00413645	0.0125919	-0.0288209	0.020548	0.742544	-0.00664473	0.0137691	-0.0336378	0.0203483	0.629411
Alanine aminotransferase	Liver function	Biomarker	PC 18:1;0_20:2;0	PC	0.00435349	0.0130978	-0.021323	0.03003	0.739611	0.00950903	0.0143026	-0.0185305	0.0375486	0.50618
Alanine aminotransferase	Liver function	Biomarker	PC 18:1;0_20:3;0	PC	0.0399438	0.0118041	0.0168044	0.0630833	0.000718454	0.0396674	0.0128004	0.014574	0.0647609	0.00195137
Alanine aminotransferase	Liver function	Biomarker	PC 18:1;0_20:4;0	PC	0.0157816	0.0118126	-0.00737467	0.0389378	0.181595	0.0153853	0.0127631	-0.00963499	0.0404055	0.228077
Alanine aminotransferase	Liver function	Biomarker	PC 18:2;0_18:2;0	PC	-0.0249124	0.0118083	-0.0480601	-0.00176466	0.0349156	-0.0209874	0.0128279	-0.0461347	0.00415995	0.101877
Alanine aminotransferase	Liver function	Biomarker	PC 18:2;0_20:1;0	PC	-0.0115056	0.0133946	-0.0377643	0.0147531	0.390395	-0.00723409	0.0145626	-0.0357837	0.0213155	0.619383
Alanine aminotransferase	Liver function	Biomarker	PC 18:2;0_20:3;0	PC	0.0177588	0.0123214	-0.00639513	0.0419128	0.149548	0.0165554	0.0135115	-0.00993251	0.0430434	0.220521
Alanine aminotransferase	Liver function	Biomarker	PC 18:2;0_20:4;0	PC	-0.00451675	0.0119133	-0.0278703	0.0188368	0.704598	-0.000449457	0.0129109	-0.0257595	0.0248606	0.972231
Alanine aminotransferase	Liver function	Biomarker	PE 16:0;0_18:2;0	PE	0.0295561	0.0135056	0.0030797	0.0560325	0.0286806	0.0200774	0.0146005	-0.0085468	0.0487016	0.169164
Alanine aminotransferase	Liver function	Biomarker	PE 16:0;0_20:4;0	PE	0.0361749	0.0122522	0.0121567	0.0601931	0.00316287	0.0261449	0.0131623	0.000341668	0.0519482	0.0470436
Alanine aminotransferase	Liver function	Biomarker	PE 18:0;0_18:2;0	PE	0.0498635	0.0118423	0.0266491	0.0730779	2.57799e-05	0.0426967	0.0127681	0.0176666	0.0677267	0.000830865
Alanine aminotransferase	Liver function	Biomarker	PE 18:0;0_20:4;0	PE	0.0597648	0.0117965	0.0366401	0.0828895	4.15765e-07	0.0511727	0.0126608	0.0263529	0.0759926	5.37103e-05
Alanine aminotransferase	Liver function	Biomarker	PE 18:1;0_18:1;0	PE	0.0110745	0.0119013	-0.0122557	0.0344047	0.35213	0.00564216	0.0128722	-0.019592	0.0308764	0.661169
Alanine aminotransferase	Liver function	Biomarker	PI 16:0;0_18:1;0	PI	0.0216182	0.0118228	-0.001558	0.0447945	0.0675136	0.016879	0.0128904	-0.00839091	0.0421489	0.190442
Alanine aminotransferase	Liver function	Biomarker	PI 16:0;0_18:2;0	PI	0.0617655	0.0119236	0.0383916	0.0851393	2.27965e-07	0.0541384	0.0128011	0.0290435	0.0792334	2.38126e-05
Alanine aminotransferase	Liver function	Biomarker	PI 16:0;0_20:4;0	PI	0.0671555	0.0133658	0.0409533	0.0933577	5.20847e-07	0.0531374	0.014526	0.0246594	0.0816154	0.000256976
Alanine aminotransferase	Liver function	Biomarker	PI 18:0;0_18:1;0	PI	0.0209609	0.0118225	-0.00221475	0.0441365	0.0762775	0.0137209	0.0127493	-0.0112724	0.0387142	0.281879
Alanine aminotransferase	Liver function	Biomarker	PI 18:0;0_18:2;0	PI	0.0361326	0.0118077	0.0129861	0.0592792	0.00222085	0.0372352	0.0127433	0.0122538	0.0622167	0.00349157
Alanine aminotransferase	Liver function	Biomarker	PI 18:0;0_20:3;0	PI	0.0321865	0.0121238	0.00841998	0.055953	0.00795382	0.0265199	0.0131502	0.000740484	0.0522993	0.0437747
Alanine aminotransferase	Liver function	Biomarker	PI 18:0;0_20:4;0	PI	0.041099	0.011802	0.0179637	0.0642344	0.000499929	0.0373983	0.0127121	0.0124781	0.0623186	0.00327403
Alanine aminotransferase	Liver function	Biomarker	PI 18:1;0_18:1;0	PI	-0.0146816	0.011822	-0.0378563	0.00849305	0.214319	-0.0205062	0.0128064	-0.0456113	0.00459899	0.109376
Alanine aminotransferase	Liver function	Biomarker	PI 18:1;0_18:2;0	PI	-0.0113372	0.0124092	-0.0356633	0.0129889	0.360954	-0.00372667	0.0134729	-0.0301389	0.0226855	0.782093
Alanine aminotransferase	Liver function	Biomarker	PI 18:1;0_20:4;0	PI	0.00782828	0.0130321	-0.0177195	0.0333761	0.54807	0.00286245	0.0140259	-0.0246347	0.0303596	0.838297
Alanine aminotransferase	Liver function	Biomarker	PC O-16:0;0/16:0;0	PC O-	-0.018762	0.0122659	-0.042807	0.00528304	0.126161	-0.0138383	0.013341	-0.039992	0.0123154	0.299654
Alanine aminotransferase	Liver function	Biomarker	PC O-16:0;0/16:1;0	PC O-	0.00271062	0.0132593	-0.0232827	0.0287039	0.838024	-0.00140093	0.0142103	-0.0292597	0.0264579	0.921472
Alanine aminotransferase	Liver function	Biomarker	PC O-16:0;0/18:1;0	PC O-	-0.0407143	0.0119874	-0.0642133	-0.0172152	0.000686582	-0.0343483	0.0129886	-0.0598107	-0.00888582	0.00820324
Alanine aminotransferase	Liver function	Biomarker	PC O-16:0;0/18:2;0	PC O-	-0.0307617	0.0118172	-0.0539269	-0.00759645	0.0092569	-0.0252187	0.0126262	-0.0499707	-0.000466717	0.0458352
Alanine aminotransferase	Liver function	Biomarker	PC O-16:0;0/20:3;0	PC O-	0.035859	0.0121713	0.0119993	0.0597187	0.0032283	0.0323524	0.0131415	0.00659005	0.0581148	0.0138519
Alanine aminotransferase	Liver function	Biomarker	PC O-16:0;0/20:4;0	PC O-	0.0344806	0.0118049	0.0113394	0.0576217	0.00350153	0.0384512	0.012815	0.0133291	0.0635733	0.00270676
Alanine aminotransferase	Liver function	Biomarker	PC O-16:0;0/22:5;0	PC O-	0.0185277	0.0129128	-0.006786	0.0438414	0.151387	0.0253066	0.0139881	-0.00211628	0.0527294	0.0704882
Alanine aminotransferase	Liver function	Biomarker	PC O-16:1;0/16:0;0	PC O-	-0.021625	0.0130089	-0.0471272	0.00387724	0.0965014	-0.0157884	0.0140648	-0.0433617	0.011785	0.261686
Alanine aminotransferase	Liver function	Biomarker	PC O-16:1;0/18:0;0	PC O-	-0.0425967	0.0121628	-0.0664396	-0.0187537	0.000464413	-0.027834	0.0131706	-0.0536534	-0.00201458	0.0346151
Alanine aminotransferase	Liver function	Biomarker	PC O-16:1;0/18:1;0	PC O-	-0.0521714	0.011808	-0.0753186	-0.0290242	1.00946e-05	-0.0448019	0.0126423	-0.0695853	-0.0200184	0.000397425
Alanine aminotransferase	Liver function	Biomarker	PC O-16:1;0/18:2;0	PC O-	-0.0289056	0.0118713	-0.0521769	-0.00563433	0.0149197	-0.0248984	0.0127316	-0.049857	6.02483e-05	0.0505554
Alanine aminotransferase	Liver function	Biomarker	PC O-16:1;0/20:3;0	PC O-	0.0324591	0.0121562	0.00862905	0.0562891	0.00759961	0.0274846	0.0131252	0.00175407	0.053215	0.0363022
Alanine aminotransferase	Liver function	Biomarker	PC O-16:1;0/20:4;0	PC O-	0.011713	0.0129156	-0.0136063	0.0370322	0.364505	0.0109834	0.0138305	-0.0161304	0.0380972	0.42715
Alanine aminotransferase	Liver function	Biomarker	PC O-16:2;0/18:0;0	PC O-	-0.0347324	0.0122376	-0.0587219	-0.0107429	0.00455089	-0.0350636	0.0132914	-0.0611201	-0.00900721	0.00836147
Alanine aminotransferase	Liver function	Biomarker	PC O-17:0;0/15:0;0	PC O-	-0.00561844	0.0127205	-0.0305551	0.0193182	0.658734	-0.0127347	0.0137978	-0.0397842	0.0143149	0.356076
Alanine aminotransferase	Liver function	Biomarker	PC O-17:0;0/17:1;0	PC O-	-0.000259135	0.012062	-0.0239044	0.0233862	0.982861	-0.00280866	0.0131474	-0.0285825	0.0229652	0.830845
Alanine aminotransferase	Liver function	Biomarker	PC O-18:0;0/14:0;0	PC O-	-0.0356139	0.012402	-0.0599259	-0.0113019	0.00409684	-0.0243184	0.0134738	-0.0507325	0.00209577	0.0711523
Alanine aminotransferase	Liver function	Biomarker	PC O-18:0;0/16:1;0	PC O-	-0.0222268	0.0129306	-0.0475755	0.00312197	0.0856803	-0.0190311	0.0139355	-0.0463508	0.00828868	0.172109
Alanine aminotransferase	Liver function	Biomarker	PC O-18:0;0/20:4;0	PC O-	0.0104343	0.0119957	-0.0130808	0.0339495	0.384417	0.0116929	0.0130296	-0.0138499	0.0372357	0.369535
Alanine aminotransferase	Liver function	Biomarker	PC O-18:1;0/16:0;0	PC O-	-0.0346518	0.0119902	-0.0581563	-0.0111474	0.00386413	-0.0266672	0.0129612	-0.0520761	-0.00125838	0.0396865
Alanine aminotransferase	Liver function	Biomarker	PC O-18:1;0/18:2;0	PC O-	-0.028091	0.0121685	-0.0519451	-0.00423685	0.0210016	-0.025371	0.0130759	-0.0510048	0.000262838	0.052395
Alanine aminotransferase	Liver function	Biomarker	PC O-18:1;0/20:3;0	PC O-	0.00476415	0.0120918	-0.0189396	0.0284679	0.693595	0.00308929	0.0130885	-0.0225692	0.0287478	0.813418
Alanine aminotransferase	Liver function	Biomarker	PC O-18:1;0/20:4;0	PC O-	0.00609566	0.0118137	-0.0170626	0.029254	0.605882	0.0141423	0.0127866	-0.010924	0.0392087	0.268759
Alanine aminotransferase	Liver function	Biomarker	PC O-18:2;0/16:0;0	PC O-	-0.0177413	0.0118209	-0.0409139	0.00543119	0.133441	-0.0106899	0.0127571	-0.0356985	0.0143186	0.402088
Alanine aminotransferase	Liver function	Biomarker	PC O-18:2;0/18:1;0	PC O-	-0.0484403	0.0121926	-0.0723417	-0.0245388	7.17464e-05	-0.0507705	0.0132208	-0.0766885	-0.0248525	0.000124302
Alanine aminotransferase	Liver function	Biomarker	PC O-18:2;0/18:2;0	PC O-	-0.0301717	0.0118234	-0.0533491	-0.00699427	0.0107357	-0.0220908	0.012739	-0.0470638	0.00288223	0.0829504
Alanine aminotransferase	Liver function	Biomarker	PC O-18:2;0/20:4;0	PC O-	0.0219893	0.0128216	-0.0031455	0.0471242	0.0863916	0.0170463	0.0138535	-0.0101125	0.044205	0.218578
Alanine aminotransferase	Liver function	Biomarker	PE O-16:1;0/18:2;0	PE O-	0.0152713	0.0135624	-0.0113164	0.041859	0.260214	0.0115337	0.0147852	-0.0174524	0.0405199	0.43538
Alanine aminotransferase	Liver function	Biomarker	PE O-16:1;0/20:4;0	PE O-	0.0428405	0.0118065	0.0196963	0.0659846	0.000286992	0.0399157	0.0128292	0.0147658	0.0650656	0.00187139
Alanine aminotransferase	Liver function	Biomarker	PE O-16:1;0/22:5;0	PE O-	0.0107684	0.013462	-0.0156223	0.037159	0.423796	0.0113192	0.0146432	-0.0173884	0.0400268	0.439562
Alanine aminotransferase	Liver function	Biomarker	PE O-18:1;0/18:2;0	PE O-	0.00758897	0.0120456	-0.0160241	0.031202	0.528701	-0.00247971	0.0131638	-0.0282857	0.0233263	0.85059
Alanine aminotransferase	Liver function	Biomarker	PE O-18:1;0/20:4;0	PE O-	0.0350224	0.0118063	0.0118786	0.0581663	0.00302287	0.0299663	0.0128994	0.00467877	0.0552539	0.0202087
Alanine aminotransferase	Liver function	Biomarker	PE O-18:2;0/18:1;0	PE O-	-0.0038447	0.012177	-0.0277155	0.0200261	0.752214	-0.00370133	0.0133133	-0.0298005	0.0223979	0.781009
Alanine aminotransferase	Liver function	Biomarker	PE O-18:2;0/18:2;0	PE O-	0.0146459	0.0125373	-0.00993147	0.0392232	0.242777	0.00907782	0.0136302	-0.0176429	0.0357986	0.505434
Alanine aminotransferase	Liver function	Biomarker	PE O-18:2;0/20:4;0	PE O-	0.0332241	0.0118196	0.0100542	0.0563941	0.00495325	0.0251578	0.012831	4.28867e-06	0.0503113	0.049961
Albumin	Liver function	Biomarker	Total cholesterol	Clinical	0.0565486	0.0117935	0.0334299	0.0796673	1.6603e-06	0.0540526	0.0127436	0.0290705	0.0790346	2.25351e-05
Albumin	Liver function	Biomarker	HDL-C	Clinical	-0.00472486	0.0118122	-0.0278803	0.0184306	0.68917	-0.0021875	0.0127362	-0.0271551	0.0227801	0.863636
Albumin	Liver function	Biomarker	LDL-C	Clinical	0.045198	0.0118657	0.0219377	0.0684583	0.000140638	0.0447145	0.0127986	0.0196246	0.0698044	0.000479859
Albumin	Liver function	Biomarker	Triglycerides	Clinical	0.0448886	0.0118005	0.0217562	0.0680209	0.000143581	0.0448117	0.0126033	0.0201046	0.0695188	0.000380123
Albumin	Liver function	Biomarker	Apo A1	Clinical	0.0228652	0.0118184	-0.0003023	0.0460328	0.0530644	0.0233955	0.0128651	-0.00182467	0.0486157	0.0690332
Albumin	Liver function	Biomarker	Apo B	Clinical	0.0598973	0.0118003	0.0367653	0.0830293	3.9533e-07	0.0585469	0.012695	0.03366	0.0834339	4.07588e-06
Albumin	Liver function	Biomarker	DAG 16:0;0_18:1;0	DAG	0.0165372	0.012663	-0.00828655	0.041361	0.191617	0.0105396	0.0137333	-0.0163835	0.0374627	0.442851
Albumin	Liver function	Biomarker	DAG 16:0;0_18:2;0	DAG	0.0352265	0.0128262	0.0100826	0.0603705	0.00604228	0.027912	0.0138602	0.000739924	0.0550841	0.0440816
Albumin	Liver function	Biomarker	DAG 16:1;0_18:1;0	DAG	0.0305863	0.0126937	0.00570215	0.0554704	0.0160009	0.0267064	0.013725	-0.000200592	0.0536134	0.0517319
Albumin	Liver function	Biomarker	DAG 18:1;0_18:1;0	DAG	0.0375318	0.0120711	0.0138688	0.0611948	0.00188339	0.0326746	0.0130131	0.00716395	0.0581852	0.0120699
Albumin	Liver function	Biomarker	DAG 18:1;0_18:2;0	DAG	0.0627238	0.0122898	0.0386319	0.0868157	3.42307e-07	0.0629152	0.0133451	0.0367535	0.089077	2.48345e-06
Albumin	Liver function	Biomarker	DAG 18:1;0_18:3;0	DAG	0.0227654	0.0123218	-0.00138935	0.0469202	0.0647095	0.0175359	0.0133826	-0.00869934	0.0437711	0.190132
Albumin	Liver function	Biomarker	TAG 46:1;0	TAG	0.0299692	0.0128742	0.00473122	0.0552071	0.0199527	0.0238029	0.0140082	-0.00365944	0.0512652	0.0893429
Albumin	Liver function	Biomarker	TAG 46:2;0	TAG	0.0365853	0.0136463	0.00983305	0.0633375	0.00736315	0.033727	0.0149819	0.00435508	0.0630989	0.0244223
Albumin	Liver function	Biomarker	TAG 48:0;0	TAG	0.0121707	0.0135042	-0.0143029	0.0386444	0.367493	0.00371505	0.0145836	-0.0248761	0.0323062	0.798935
Albumin	Liver function	Biomarker	TAG 48:1;0	TAG	0.0228086	0.0119877	-0.000691055	0.0463082	0.0571264	0.0212297	0.0128269	-0.00391579	0.0463751	0.0979598
Albumin	Liver function	Biomarker	TAG 48:2;0	TAG	0.0318564	0.0119142	0.00850098	0.0552119	0.00751665	0.0299714	0.0128087	0.00486158	0.0550812	0.0193212
Albumin	Liver function	Biomarker	TAG 48:3;0	TAG	0.0480446	0.0121143	0.0242968	0.0717925	7.38559e-05	0.0444113	0.0131259	0.0186796	0.070143	0.000720543
Albumin	Liver function	Biomarker	TAG 49:1;0	TAG	0.026479	0.0131214	0.00075619	0.0522018	0.0436368	0.0186033	0.0142343	-0.0093025	0.0465091	0.191298
Albumin	Liver function	Biomarker	TAG 49:2;0	TAG	0.0406282	0.0129115	0.0153171	0.0659393	0.00165939	0.0401078	0.0139964	0.0126688	0.0675468	0.00417974
Albumin	Liver function	Biomarker	TAG 50:1;0	TAG	0.0128973	0.0118569	-0.0103457	0.0361403	0.276742	0.0110899	0.0125609	-0.013534	0.0357138	0.377331
Albumin	Liver function	Biomarker	TAG 50:2;0	TAG	0.0280465	0.0118095	0.00489629	0.0511966	0.0175799	0.0285495	0.0125894	0.00386965	0.0532293	0.023381
Albumin	Liver function	Biomarker	TAG 50:3;0	TAG	0.0472141	0.0118032	0.0240764	0.0703518	6.39472e-05	0.0472121	0.0126521	0.0224093	0.072015	0.000192084
Albumin	Liver function	Biomarker	TAG 50:4;0	TAG	0.0511314	0.0118028	0.0279944	0.0742683	1.49683e-05	0.0489919	0.0127171	0.0240618	0.0739219	0.000118171
Albumin	Liver function	Biomarker	TAG 50:5;0	TAG	0.0529738	0.0135268	0.026456	0.0794917	9.10383e-05	0.046542	0.0146487	0.0178234	0.0752606	0.00149703
Albumin	Liver function	Biomarker	TAG 51:1;0	TAG	0.0257693	0.0135907	-0.000873896	0.0524126	0.0579999	0.0166614	0.0147408	-0.0122379	0.0455607	0.258414
Albumin	Liver function	Biomarker	TAG 51:2;0	TAG	0.0291545	0.0118376	0.0059493	0.0523596	0.0138063	0.0267209	0.0126788	0.00186588	0.0515759	0.0351136
Albumin	Liver function	Biomarker	TAG 51:3;0	TAG	0.0477957	0.0118584	0.0245496	0.0710418	5.62337e-05	0.0474494	0.012741	0.0224723	0.0724265	0.000197809
Albumin	Liver function	Biomarker	TAG 51:4;0	TAG	0.0664406	0.0138896	0.0392111	0.0936701	1.77029e-06	0.0674249	0.0150519	0.0379155	0.0969344	7.67567e-06
Albumin	Liver function	Biomarker	TAG 52:2;0	TAG	0.029145	0.0118214	0.00597165	0.0523184	0.0137073	0.0281951	0.012602	0.00349049	0.0528996	0.025301
Albumin	Liver function	Biomarker	TAG 52:3;0	TAG	0.0557853	0.0117943	0.032665	0.0789055	2.28971e-06	0.0556611	0.0126307	0.0309003	0.0804218	1.06748e-05
Albumin	Liver function	Biomarker	TAG 52:4;0	TAG	0.0655534	0.0117865	0.0424483	0.0886585	2.76762e-08	0.063958	0.0127018	0.0390579	0.0888581	4.91024e-07
Albumin	Liver function	Biomarker	TAG 52:5;0	TAG	0.0598949	0.0117929	0.0367774	0.0830124	3.89184e-07	0.0572525	0.0127538	0.0322505	0.0822546	7.28874e-06
Albumin	Liver function	Biomarker	TAG 52:6;0	TAG	0.0617214	0.0123564	0.0374988	0.0859441	6.03356e-07	0.0538244	0.0133122	0.0277272	0.0799216	5.34483e-05
Albumin	Liver function	Biomarker	TAG 53:2;0	TAG	0.0340408	0.0119535	0.0106084	0.0574733	0.00441543	0.0306674	0.0128411	0.00549393	0.0558408	0.0169624
Albumin	Liver function	Biomarker	TAG 53:3;0	TAG	0.0528277	0.0118659	0.029567	0.0760883	8.63462e-06	0.050481	0.0127754	0.0254366	0.0755254	7.85945e-05
Albumin	Liver function	Biomarker	TAG 53:4;0	TAG	0.0558995	0.0123957	0.0315998	0.0801993	6.61028e-06	0.0531338	0.0133584	0.0269459	0.0793216	7.05443e-05
Albumin	Liver function	Biomarker	TAG 54:3;0	TAG	0.0354344	0.0118123	0.0122789	0.0585899	0.00271088	0.0315824	0.0127036	0.00667878	0.0564861	0.0129424
Albumin	Liver function	Biomarker	TAG 54:4;0	TAG	0.0533674	0.0118029	0.0302303	0.0765045	6.23735e-06	0.0489063	0.0127564	0.0238991	0.0739135	0.000127453
Albumin	Liver function	Biomarker	TAG 54:5;0	TAG	0.0547922	0.01182	0.0316216	0.0779628	3.62284e-06	0.0499771	0.0128173	0.0248505	0.0751036	9.75816e-05
Albumin	Liver function	Biomarker	TAG 54:6;0	TAG	0.0538629	0.0118797	0.0305751	0.0771506	5.88256e-06	0.0498563	0.0128734	0.0246196	0.075093	0.000108764
Albumin	Liver function	Biomarker	TAG 54:7;0	TAG	0.0504622	0.0121089	0.0267249	0.0741995	3.11962e-05	0.048008	0.0131129	0.0223016	0.0737143	0.000253409
Albumin	Liver function	Biomarker	TAG 56:3;0	TAG	0.0318714	0.0127216	0.0069327	0.0568101	0.0122601	0.022711	0.0137694	-0.00428284	0.0497049	0.0991297
Albumin	Liver function	Biomarker	TAG 56:4;0	TAG	0.0321974	0.0130799	0.00655598	0.0578389	0.0138608	0.0279317	0.0140343	0.000418036	0.0554453	0.0466206
Albumin	Liver function	Biomarker	TAG 56:5;0	TAG	0.0265559	0.0135684	-4.35808e-05	0.0531554	0.0503764	0.0164581	0.014644	-0.0122514	0.0451676	0.261124
Albumin	Liver function	Biomarker	TAG 56:6;0	TAG	0.0399905	0.0118174	0.0168249	0.0631561	0.000718132	0.0336602	0.0126773	0.00880801	0.0585124	0.00794856
Albumin	Liver function	Biomarker	TAG 56:7;0	TAG	0.0618209	0.0118065	0.0386767	0.0849651	1.686e-07	0.0586938	0.0127257	0.0337468	0.0836408	4.06761e-06
Albumin	Liver function	Biomarker	TAG 56:8;0	TAG	0.0620181	0.0121513	0.0381977	0.0858385	3.41907e-07	0.0605516	0.0131817	0.0347104	0.0863928	4.45156e-06
Albumin	Liver function	Biomarker	TAG 58:7;0	TAG	0.0789685	0.0135938	0.0523192	0.105618	6.63758e-09	0.0731274	0.0146924	0.0443229	0.101932	6.69536e-07
Albumin	Liver function	Biomarker	TAG 58:8;0	TAG	0.0597199	0.0124828	0.0352495	0.0841904	1.75546e-06	0.0560326	0.013627	0.0293181	0.0827471	3.98416e-05
Albumin	Liver function	Biomarker	Cer 40:1;2	CER	0.0219955	0.0118418	-0.0012179	0.0452089	0.0632885	0.00842495	0.0127878	-0.0166437	0.0334936	0.510031
Albumin	Liver function	Biomarker	Cer 40:2;2	CER	0.0289865	0.013792	0.00194853	0.0560245	0.0356274	0.0189826	0.0149709	-0.0103679	0.0483331	0.204878
Albumin	Liver function	Biomarker	Cer 42:1;2	CER	0.0180589	0.01181	-0.00509224	0.04121	0.12628	0.00654793	0.0128531	-0.0186487	0.0317446	0.610459
Albumin	Liver function	Biomarker	Cer 42:2;2	CER	0.0412476	0.0118019	0.0181124	0.0643829	0.000476946	0.0285648	0.0127072	0.00365407	0.0534755	0.0246176
Albumin	Liver function	Biomarker	SM 32:1;2	SM	-0.0203244	0.0118095	-0.0434745	0.00282572	0.0852904	-0.0280012	0.0127842	-0.053063	-0.00293951	0.0285415
Albumin	Liver function	Biomarker	SM 34:0;2	SM	0.00422377	0.0127668	-0.0208035	0.029251	0.740775	0.00136472	0.0138148	-0.0257182	0.0284477	0.921311
Albumin	Liver function	Biomarker	SM 34:1;2	SM	-0.0111101	0.0118112	-0.0342636	0.0120433	0.346919	-0.018539	0.0126825	-0.0434014	0.0063233	0.143855
Albumin	Liver function	Biomarker	SM 34:2;2	SM	-0.0221266	0.0118091	-0.0452758	0.00102269	0.0610134	-0.0237142	0.0127274	-0.0486645	0.0012361	0.0624775
Albumin	Liver function	Biomarker	SM 36:1;2	SM	-0.0133262	0.0118109	-0.0364791	0.00982665	0.259232	-0.0169436	0.0127224	-0.041884	0.00799688	0.182979
Albumin	Liver function	Biomarker	SM 36:2;2	SM	-0.023916	0.0118088	-0.0470647	-0.000767263	0.0428768	-0.0261593	0.0127362	-0.0511268	-0.00119183	0.040025
Albumin	Liver function	Biomarker	SM 38:1;2	SM	0.00764588	0.0118116	-0.0155084	0.0308001	0.517446	0.00056309	0.0126947	-0.024323	0.0254492	0.964622
Albumin	Liver function	Biomarker	SM 38:2;2	SM	-0.00358608	0.0118384	-0.0267929	0.0196207	0.76196	-0.00466099	0.0127273	-0.0296111	0.0202891	0.714214
Albumin	Liver function	Biomarker	SM 40:1;2	SM	0.00555667	0.0118118	-0.0175979	0.0287112	0.638058	-0.00294777	0.012772	-0.0279855	0.02209	0.817479
Albumin	Liver function	Biomarker	SM 40:2;2	SM	0.0047311	0.0118118	-0.0184235	0.0278858	0.688771	-0.000753962	0.0126881	-0.0256272	0.0241193	0.952617
Albumin	Liver function	Biomarker	SM 42:2;2	SM	0.0110581	0.0118112	-0.0120954	0.0342116	0.349183	0.00885588	0.0127218	-0.0160834	0.0337951	0.48638
Albumin	Liver function	Biomarker	Chol	Chol	0.0219712	0.0118154	-0.00119054	0.0451328	0.0629925	0.0183843	0.0128074	-0.00672291	0.0434916	0.151214
Albumin	Liver function	Biomarker	CE 14:0;0	CE	0.0161125	0.0118104	-0.00703945	0.0392644	0.172529	0.00904649	0.0127552	-0.0159584	0.0340513	0.478204
Albumin	Liver function	Biomarker	CE 15:0;0	CE	0.00286461	0.0124494	-0.0215403	0.0272696	0.818021	0.00220772	0.0133743	-0.0240113	0.0284267	0.868893
Albumin	Liver function	Biomarker	CE 16:0;0	CE	0.050521	0.0117969	0.0273957	0.0736464	1.87149e-05	0.0464793	0.0127099	0.0215632	0.0713953	0.00025746
Albumin	Liver function	Biomarker	CE 16:1;0	CE	0.0116918	0.0118116	-0.0114623	0.034846	0.322274	0.0122309	0.0126432	-0.0125543	0.0370161	0.333388
Albumin	Liver function	Biomarker	CE 17:0;0	CE	0.015567	0.01192	-0.00779987	0.0389338	0.191612	0.013022	0.0128221	-0.012114	0.038158	0.309866
Albumin	Liver function	Biomarker	CE 17:1;0	CE	0.00481999	0.011818	-0.0183469	0.0279868	0.683396	0.00138397	0.0127747	-0.023659	0.026427	0.913732
Albumin	Liver function	Biomarker	CE 18:0;0	CE	0.0131333	0.0118268	-0.0100507	0.0363172	0.266834	0.0129273	0.0126438	-0.0118591	0.0377137	0.306621
Albumin	Liver function	Biomarker	CE 18:1;0	CE	0.0435714	0.0118007	0.0204385	0.0667044	0.000223918	0.0406843	0.0127744	0.0156418	0.0657268	0.00145592
Albumin	Liver function	Biomarker	CE 18:2;0	CE	0.0577212	0.0117923	0.0346049	0.0808375	1.00537e-06	0.0532138	0.0127	0.0283172	0.0781105	2.82923e-05
Albumin	Liver function	Biomarker	CE 18:3;0	CE	0.0290266	0.011807	0.00588147	0.0521718	0.0139781	0.0240005	0.0128275	-0.00114602	0.0491471	0.0613911
Albumin	Liver function	Biomarker	CE 20:2;0	CE	0.019062	0.013003	-0.00642867	0.0445527	0.14271	0.0154077	0.014083	-0.0122014	0.0430167	0.273982
Albumin	Liver function	Biomarker	CE 20:3;0	CE	0.0143301	0.0118134	-0.00882757	0.0374877	0.225154	0.0135697	0.0127871	-0.0114977	0.0386371	0.288643
Albumin	Liver function	Biomarker	CE 20:4;0	CE	0.0240202	0.0118085	0.000871997	0.0471685	0.0419743	0.0200978	0.0127573	-0.00491121	0.0451069	0.115219
Albumin	Liver function	Biomarker	CE 20:5;0	CE	0.0298655	0.0118067	0.00672095	0.0530101	0.0114423	0.0242514	0.0128672	-0.000972998	0.0494759	0.059513
Albumin	Liver function	Biomarker	CE 22:6;0	CE	0.0752948	0.0117805	0.0522015	0.0983881	1.74616e-10	0.07461	0.0128448	0.0494294	0.0997906	6.62784e-09
Albumin	Liver function	Biomarker	LPC 16:0;0	LPC	0.0581972	0.0117919	0.0350816	0.0813129	8.18158e-07	0.04923	0.0127122	0.0243095	0.0741506	0.000108812
Albumin	Liver function	Biomarker	LPC 18:0;0	LPC	0.0489964	0.0117987	0.0258674	0.0721254	3.32413e-05	0.0365404	0.0127288	0.0115873	0.0614935	0.00411032
Albumin	Liver function	Biomarker	LPC 18:1;0	LPC	0.0260926	0.0118079	0.00294557	0.0492396	0.0271539	0.0155642	0.0127882	-0.00950533	0.0406338	0.223624
Albumin	Liver function	Biomarker	LPC 18:2;0	LPC	0.0337306	0.0118052	0.0105889	0.0568723	0.00428549	0.0218417	0.0127569	-0.00316642	0.0468497	0.0869212
Albumin	Liver function	Biomarker	LPC 20:4;0	LPC	0.0157502	0.012648	-0.00904422	0.0405446	0.213078	0.00644967	0.0136598	-0.0203294	0.0332287	0.636831
Albumin	Liver function	Biomarker	LPE 18:0;0	LPE	0.0344629	0.0126491	0.00966624	0.0592595	0.00645728	0.023685	0.0137661	-0.0033024	0.0506724	0.0853961
Albumin	Liver function	Biomarker	LPE 18:1;0	LPE	0.00221617	0.0139101	-0.0250536	0.0294859	0.873423	-0.00782989	0.0151568	-0.0375451	0.0218853	0.605467
Albumin	Liver function	Biomarker	LPE 18:2;0	LPE	0.0344142	0.0120372	0.0108175	0.0580108	0.00426284	0.0270048	0.0131433	0.00123892	0.0527706	0.039959
Albumin	Liver function	Biomarker	PC 14:0;0_16:0;0	PC	-0.00137869	0.0135396	-0.0279217	0.0251643	0.918898	0.00276715	0.0147337	-0.026118	0.0316523	0.851033
Albumin	Liver function	Biomarker	PC 14:0;0_18:1;0	PC	0.019379	0.0118979	-0.00394432	0.0427024	0.103403	0.0209427	0.0129415	-0.00442728	0.0463128	0.105659
Albumin	Liver function	Biomarker	PC 14:0;0_18:2;0	PC	0.0146783	0.0120845	-0.00901102	0.0383676	0.224545	0.00733303	0.0132136	-0.0185706	0.0332367	0.578943
Albumin	Liver function	Biomarker	PC 15:0;0_18:1;0	PC	0.0298478	0.0124351	0.00547089	0.0542247	0.0164103	0.0234312	0.0134369	-0.00291055	0.0497729	0.0812518
Albumin	Liver function	Biomarker	PC 15:0;0_18:2;0	PC	0.0343854	0.0122523	0.010367	0.0584038	0.0050237	0.0320435	0.0132601	0.00604852	0.0580385	0.0157011
Albumin	Liver function	Biomarker	PC 16:0;0_16:0;0	PC	0.00866296	0.0118115	-0.0144911	0.031817	0.463318	0.000519793	0.0127432	-0.0244616	0.0255012	0.967465
Albumin	Liver function	Biomarker	PC 16:0;0_16:1;0	PC	0.00434353	0.0118138	-0.0188149	0.027502	0.713132	0.00481475	0.0126606	-0.0200047	0.0296342	0.703741
Albumin	Liver function	Biomarker	PC 16:0;0_17:1;0	PC	0.0159054	0.0119065	-0.00743493	0.0392458	0.181639	0.012288	0.0129314	-0.0130623	0.0376384	0.342026
Albumin	Liver function	Biomarker	PC 16:0;0_18:0;0	PC	0.0203356	0.0118265	-0.00284773	0.043519	0.0855662	0.016864	0.012895	-0.0084149	0.0421428	0.190994
Albumin	Liver function	Biomarker	PC 16:0;0_18:1;0	PC	0.0236405	0.0118087	0.000492019	0.0467889	0.0453265	0.0198304	0.0127426	-0.00514959	0.0448105	0.119705
Albumin	Liver function	Biomarker	PC 16:0;0_18:2;0	PC	0.0339969	0.0118051	0.0108554	0.0571384	0.00399051	0.02878	0.0127855	0.00371578	0.0538443	0.0244227
Albumin	Liver function	Biomarker	PC 16:0;0_18:3;0	PC	0.013827	0.0118108	-0.0093257	0.0369797	0.241756	0.00703235	0.0128108	-0.0180815	0.0321462	0.583069
Albumin	Liver function	Biomarker	PC 16:0;0_20:1;0	PC	0.0264346	0.0120819	0.00275042	0.0501188	0.0287062	0.026587	0.0131232	0.000860503	0.0523136	0.0428163
Albumin	Liver function	Biomarker	PC 16:0;0_20:2;0	PC	0.0345496	0.0118415	0.0113368	0.0577624	0.00353751	0.0308835	0.0127617	0.00586602	0.055901	0.0155494
Albumin	Liver function	Biomarker	PC 16:0;0_20:3;0	PC	0.000531344	0.011812	-0.0226236	0.0236863	0.964122	0.000424151	0.012708	-0.0244882	0.0253365	0.973375
Albumin	Liver function	Biomarker	PC 16:0;0_20:4;0	PC	0.00829177	0.0118115	-0.0148624	0.0314459	0.482699	0.00572532	0.0126979	-0.0191671	0.0306178	0.652086
Albumin	Liver function	Biomarker	PC 16:0;0_20:5;0	PC	0.0228742	0.0118122	-0.000281117	0.0460296	0.0528462	0.0164931	0.0128464	-0.00869047	0.0416768	0.199237
Albumin	Liver function	Biomarker	PC 16:0;0_22:4;0	PC	0.00178538	0.0120762	-0.0218877	0.0254584	0.882471	-0.00282156	0.013039	-0.028383	0.0227399	0.828689
Albumin	Liver function	Biomarker	PC 16:0;0_22:5;0	PC	0.0577664	0.0117962	0.0346424	0.0808905	9.94265e-07	0.0489953	0.0126906	0.0241172	0.0738734	0.000114229
Albumin	Liver function	Biomarker	PC 16:0;0_22:6;0	PC	0.0839078	0.0117752	0.0608248	0.106991	1.13586e-12	0.0852269	0.012842	0.060052	0.110402	3.49445e-11
Albumin	Liver function	Biomarker	PC 16:1;0_18:0;0	PC	0.00885651	0.01244	-0.0155299	0.0332429	0.476527	0.0116138	0.0134082	-0.0146717	0.0378993	0.386436
Albumin	Liver function	Biomarker	PC 16:1;0_18:1;0	PC	0.0289752	0.0118122	0.00581974	0.0521306	0.0141914	0.0303083	0.012691	0.00542935	0.0551873	0.0169634
Albumin	Liver function	Biomarker	PC 16:1;0_18:2;0	PC	0.0309551	0.0118151	0.00779407	0.0541162	0.00881241	0.0324246	0.0128509	0.00723208	0.057617	0.0116574
Albumin	Liver function	Biomarker	PC 16:1;0_20:4;0	PC	0.00572489	0.0134421	-0.0206268	0.0320766	0.670202	0.00281543	0.0144633	-0.0255396	0.0311705	0.845668
Albumin	Liver function	Biomarker	PC 17:0;0_18:1;0	PC	0.0207709	0.0118915	-0.00253996	0.0440817	0.0807321	0.0129082	0.0129549	-0.0124881	0.0383046	0.319097
Albumin	Liver function	Biomarker	PC 17:0;0_18:2;0	PC	0.0341886	0.0118101	0.0110374	0.0573398	0.00380466	0.0221477	0.0128316	-0.00300687	0.0473022	0.0843941
Albumin	Liver function	Biomarker	PC 17:0;0_20:4;0	PC	0.0149771	0.0118726	-0.00829679	0.0382509	0.207177	0.00826868	0.0127981	-0.0168203	0.0333576	0.518248
Albumin	Liver function	Biomarker	PC 18:0;0_18:1;0	PC	0.00842813	0.0118146	-0.0147319	0.0315882	0.475642	0.00150741	0.0127761	-0.0235384	0.0265532	0.906082
Albumin	Liver function	Biomarker	PC 18:0;0_18:2;0	PC	0.031275	0.0118062	0.00813139	0.0544186	0.00808989	0.0229607	0.0128405	-0.00221136	0.0481328	0.0738034
Albumin	Liver function	Biomarker	PC 18:0;0_18:3;0	PC	0.0162064	0.0122171	-0.00774293	0.0401558	0.184706	0.00873626	0.013263	-0.0172644	0.0347369	0.51012
Albumin	Liver function	Biomarker	PC 18:0;0_20:2;0	PC	0.0252161	0.0131272	-0.000518119	0.0509503	0.0547928	0.0249093	0.0142206	-0.0029695	0.0527881	0.0798995
Albumin	Liver function	Biomarker	PC 18:0;0_20:3;0	PC	0.0075871	0.0118207	-0.0155849	0.0307591	0.52099	0.00693854	0.0126883	-0.0179351	0.0318121	0.584504
Albumin	Liver function	Biomarker	PC 18:0;0_20:4;0	PC	0.016693	0.0118103	-0.0064587	0.0398447	0.157574	0.0139793	0.0126717	-0.0108618	0.0388205	0.269989
Albumin	Liver function	Biomarker	PC 18:0;0_20:5;0	PC	0.0198842	0.0118457	-0.00333692	0.0431053	0.0932742	0.0133009	0.012923	-0.0120328	0.0386347	0.303406
Albumin	Liver function	Biomarker	PC 18:0;0_22:5;0	PC	0.0416899	0.012143	0.0178859	0.0654939	0.000599931	0.0377909	0.013066	0.0121764	0.0634053	0.00383896
Albumin	Liver function	Biomarker	PC 18:0;0_22:6;0	PC	0.0808817	0.0119232	0.0575086	0.104255	1.26835e-11	0.0831051	0.0129665	0.0576859	0.108524	1.57804e-10
Albumin	Liver function	Biomarker	PC 18:1;0_18:1;0	PC	0.00944308	0.0118114	-0.0137108	0.032597	0.424035	0.00320998	0.012834	-0.0219493	0.0283693	0.802507
Albumin	Liver function	Biomarker	PC 18:1;0_18:2;0	PC	0.0133989	0.0118109	-0.00975396	0.0365517	0.256644	0.00725077	0.012867	-0.0179732	0.0324748	0.573105
Albumin	Liver function	Biomarker	PC 18:1;0_18:3;0	PC	0.0151586	0.0125473	-0.00943843	0.0397557	0.227049	0.007098	0.0137071	-0.0197735	0.0339695	0.604595
Albumin	Liver function	Biomarker	PC 18:1;0_20:2;0	PC	0.0134327	0.0130598	-0.0121694	0.0390348	0.303735	0.0175356	0.0142813	-0.0104624	0.0455335	0.219557
Albumin	Liver function	Biomarker	PC 18:1;0_20:3;0	PC	-0.00155497	0.0118151	-0.024716	0.0216061	0.895298	-0.00345089	0.0127941	-0.0285319	0.0216301	0.787381
Albumin	Liver function	Biomarker	PC 18:1;0_20:4;0	PC	0.00344129	0.0118123	-0.0197143	0.0265969	0.770806	-0.00166201	0.0127459	-0.0266486	0.0233245	0.896257
Albumin	Liver function	Biomarker	PC 18:2;0_18:2;0	PC	0.0073427	0.0118116	-0.0158116	0.030497	0.534192	-0.000803082	0.0128141	-0.0259234	0.0243173	0.95003
Albumin	Liver function	Biomarker	PC 18:2;0_20:1;0	PC	0.0222119	0.0133259	-0.00391213	0.048336	0.0956067	0.0185249	0.01443	-0.0097647	0.0468145	0.199283
Albumin	Liver function	Biomarker	PC 18:2;0_20:3;0	PC	0.00524987	0.0122533	-0.0187705	0.0292702	0.66834	-0.000293662	0.0134267	-0.0266154	0.0260281	0.982551
Albumin	Liver function	Biomarker	PC 18:2;0_20:4;0	PC	0.0175861	0.0119171	-0.00577501	0.0409473	0.140068	0.00977683	0.0129088	-0.0155293	0.0350829	0.448856
Albumin	Liver function	Biomarker	PE 16:0;0_18:2;0	PE	-8.26514e-05	0.0136183	-0.02678	0.0266147	0.995158	0.00574646	0.0147418	-0.0231547	0.0346477	0.696697
Albumin	Liver function	Biomarker	PE 16:0;0_20:4;0	PE	0.000291232	0.0122849	-0.023791	0.0243735	0.981087	0.00436563	0.0131838	-0.0214799	0.0302112	0.740556
Albumin	Liver function	Biomarker	PE 18:0;0_18:2;0	PE	0.0191501	0.0118555	-0.00409025	0.0423905	0.106292	0.0199632	0.0127649	-0.00506072	0.0449871	0.117892
Albumin	Liver function	Biomarker	PE 18:0;0_20:4;0	PE	0.0014199	0.0118222	-0.0217551	0.0245949	0.904404	0.00100919	0.012667	-0.0238228	0.0258411	0.936502
Albumin	Liver function	Biomarker	PE 18:1;0_18:1;0	PE	0.000326982	0.0119358	-0.0230707	0.0237247	0.978145	0.000702326	0.0128906	-0.024568	0.0259726	0.956552
Albumin	Liver function	Biomarker	PI 16:0;0_18:1;0	PI	0.000468119	0.0118325	-0.022727	0.0236633	0.968443	-0.00536207	0.0128877	-0.0306266	0.0199025	0.67738
Albumin	Liver function	Biomarker	PI 16:0;0_18:2;0	PI	0.0388061	0.0119755	0.0153304	0.0622818	0.00119903	0.0335317	0.0128366	0.00836714	0.0586962	0.00901955
Albumin	Liver function	Biomarker	PI 16:0;0_20:4;0	PI	0.0318682	0.0134291	0.00554186	0.0581945	0.017675	0.0382945	0.0145298	0.00980895	0.0667801	0.00842798
Albumin	Liver function	Biomarker	PI 18:0;0_18:1;0	PI	0.00365085	0.0118226	-0.0195249	0.0268266	0.757481	-0.00754995	0.0127299	-0.0325052	0.0174053	0.553145
Albumin	Liver function	Biomarker	PI 18:0;0_18:2;0	PI	0.0524072	0.0118034	0.029269	0.0755454	9.13121e-06	0.0478754	0.012721	0.0229377	0.0728131	0.000169166
Albumin	Liver function	Biomarker	PI 18:0;0_20:3;0	PI	0.0316631	0.0121393	0.00786618	0.05546	0.00911913	0.0278003	0.013122	0.00207615	0.0535244	0.0341676
Albumin	Liver function	Biomarker	PI 18:0;0_20:4;0	PI	0.0514075	0.0117963	0.0282832	0.0745318	1.33137e-05	0.0429715	0.0126926	0.0180894	0.0678536	0.000714934
Albumin	Liver function	Biomarker	PI 18:1;0_18:1;0	PI	0.0116693	0.0118297	-0.0115204	0.034859	0.323948	0.000285634	0.0127963	-0.0247997	0.025371	0.982192
Albumin	Liver function	Biomarker	PI 18:1;0_18:2;0	PI	0.024824	0.0124724	0.000373914	0.0492741	0.0465988	0.0225705	0.013508	-0.00391066	0.0490516	0.0948001
Albumin	Liver function	Biomarker	PI 18:1;0_20:4;0	PI	0.0425896	0.0130269	0.0170521	0.0681272	0.00108413	0.0408678	0.0140527	0.0133182	0.0684174	0.00365175
Albumin	Liver function	Biomarker	PC O-16:0;0/16:0;0	PC O-	0.0423707	0.012303	0.0182528	0.0664886	0.000576897	0.0405949	0.0133909	0.0143434	0.0668464	0.00244457
Albumin	Liver function	Biomarker	PC O-16:0;0/16:1;0	PC O-	-0.000676376	0.0132664	-0.0266836	0.0253308	0.95934	0.00334381	0.0141798	-0.0244552	0.0311428	0.813587
Albumin	Liver function	Biomarker	PC O-16:0;0/18:1;0	PC O-	0.00396675	0.0120273	-0.0196105	0.027544	0.741552	0.000370593	0.0130205	-0.0251545	0.0258957	0.977294
Albumin	Liver function	Biomarker	PC O-16:0;0/18:2;0	PC O-	-0.00453349	0.0118253	-0.0277146	0.0186476	0.701456	-0.00974054	0.0126175	-0.0344755	0.0149944	0.440154
Albumin	Liver function	Biomarker	PC O-16:0;0/20:3;0	PC O-	-0.0295162	0.0122131	-0.0534578	-0.0055746	0.0156858	-0.0286984	0.0131683	-0.0545133	-0.00288341	0.0293469
Albumin	Liver function	Biomarker	PC O-16:0;0/20:4;0	PC O-	-0.0240744	0.0118085	-0.0472226	-0.000926196	0.0415136	-0.0259134	0.0128037	-0.0510132	-0.000813511	0.043025
Albumin	Liver function	Biomarker	PC O-16:0;0/22:5;0	PC O-	-0.000294935	0.0128602	-0.0255056	0.0249157	0.981704	-0.00140021	0.0139265	-0.0287023	0.0259019	0.919918
Albumin	Liver function	Biomarker	PC O-16:1;0/16:0;0	PC O-	0.0170021	0.0130428	-0.0085666	0.0425707	0.192434	0.00918937	0.0140615	-0.0183775	0.0367562	0.513457
Albumin	Liver function	Biomarker	PC O-16:1;0/18:0;0	PC O-	0.0222021	0.0122195	-0.00175198	0.0461562	0.0692707	0.0213262	0.0132195	-0.00458919	0.0472416	0.10675
Albumin	Liver function	Biomarker	PC O-16:1;0/18:1;0	PC O-	-0.0203717	0.011827	-0.0435561	0.00281272	0.085027	-0.0235151	0.0126427	-0.0482994	0.00126918	0.0629384
Albumin	Liver function	Biomarker	PC O-16:1;0/18:2;0	PC O-	0.000986025	0.0118795	-0.0223013	0.0242733	0.933852	-0.00405862	0.012727	-0.0290081	0.0208909	0.749814
Albumin	Liver function	Biomarker	PC O-16:1;0/20:3;0	PC O-	-0.0362564	0.0121483	-0.060071	-0.0124418	0.00285083	-0.0402883	0.01312	-0.0660085	-0.0145681	0.00214536
Albumin	Liver function	Biomarker	PC O-16:1;0/20:4;0	PC O-	-0.0268571	0.0128741	-0.052095	-0.00161911	0.0370095	-0.0321182	0.0137806	-0.0591342	-0.0051022	0.0198095
Albumin	Liver function	Biomarker	PC O-16:2;0/18:0;0	PC O-	0.00203938	0.0122648	-0.0220036	0.0260824	0.867943	-0.0030225	0.0133386	-0.0291714	0.0231264	0.820745
Albumin	Liver function	Biomarker	PC O-17:0;0/15:0;0	PC O-	0.0141581	0.0128201	-0.0109737	0.03929	0.269475	0.00814816	0.0139297	-0.01916	0.0354564	0.558609
Albumin	Liver function	Biomarker	PC O-17:0;0/17:1;0	PC O-	-0.00720287	0.0121116	-0.0309453	0.0165396	0.552058	-0.0100123	0.0132063	-0.0359017	0.0158771	0.448395
Albumin	Liver function	Biomarker	PC O-18:0;0/14:0;0	PC O-	0.018179	0.0124535	-0.00623402	0.042592	0.144408	0.0321188	0.0135158	0.00562237	0.0586153	0.0175178
Albumin	Liver function	Biomarker	PC O-18:0;0/16:1;0	PC O-	0.00110307	0.012911	-0.0242072	0.0264133	0.931917	0.00745488	0.0138986	-0.0197926	0.0347024	0.591723
Albumin	Liver function	Biomarker	PC O-18:0;0/20:4;0	PC O-	-0.0367863	0.0119891	-0.0602887	-0.013284	0.00216104	-0.0376806	0.0130217	-0.063208	-0.0121532	0.00382188
Albumin	Liver function	Biomarker	PC O-18:1;0/16:0;0	PC O-	-0.0106612	0.0120267	-0.0342373	0.0129149	0.3754	-0.0131386	0.0129889	-0.0386016	0.0123245	0.311807
Albumin	Liver function	Biomarker	PC O-18:1;0/18:2;0	PC O-	-0.0158503	0.0121957	-0.0397576	0.00805713	0.193761	-0.015678	0.0130845	-0.0413286	0.00997266	0.230885
Albumin	Liver function	Biomarker	PC O-18:1;0/20:3;0	PC O-	-0.0531086	0.0120981	-0.0768246	-0.0293925	1.15149e-05	-0.0508741	0.0131085	-0.0765717	-0.0251765	0.000105204
Albumin	Liver function	Biomarker	PC O-18:1;0/20:4;0	PC O-	-0.0321941	0.0118061	-0.0553375	-0.00905076	0.0064085	-0.0364635	0.0127604	-0.0614785	-0.0114486	0.00428391
Albumin	Liver function	Biomarker	PC O-18:2;0/16:0;0	PC O-	0.0012053	0.0118254	-0.021976	0.0243866	0.91882	0.000117454	0.0127454	-0.0248682	0.0251031	0.992648
Albumin	Liver function	Biomarker	PC O-18:2;0/18:1;0	PC O-	-0.00583502	0.0122363	-0.0298222	0.0181521	0.633477	-0.00397205	0.0132471	-0.0299415	0.0219974	0.764308
Albumin	Liver function	Biomarker	PC O-18:2;0/18:2;0	PC O-	0.00992954	0.0118373	-0.013275	0.0331341	0.401589	0.0134901	0.0127383	-0.0114816	0.0384618	0.289634
Albumin	Liver function	Biomarker	PC O-18:2;0/20:4;0	PC O-	-0.00505977	0.0127597	-0.0300733	0.0199538	0.691719	0.000600628	0.013803	-0.0264591	0.0276603	0.965293
Albumin	Liver function	Biomarker	PE O-16:1;0/18:2;0	PE O-	-0.0254047	0.0135342	-0.0519372	0.00112788	0.0605626	-0.0211652	0.0147256	-0.0500344	0.00770412	0.1507
Albumin	Liver function	Biomarker	PE O-16:1;0/20:4;0	PE O-	-0.00772389	0.0118182	-0.030891	0.0154432	0.513416	-0.0137867	0.0128257	-0.0389298	0.0113563	0.28245
Albumin	Liver function	Biomarker	PE O-16:1;0/22:5;0	PE O-	-0.00590845	0.0133052	-0.0319918	0.0201749	0.657008	-0.0177105	0.0145106	-0.0461581	0.0107372	0.22233
Albumin	Liver function	Biomarker	PE O-18:1;0/18:2;0	PE O-	-0.0470547	0.0120344	-0.0706457	-0.0234636	9.31755e-05	-0.0444939	0.0131321	-0.0702378	-0.01875	0.000708357
Albumin	Liver function	Biomarker	PE O-18:1;0/20:4;0	PE O-	-0.0193649	0.0118105	-0.0425169	0.00378706	0.101123	-0.025799	0.0128848	-0.0510579	-0.000540026	0.0453005
Albumin	Liver function	Biomarker	PE O-18:2;0/18:1;0	PE O-	-0.00987317	0.0121662	-0.0337228	0.0139764	0.417093	-0.00682588	0.0132881	-0.0328757	0.019224	0.607494
Albumin	Liver function	Biomarker	PE O-18:2;0/18:2;0	PE O-	-0.00669166	0.0124828	-0.0311622	0.0177789	0.591929	-0.00825093	0.0135755	-0.0348644	0.0183626	0.543358
Albumin	Liver function	Biomarker	PE O-18:2;0/20:4;0	PE O-	-0.00695772	0.011824	-0.0301362	0.0162208	0.556255	-0.00957688	0.0128146	-0.0346982	0.0155444	0.454887
Alkaline phosphatase	Liver function	Biomarker	Total cholesterol	Clinical	0.000627322	0.0118136	-0.0225309	0.0237855	0.957652	-0.00772351	0.0127481	-0.0327144	0.0172674	0.544633
Alkaline phosphatase	Liver function	Biomarker	HDL-C	Clinical	-0.0392453	0.0118045	-0.0623857	-0.016105	0.000889906	-0.0394831	0.0127116	-0.0644024	-0.0145638	0.0019048
Alkaline phosphatase	Liver function	Biomarker	LDL-C	Clinical	0.00538747	0.0118729	-0.0178869	0.0286619	0.650014	-0.00373977	0.0128043	-0.0288409	0.0213613	0.770242
Alkaline phosphatase	Liver function	Biomarker	Triglycerides	Clinical	0.0352641	0.0118063	0.0121203	0.0584079	0.00282783	0.0335821	0.012595	0.00889141	0.0582728	0.0076896
Alkaline phosphatase	Liver function	Biomarker	Apo A1	Clinical	-0.025293	0.0118153	-0.0484545	-0.00213153	0.032332	-0.0287389	0.0128438	-0.0539174	-0.00356039	0.025286
Alkaline phosphatase	Liver function	Biomarker	Apo B	Clinical	0.0269024	0.0118148	0.00374193	0.0500629	0.022815	0.0208454	0.0126957	-0.00404281	0.0457336	0.100659
Alkaline phosphatase	Liver function	Biomarker	DAG 16:0;0_18:1;0	DAG	0.0342775	0.0126251	0.00952787	0.0590271	0.00664538	0.0298701	0.0136685	0.00307404	0.0566661	0.0289099
Alkaline phosphatase	Liver function	Biomarker	DAG 16:0;0_18:2;0	DAG	0.0152715	0.0128386	-0.00989667	0.0404397	0.234289	0.0119805	0.0138561	-0.0151835	0.0391444	0.38728
Alkaline phosphatase	Liver function	Biomarker	DAG 16:1;0_18:1;0	DAG	0.0325235	0.0126721	0.00768171	0.0573653	0.0102953	0.0319217	0.0136559	0.00515029	0.0586931	0.0194477
Alkaline phosphatase	Liver function	Biomarker	DAG 18:1;0_18:1;0	DAG	0.0219176	0.0120318	-0.00166847	0.0455037	0.0685534	0.0152735	0.0129532	-0.0101197	0.0406668	0.238396
Alkaline phosphatase	Liver function	Biomarker	DAG 18:1;0_18:2;0	DAG	0.0213127	0.0123151	-0.00282894	0.0454543	0.0835679	0.0157453	0.0133543	-0.0104345	0.0419251	0.238434
Alkaline phosphatase	Liver function	Biomarker	DAG 18:1;0_18:3;0	DAG	0.0224103	0.0123627	-0.0018246	0.0466452	0.0699182	0.0214131	0.0134552	-0.00496449	0.0477906	0.11157
Alkaline phosphatase	Liver function	Biomarker	TAG 46:1;0	TAG	0.0473378	0.0128513	0.0221446	0.072531	0.000232065	0.047007	0.0139519	0.0196551	0.0743589	0.000759563
Alkaline phosphatase	Liver function	Biomarker	TAG 46:2;0	TAG	0.0245406	0.0135869	-0.00209512	0.0511764	0.0709425	0.0208452	0.0149171	-0.00839971	0.0500901	0.162362
Alkaline phosphatase	Liver function	Biomarker	TAG 48:0;0	TAG	0.0422968	0.0135173	0.0157975	0.0687962	0.00176278	0.0389742	0.0145669	0.0104158	0.0675326	0.00748845
Alkaline phosphatase	Liver function	Biomarker	TAG 48:1;0	TAG	0.039975	0.0119289	0.0165908	0.0633592	0.000809135	0.0353308	0.0127353	0.0103648	0.0602968	0.00555082
Alkaline phosphatase	Liver function	Biomarker	TAG 48:2;0	TAG	0.0449463	0.0118722	0.0216732	0.0682194	0.000154457	0.0397059	0.0127406	0.0147297	0.0646822	0.00183905
Alkaline phosphatase	Liver function	Biomarker	TAG 48:3;0	TAG	0.038558	0.0120617	0.0149134	0.0622026	0.0013962	0.0325175	0.0130506	0.00693341	0.0581016	0.0127433
Alkaline phosphatase	Liver function	Biomarker	TAG 49:1;0	TAG	0.0330456	0.0130982	0.00736826	0.058723	0.0116652	0.0276888	0.0141836	-0.000117639	0.0554952	0.0509768
Alkaline phosphatase	Liver function	Biomarker	TAG 49:2;0	TAG	0.0339886	0.012817	0.00886276	0.0591145	0.00802627	0.0296046	0.0138814	0.00239106	0.0568182	0.0329989
Alkaline phosphatase	Liver function	Biomarker	TAG 50:1;0	TAG	0.0311886	0.0118284	0.00800145	0.0543757	0.00838836	0.0286126	0.0125158	0.00407714	0.0531481	0.0222821
Alkaline phosphatase	Liver function	Biomarker	TAG 50:2;0	TAG	0.0418015	0.0118024	0.0186652	0.0649378	0.000399983	0.038133	0.0125676	0.013496	0.06277	0.00242188
Alkaline phosphatase	Liver function	Biomarker	TAG 50:3;0	TAG	0.0430522	0.0118162	0.019889	0.0662154	0.000270866	0.0378646	0.012654	0.013058	0.0626711	0.00278031
Alkaline phosphatase	Liver function	Biomarker	TAG 50:4;0	TAG	0.0400339	0.0118082	0.0168864	0.0631815	0.000701817	0.0367468	0.0127072	0.0118361	0.0616576	0.00384421
Alkaline phosphatase	Liver function	Biomarker	TAG 50:5;0	TAG	0.0298359	0.0134327	0.00350249	0.0561693	0.0263822	0.0257856	0.0145199	-0.00268059	0.0542518	0.0758208
Alkaline phosphatase	Liver function	Biomarker	TAG 51:1;0	TAG	0.0247634	0.0134765	-0.00165574	0.0511826	0.066185	0.0211192	0.0145668	-0.00743892	0.0496773	0.147179
Alkaline phosphatase	Liver function	Biomarker	TAG 51:2;0	TAG	0.0307453	0.0118327	0.00754969	0.0539409	0.00938702	0.0237834	0.0126548	-0.00102457	0.0485913	0.0602388
Alkaline phosphatase	Liver function	Biomarker	TAG 51:3;0	TAG	0.0276466	0.0118488	0.00441937	0.0508738	0.0196613	0.0191282	0.0127119	-0.00579189	0.0440482	0.132444
Alkaline phosphatase	Liver function	Biomarker	TAG 51:4;0	TAG	0.0262525	0.0137491	-0.000701609	0.0532065	0.0562667	0.0217915	0.0148246	-0.00727241	0.0508554	0.141648
Alkaline phosphatase	Liver function	Biomarker	TAG 52:2;0	TAG	0.0313562	0.0118127	0.00819994	0.0545125	0.00796109	0.0292522	0.0125757	0.00459915	0.0539052	0.0200478
Alkaline phosphatase	Liver function	Biomarker	TAG 52:3;0	TAG	0.027915	0.0118082	0.00476754	0.0510625	0.0181032	0.0237556	0.0126319	-0.00100742	0.0485187	0.0600738
Alkaline phosphatase	Liver function	Biomarker	TAG 52:4;0	TAG	0.0255502	0.0118081	0.00240282	0.0486975	0.0305138	0.0224378	0.0127096	-0.00247759	0.0473531	0.0775439
Alkaline phosphatase	Liver function	Biomarker	TAG 52:5;0	TAG	0.0289228	0.0118071	0.0057775	0.0520681	0.0143244	0.0272365	0.0127517	0.00223848	0.0522345	0.0327278
Alkaline phosphatase	Liver function	Biomarker	TAG 52:6;0	TAG	0.0324854	0.0123371	0.00830053	0.0566702	0.00847996	0.0302638	0.0132613	0.00426622	0.0562614	0.0225217
Alkaline phosphatase	Liver function	Biomarker	TAG 53:2;0	TAG	0.0223542	0.0119687	-0.00110816	0.0458165	0.0618435	0.0161686	0.0128324	-0.00898762	0.0413249	0.207724
Alkaline phosphatase	Liver function	Biomarker	TAG 53:3;0	TAG	0.0250107	0.0118545	0.00177232	0.0482491	0.0349101	0.0166368	0.0127431	-0.00834427	0.0416179	0.191754
Alkaline phosphatase	Liver function	Biomarker	TAG 53:4;0	TAG	0.018993	0.0123657	-0.00524781	0.0432337	0.124601	0.011181	0.0132739	-0.0148412	0.0372032	0.399639
Alkaline phosphatase	Liver function	Biomarker	TAG 54:3;0	TAG	0.0268492	0.0118221	0.00367446	0.0500239	0.0231699	0.0222391	0.0126996	-0.00265676	0.047135	0.0799693
Alkaline phosphatase	Liver function	Biomarker	TAG 54:4;0	TAG	0.0241044	0.0118133	0.000946932	0.0472619	0.0413418	0.0192539	0.0127523	-0.00574527	0.044253	0.131139
Alkaline phosphatase	Liver function	Biomarker	TAG 54:5;0	TAG	0.0252439	0.0118315	0.00205059	0.0484371	0.0329085	0.0231669	0.0128131	-0.00195148	0.0482852	0.0706477
Alkaline phosphatase	Liver function	Biomarker	TAG 54:6;0	TAG	0.0171754	0.0118896	-0.00613182	0.0404826	0.148623	0.0158687	0.0128695	-0.00936036	0.0410977	0.21761
Alkaline phosphatase	Liver function	Biomarker	TAG 54:7;0	TAG	0.0124472	0.0121175	-0.0113068	0.0362012	0.304359	0.0122215	0.0130948	-0.0134494	0.0378923	0.350702
Alkaline phosphatase	Liver function	Biomarker	TAG 56:3;0	TAG	0.0247828	0.0126564	-2.82316e-05	0.0495938	0.0502612	0.0175534	0.0136784	-0.0092621	0.0443689	0.199447
Alkaline phosphatase	Liver function	Biomarker	TAG 56:4;0	TAG	0.0143001	0.0131123	-0.011405	0.0400051	0.275502	0.00378245	0.0140993	-0.0238585	0.0314234	0.788501
Alkaline phosphatase	Liver function	Biomarker	TAG 56:5;0	TAG	0.0137687	0.0135809	-0.0128552	0.0403927	0.310709	0.0180131	0.0146268	-0.0106627	0.0466889	0.218198
Alkaline phosphatase	Liver function	Biomarker	TAG 56:6;0	TAG	0.0143039	0.0118236	-0.00887385	0.0374817	0.226405	0.0120341	0.0126639	-0.0127917	0.0368599	0.342014
Alkaline phosphatase	Liver function	Biomarker	TAG 56:7;0	TAG	0.00925195	0.0118328	-0.0139438	0.0324477	0.434304	0.00530985	0.0127322	-0.01965	0.0302697	0.676664
Alkaline phosphatase	Liver function	Biomarker	TAG 56:8;0	TAG	0.00623207	0.0121316	-0.0175498	0.0300139	0.607476	0.00102255	0.0131401	-0.0247371	0.0267822	0.937975
Alkaline phosphatase	Liver function	Biomarker	TAG 58:7;0	TAG	0.0109435	0.0136997	-0.0159135	0.0378005	0.424435	0.00552659	0.0148318	-0.0235512	0.0346043	0.709451
Alkaline phosphatase	Liver function	Biomarker	TAG 58:8;0	TAG	0.0102899	0.0125229	-0.0142592	0.0348391	0.411286	0.00807617	0.0136544	-0.0186921	0.0348444	0.55423
Alkaline phosphatase	Liver function	Biomarker	Cer 40:1;2	CER	0.00903061	0.0118614	-0.0142214	0.0322826	0.446478	0.00601665	0.012791	-0.0190584	0.0310917	0.6381
Alkaline phosphatase	Liver function	Biomarker	Cer 40:2;2	CER	0.0183182	0.0138074	-0.00874998	0.0453863	0.184667	0.00782895	0.0149647	-0.0215095	0.0371674	0.600889
Alkaline phosphatase	Liver function	Biomarker	Cer 42:1;2	CER	0.0110625	0.0118112	-0.012091	0.034216	0.348991	0.00597844	0.012837	-0.0191868	0.0311436	0.641434
Alkaline phosphatase	Liver function	Biomarker	Cer 42:2;2	CER	0.00572736	0.0118124	-0.0174285	0.0288832	0.627792	0.00518452	0.0126965	-0.0197052	0.0300742	0.683037
Alkaline phosphatase	Liver function	Biomarker	SM 32:1;2	SM	0.00178012	0.0118119	-0.0213748	0.024935	0.880213	-0.00261529	0.0127733	-0.0276556	0.0224251	0.837777
Alkaline phosphatase	Liver function	Biomarker	SM 34:0;2	SM	-0.0124752	0.0127181	-0.0374071	0.0124568	0.326682	-0.0146488	0.0137267	-0.0415589	0.0122613	0.285941
Alkaline phosphatase	Liver function	Biomarker	SM 34:1;2	SM	-0.0264257	0.0118078	-0.0495726	-0.00327891	0.0252527	-0.0274348	0.0126639	-0.0522606	-0.00260887	0.0303225
Alkaline phosphatase	Liver function	Biomarker	SM 34:2;2	SM	-0.0168787	0.0118103	-0.0400303	0.00627295	0.153004	-0.0153658	0.0127136	-0.040289	0.00955748	0.226861
Alkaline phosphatase	Liver function	Biomarker	SM 36:1;2	SM	-0.0103937	0.0118113	-0.0335473	0.01276	0.378901	-0.00990563	0.0127077	-0.0348173	0.015006	0.435717
Alkaline phosphatase	Liver function	Biomarker	SM 36:2;2	SM	-0.0277316	0.0118075	-0.0508778	-0.00458533	0.0188694	-0.0242571	0.0127207	-0.0491943	0.000680072	0.0565815
Alkaline phosphatase	Liver function	Biomarker	SM 38:1;2	SM	-0.00177047	0.0118119	-0.0249253	0.0213844	0.880857	-0.00321283	0.0126787	-0.0280677	0.021642	0.799965
Alkaline phosphatase	Liver function	Biomarker	SM 38:2;2	SM	-0.0187826	0.0118375	-0.0419876	0.00442243	0.112625	-0.0143357	0.0127107	-0.0392532	0.0105819	0.25943
Alkaline phosphatase	Liver function	Biomarker	SM 40:1;2	SM	-0.00228292	0.0118119	-0.0254378	0.0208719	0.846751	-0.00386442	0.012756	-0.0288707	0.0211419	0.761939
Alkaline phosphatase	Liver function	Biomarker	SM 40:2;2	SM	-0.0157013	0.0118105	-0.0388533	0.00745079	0.183747	-0.0155955	0.0126706	-0.0404344	0.0092435	0.218432
Alkaline phosphatase	Liver function	Biomarker	SM 42:2;2	SM	-0.0161757	0.0118104	-0.0393276	0.00697616	0.17085	-0.0157414	0.0127047	-0.0406473	0.0091644	0.215386
Alkaline phosphatase	Liver function	Biomarker	Chol	Chol	-0.00344379	0.0118142	-0.026603	0.0197154	0.77068	-0.0140795	0.0127866	-0.0391458	0.0109868	0.270891
Alkaline phosphatase	Liver function	Biomarker	CE 14:0;0	CE	0.0111566	0.0118112	-0.0119968	0.0343101	0.344905	0.00289719	0.0127397	-0.0220773	0.0278717	0.82011
Alkaline phosphatase	Liver function	Biomarker	CE 15:0;0	CE	-0.0196893	0.0124749	-0.0441442	0.00476567	0.114543	-0.0253081	0.0134033	-0.0515839	0.000967741	0.0590524
Alkaline phosphatase	Liver function	Biomarker	CE 16:0;0	CE	-0.00706308	0.0118117	-0.0302174	0.0160913	0.549875	-0.0148097	0.0127068	-0.0397197	0.0101003	0.243867
Alkaline phosphatase	Liver function	Biomarker	CE 16:1;0	CE	0.0397743	0.0118028	0.0166374	0.0629112	0.000755878	0.0330427	0.0126207	0.00830152	0.0577838	0.00886363
Alkaline phosphatase	Liver function	Biomarker	CE 17:0;0	CE	-0.0293021	0.0118979	-0.0526256	-0.00597851	0.0138101	-0.0336806	0.012775	-0.0587243	-0.00863688	0.00840005
Alkaline phosphatase	Liver function	Biomarker	CE 17:1;0	CE	0.0124485	0.0118143	-0.010711	0.0356081	0.292064	0.00616021	0.012757	-0.0188482	0.0311686	0.629193
Alkaline phosphatase	Liver function	Biomarker	CE 18:0;0	CE	-0.0288642	0.0118205	-0.0520359	-0.00569249	0.0146354	-0.0281872	0.0126225	-0.0529319	-0.0034425	0.0255801
Alkaline phosphatase	Liver function	Biomarker	CE 18:1;0	CE	0.000402279	0.011812	-0.0227526	0.0235572	0.972833	-0.0049621	0.0127692	-0.0299943	0.0200701	0.697586
Alkaline phosphatase	Liver function	Biomarker	CE 18:2;0	CE	-0.0143485	0.0118107	-0.037501	0.00880402	0.224456	-0.0230833	0.0126993	-0.0479786	0.00181193	0.0691628
Alkaline phosphatase	Liver function	Biomarker	CE 18:3;0	CE	0.0137347	0.0118108	-0.00941802	0.0368874	0.244913	0.0127976	0.0128141	-0.0123228	0.0379179	0.317977
Alkaline phosphatase	Liver function	Biomarker	CE 20:2;0	CE	-0.0213917	0.0130649	-0.0470038	0.00422033	0.101613	-0.0176699	0.0142249	-0.045557	0.0102172	0.214228
Alkaline phosphatase	Liver function	Biomarker	CE 20:3;0	CE	0.0282258	0.0118142	0.00506647	0.0513851	0.0169136	0.0276926	0.0127728	0.00265336	0.0527319	0.0301907
Alkaline phosphatase	Liver function	Biomarker	CE 20:4;0	CE	-0.0236344	0.0118087	-0.0467829	-0.000485974	0.0453816	-0.0235663	0.0127404	-0.048542	0.00140949	0.0644018
Alkaline phosphatase	Liver function	Biomarker	CE 20:5;0	CE	-0.0185875	0.0118099	-0.0417384	0.00456344	0.115558	-0.0245312	0.012851	-0.0497239	0.00066144	0.056324
Alkaline phosphatase	Liver function	Biomarker	CE 22:6;0	CE	-0.0230994	0.0118088	-0.0462481	4.93771e-05	0.0504906	-0.0277341	0.0128573	-0.0529391	-0.0025291	0.0310403
Alkaline phosphatase	Liver function	Biomarker	LPC 16:0;0	LPC	0.00458352	0.0118118	-0.0185711	0.0277382	0.697994	0.00119685	0.0127123	-0.0237239	0.0261176	0.924994
Alkaline phosphatase	Liver function	Biomarker	LPC 18:0;0	LPC	-0.0160076	0.0118105	-0.0391596	0.00714443	0.175342	-0.0144411	0.0127191	-0.039375	0.0104929	0.256259
Alkaline phosphatase	Liver function	Biomarker	LPC 18:1;0	LPC	-0.00480403	0.0118118	-0.0279587	0.0183506	0.68423	-0.00852918	0.0127733	-0.0335695	0.0165112	0.504329
Alkaline phosphatase	Liver function	Biomarker	LPC 18:2;0	LPC	-0.00978871	0.0118114	-0.0329425	0.0133651	0.407272	-0.0139493	0.0127427	-0.0389297	0.0110311	0.273697
Alkaline phosphatase	Liver function	Biomarker	LPC 20:4;0	LPC	-0.0145829	0.0125831	-0.0392501	0.0100844	0.246531	-0.0131645	0.0135904	-0.0398074	0.0134784	0.332758
Alkaline phosphatase	Liver function	Biomarker	LPE 18:0;0	LPE	0.0112257	0.0126083	-0.0134909	0.0359423	0.373318	0.00842882	0.0137105	-0.0184495	0.0353072	0.538732
Alkaline phosphatase	Liver function	Biomarker	LPE 18:1;0	LPE	-0.00808427	0.0139563	-0.0354445	0.019276	0.562442	-0.00530379	0.0152261	-0.0351548	0.0245472	0.727605
Alkaline phosphatase	Liver function	Biomarker	LPE 18:2;0	LPE	0.0249344	0.0120497	0.00131328	0.0485556	0.0385554	0.0190585	0.0131755	-0.00677055	0.0448876	0.14809
Alkaline phosphatase	Liver function	Biomarker	PC 14:0;0_16:0;0	PC	0.0129718	0.0135766	-0.0136436	0.0395873	0.339389	0.00833365	0.0147777	-0.0206377	0.037305	0.572826
Alkaline phosphatase	Liver function	Biomarker	PC 14:0;0_18:1;0	PC	0.0206934	0.0119084	-0.00265074	0.0440375	0.0823061	0.0186184	0.0129286	-0.00672637	0.0439631	0.149894
Alkaline phosphatase	Liver function	Biomarker	PC 14:0;0_18:2;0	PC	0.033706	0.0120731	0.0100391	0.057373	0.00525545	0.0340885	0.013164	0.00828205	0.059895	0.00963535
Alkaline phosphatase	Liver function	Biomarker	PC 15:0;0_18:1;0	PC	0.00654312	0.0124619	-0.0178862	0.0309725	0.599565	-0.00147771	0.013423	-0.0277923	0.0248369	0.912344
Alkaline phosphatase	Liver function	Biomarker	PC 15:0;0_18:2;0	PC	-0.00277234	0.0122685	-0.0268226	0.0212779	0.821231	-0.0169413	0.0132721	-0.0429597	0.00907723	0.201847
Alkaline phosphatase	Liver function	Biomarker	PC 16:0;0_16:0;0	PC	0.00256098	0.0118119	-0.0205939	0.0257158	0.82836	-0.00307141	0.0127272	-0.0280214	0.0218786	0.809311
Alkaline phosphatase	Liver function	Biomarker	PC 16:0;0_16:1;0	PC	0.0396145	0.0118056	0.0164721	0.0627569	0.000796127	0.0370635	0.0126345	0.0122953	0.0618317	0.00336425
Alkaline phosphatase	Liver function	Biomarker	PC 16:0;0_17:1;0	PC	0.00502581	0.0119068	-0.018315	0.0283666	0.672967	0.00402856	0.012911	-0.0212817	0.0293388	0.755032
Alkaline phosphatase	Liver function	Biomarker	PC 16:0;0_18:0;0	PC	0.00352583	0.0118286	-0.0196617	0.0267134	0.765653	0.00195922	0.012878	-0.0232863	0.0272047	0.879084
Alkaline phosphatase	Liver function	Biomarker	PC 16:0;0_18:1;0	PC	0.0149502	0.0118106	-0.00820213	0.0381025	0.205617	0.00952542	0.0127286	-0.0154272	0.0344781	0.45428
Alkaline phosphatase	Liver function	Biomarker	PC 16:0;0_18:2;0	PC	0.00642106	0.0118117	-0.0167334	0.0295755	0.586721	-0.00501466	0.0127748	-0.0300579	0.0200285	0.694671
Alkaline phosphatase	Liver function	Biomarker	PC 16:0;0_18:3;0	PC	0.0237932	0.0118086	0.000644872	0.0469416	0.0439518	0.0220116	0.0127919	-0.00306524	0.0470884	0.08535
Alkaline phosphatase	Liver function	Biomarker	PC 16:0;0_20:1;0	PC	0.0115453	0.0120687	-0.0121131	0.0352037	0.338787	0.0029591	0.0131149	-0.022751	0.0286692	0.821498
Alkaline phosphatase	Liver function	Biomarker	PC 16:0;0_20:2;0	PC	0.0178361	0.0118415	-0.00537668	0.0410489	0.132049	0.00795211	0.0127501	-0.0170427	0.0329469	0.532855
Alkaline phosphatase	Liver function	Biomarker	PC 16:0;0_20:3;0	PC	0.0367916	0.011804	0.0136523	0.0599308	0.00183497	0.035133	0.0126839	0.0102679	0.0599982	0.00562502
Alkaline phosphatase	Liver function	Biomarker	PC 16:0;0_20:4;0	PC	-0.0106559	0.0118113	-0.0338095	0.0124977	0.366993	-0.00952705	0.0126816	-0.0343876	0.0153335	0.452531
Alkaline phosphatase	Liver function	Biomarker	PC 16:0;0_20:5;0	PC	-0.0169827	0.0118109	-0.0401355	0.00617005	0.150509	-0.01962	0.012826	-0.0447637	0.00552366	0.126144
Alkaline phosphatase	Liver function	Biomarker	PC 16:0;0_22:4;0	PC	-0.000305809	0.0120829	-0.023992	0.0233804	0.979809	0.00578239	0.0130218	-0.0197452	0.03131	0.657019
Alkaline phosphatase	Liver function	Biomarker	PC 16:0;0_22:5;0	PC	-0.0190202	0.0118101	-0.0421714	0.004131	0.107331	-0.0252973	0.0126815	-0.0501576	-0.000436976	0.046108
Alkaline phosphatase	Liver function	Biomarker	PC 16:0;0_22:6;0	PC	-0.014701	0.0118131	-0.0378581	0.00845612	0.213368	-0.0193594	0.0128676	-0.0445847	0.00586587	0.132505
Alkaline phosphatase	Liver function	Biomarker	PC 16:1;0_18:0;0	PC	0.0457694	0.0123919	0.0214772	0.0700616	0.000223005	0.0454466	0.0133268	0.0193206	0.0715726	0.000654018
Alkaline phosphatase	Liver function	Biomarker	PC 16:1;0_18:1;0	PC	0.0326155	0.0118092	0.0094659	0.055765	0.0057619	0.0277825	0.0126723	0.00294023	0.0526248	0.0283904
Alkaline phosphatase	Liver function	Biomarker	PC 16:1;0_18:2;0	PC	0.0397808	0.0118198	0.0166105	0.0629511	0.000767779	0.0249973	0.012849	-0.000191281	0.050186	0.0517648
Alkaline phosphatase	Liver function	Biomarker	PC 16:1;0_20:4;0	PC	0.0140648	0.0134549	-0.012312	0.0404416	0.295916	0.00532952	0.014407	-0.0229151	0.0335741	0.711455
Alkaline phosphatase	Liver function	Biomarker	PC 17:0;0_18:1;0	PC	0.0043559	0.0119123	-0.0189958	0.0277076	0.714627	-0.00636127	0.0129489	-0.0317458	0.0190233	0.62326
Alkaline phosphatase	Liver function	Biomarker	PC 17:0;0_18:2;0	PC	-0.0178722	0.0118138	-0.0410307	0.00528626	0.130367	-0.0262058	0.0128125	-0.0513229	-0.00108875	0.0408654
Alkaline phosphatase	Liver function	Biomarker	PC 17:0;0_20:4;0	PC	-0.0179616	0.0118816	-0.041253	0.0053299	0.130651	-0.0149539	0.0127905	-0.0400281	0.0101202	0.242395
Alkaline phosphatase	Liver function	Biomarker	PC 18:0;0_18:1;0	PC	0.00595394	0.0118131	-0.0172033	0.0291112	0.61427	0.00594074	0.0127577	-0.019069	0.0309505	0.641477
Alkaline phosphatase	Liver function	Biomarker	PC 18:0;0_18:2;0	PC	-0.00914168	0.0118115	-0.0322956	0.0140123	0.438976	-0.0142905	0.0128266	-0.0394352	0.0108542	0.265267
Alkaline phosphatase	Liver function	Biomarker	PC 18:0;0_18:3;0	PC	0.00264941	0.0122346	-0.0213343	0.0266331	0.828565	0.0119517	0.0132621	-0.0140472	0.0379506	0.367525
Alkaline phosphatase	Liver function	Biomarker	PC 18:0;0_20:2;0	PC	0.00593529	0.013197	-0.0199359	0.0318065	0.652912	0.00639833	0.0142748	-0.0215867	0.0343834	0.65401
Alkaline phosphatase	Liver function	Biomarker	PC 18:0;0_20:3;0	PC	0.0323935	0.0118187	0.00922532	0.0555617	0.006143	0.0354949	0.0126747	0.010648	0.0603419	0.00511944
Alkaline phosphatase	Liver function	Biomarker	PC 18:0;0_20:4;0	PC	-0.0228049	0.0118089	-0.0459538	0.000344025	0.0535024	-0.0162117	0.0126554	-0.0410209	0.00859749	0.20024
Alkaline phosphatase	Liver function	Biomarker	PC 18:0;0_20:5;0	PC	-0.0228835	0.0118397	-0.0460929	0.000325855	0.0533035	-0.0230323	0.0128959	-0.048313	0.00224849	0.0741491
Alkaline phosphatase	Liver function	Biomarker	PC 18:0;0_22:5;0	PC	-0.00918849	0.0121258	-0.0329588	0.0145818	0.448618	-0.0123725	0.0130401	-0.0379361	0.013191	0.342759
Alkaline phosphatase	Liver function	Biomarker	PC 18:0;0_22:6;0	PC	-0.0135769	0.0119437	-0.0369902	0.00983634	0.255684	-0.0136511	0.0129797	-0.0390962	0.0117941	0.292972
Alkaline phosphatase	Liver function	Biomarker	PC 18:1;0_18:1;0	PC	-0.00434739	0.0118118	-0.0275021	0.0188073	0.712844	-0.00699758	0.0128177	-0.0321249	0.0181297	0.585133
Alkaline phosphatase	Liver function	Biomarker	PC 18:1;0_18:2;0	PC	0.00496038	0.0118118	-0.0181942	0.028115	0.674534	-0.00249877	0.0128512	-0.0276918	0.0226943	0.845839
Alkaline phosphatase	Liver function	Biomarker	PC 18:1;0_18:3;0	PC	0.00794972	0.0125567	-0.0166657	0.0325652	0.526689	0.0105608	0.0136774	-0.0162526	0.0373742	0.440069
Alkaline phosphatase	Liver function	Biomarker	PC 18:1;0_20:2;0	PC	0.0290764	0.0130564	0.00348111	0.0546717	0.0259858	0.0375979	0.0142197	0.00972085	0.065475	0.00821793
Alkaline phosphatase	Liver function	Biomarker	PC 18:1;0_20:3;0	PC	0.0288301	0.0118107	0.00567759	0.0519826	0.0146703	0.0292607	0.0127725	0.00422198	0.0542994	0.0220031
Alkaline phosphatase	Liver function	Biomarker	PC 18:1;0_20:4;0	PC	-0.0128143	0.0118112	-0.0359677	0.0103391	0.27799	-0.0117098	0.0127288	-0.0366627	0.0132432	0.357639
Alkaline phosphatase	Liver function	Biomarker	PC 18:2;0_18:2;0	PC	-0.00591326	0.0118117	-0.0290678	0.0172412	0.61665	-0.0118928	0.0127972	-0.0369798	0.0131943	0.352757
Alkaline phosphatase	Liver function	Biomarker	PC 18:2;0_20:1;0	PC	-0.00628378	0.0134653	-0.0326812	0.0201136	0.640759	-0.00898686	0.0145671	-0.0375453	0.0195716	0.537312
Alkaline phosphatase	Liver function	Biomarker	PC 18:2;0_20:3;0	PC	0.0317326	0.0122851	0.00764978	0.0558153	0.00981554	0.0348588	0.0134382	0.00851448	0.061203	0.00951193
Alkaline phosphatase	Liver function	Biomarker	PC 18:2;0_20:4;0	PC	-0.0117764	0.0119053	-0.0351145	0.0115616	0.322613	-0.015689	0.01287	-0.040919	0.009541	0.22288
Alkaline phosphatase	Liver function	Biomarker	PE 16:0;0_18:2;0	PE	0.0133468	0.0135317	-0.0131807	0.0398743	0.324013	0.0103668	0.0146111	-0.0182782	0.0390119	0.478041
Alkaline phosphatase	Liver function	Biomarker	PE 16:0;0_20:4;0	PE	-0.0123381	0.0122623	-0.0363761	0.0117	0.314366	-0.0120358	0.0131308	-0.0377773	0.0137057	0.359388
Alkaline phosphatase	Liver function	Biomarker	PE 18:0;0_18:2;0	PE	0.0249942	0.0118515	0.00176176	0.0482267	0.0349837	0.021291	0.0127534	-0.00371032	0.0462924	0.0950837
Alkaline phosphatase	Liver function	Biomarker	PE 18:0;0_20:4;0	PE	-0.0133719	0.0118267	-0.0365556	0.00981183	0.258237	-0.0134696	0.0126495	-0.0382672	0.0113279	0.286993
Alkaline phosphatase	Liver function	Biomarker	PE 18:1;0_18:1;0	PE	0.0010715	0.0119042	-0.0222644	0.0244074	0.928282	-0.00330538	0.0128395	-0.0284756	0.0218649	0.79685
Alkaline phosphatase	Liver function	Biomarker	PI 16:0;0_18:1;0	PI	0.0163146	0.0118285	-0.00687272	0.039502	0.167856	0.0150983	0.0128656	-0.010123	0.0403196	0.240627
Alkaline phosphatase	Liver function	Biomarker	PI 16:0;0_18:2;0	PI	0.0388779	0.0119592	0.0154341	0.0623216	0.00115599	0.0351136	0.0128044	0.0100122	0.0602151	0.0061197
Alkaline phosphatase	Liver function	Biomarker	PI 16:0;0_20:4;0	PI	-0.00494553	0.013389	-0.0311932	0.0213021	0.711864	-0.00158457	0.0144971	-0.0300058	0.0268367	0.912967
Alkaline phosphatase	Liver function	Biomarker	PI 18:0;0_18:1;0	PI	0.0267331	0.0118175	0.00356724	0.049899	0.0237177	0.0261449	0.0127098	0.00122919	0.0510607	0.0397225
Alkaline phosphatase	Liver function	Biomarker	PI 18:0;0_18:2;0	PI	0.0461927	0.0118008	0.0230597	0.0693258	9.14807e-05	0.0432229	0.0127053	0.018316	0.0681298	0.000673431
Alkaline phosphatase	Liver function	Biomarker	PI 18:0;0_20:3;0	PI	0.0237579	0.0121517	-6.32662e-05	0.047579	0.0506114	0.0202057	0.0131268	-0.00552787	0.0459393	0.123794
Alkaline phosphatase	Liver function	Biomarker	PI 18:0;0_20:4;0	PI	-0.0285165	0.0118071	-0.051662	-0.00537103	0.0157518	-0.0258015	0.0126845	-0.0506677	-0.000935306	0.0419859
Alkaline phosphatase	Liver function	Biomarker	PI 18:1;0_18:1;0	PI	-0.00506883	0.0118185	-0.0282366	0.0180989	0.668017	-0.00342972	0.0127706	-0.0284647	0.0216053	0.788275
Alkaline phosphatase	Liver function	Biomarker	PI 18:1;0_18:2;0	PI	0.00449586	0.0124139	-0.0198394	0.0288311	0.717241	0.00162271	0.0134055	-0.0246575	0.0279029	0.903657
Alkaline phosphatase	Liver function	Biomarker	PI 18:1;0_20:4;0	PI	-0.00935265	0.0130688	-0.0349724	0.0162671	0.474239	-0.0119849	0.0140273	-0.0394848	0.0155149	0.392925
Alkaline phosphatase	Liver function	Biomarker	PC O-16:0;0/16:0;0	PC O-	-0.00850332	0.0123371	-0.032688	0.0156814	0.490691	-0.00902797	0.0134212	-0.0353387	0.0172828	0.501187
Alkaline phosphatase	Liver function	Biomarker	PC O-16:0;0/16:1;0	PC O-	0.0148154	0.0133638	-0.0113828	0.0410136	0.26764	0.0131469	0.014316	-0.0149192	0.0412131	0.35849
Alkaline phosphatase	Liver function	Biomarker	PC O-16:0;0/18:1;0	PC O-	-0.0156385	0.0120024	-0.0391669	0.0078898	0.192634	-0.00882993	0.0129849	-0.0342852	0.0166253	0.496522
Alkaline phosphatase	Liver function	Biomarker	PC O-16:0;0/18:2;0	PC O-	-0.0138489	0.0118179	-0.0370156	0.00931767	0.241292	-0.016483	0.012592	-0.041168	0.00820198	0.190584
Alkaline phosphatase	Liver function	Biomarker	PC O-16:0;0/20:3;0	PC O-	0.0217167	0.0122315	-0.00226091	0.0456944	0.0758648	0.0264898	0.0131626	0.000686019	0.0522937	0.0442144
Alkaline phosphatase	Liver function	Biomarker	PC O-16:0;0/20:4;0	PC O-	-0.00449677	0.0118118	-0.0276515	0.0186579	0.703437	0.00379427	0.012792	-0.0212826	0.0288712	0.766772
Alkaline phosphatase	Liver function	Biomarker	PC O-16:0;0/22:5;0	PC O-	-0.0115761	0.0129337	-0.0369309	0.0137786	0.370805	-0.0120899	0.0139732	-0.0394835	0.0153036	0.386957
Alkaline phosphatase	Liver function	Biomarker	PC O-16:1;0/16:0;0	PC O-	-0.0100677	0.0130875	-0.0357241	0.0155887	0.441771	-0.00703991	0.0141493	-0.0347789	0.0206991	0.618828
Alkaline phosphatase	Liver function	Biomarker	PC O-16:1;0/18:0;0	PC O-	-0.0209831	0.0121862	-0.0448719	0.00290571	0.0851383	-0.0102841	0.0131852	-0.0361322	0.015564	0.435441
Alkaline phosphatase	Liver function	Biomarker	PC O-16:1;0/18:1;0	PC O-	-0.0182025	0.0118185	-0.0413701	0.00496522	0.123563	-0.0129867	0.0126172	-0.037721	0.0117476	0.303388
Alkaline phosphatase	Liver function	Biomarker	PC O-16:1;0/18:2;0	PC O-	-0.0252487	0.0118736	-0.0485246	-0.00197284	0.0335002	-0.0277818	0.0127017	-0.0526818	-0.00288188	0.028763
Alkaline phosphatase	Liver function	Biomarker	PC O-16:1;0/20:3;0	PC O-	0.0169695	0.0121863	-0.00691959	0.0408586	0.163817	0.0175144	0.013127	-0.00821963	0.0432484	0.182184
Alkaline phosphatase	Liver function	Biomarker	PC O-16:1;0/20:4;0	PC O-	-0.019563	0.0128734	-0.0447994	0.00567349	0.128653	-0.0156205	0.0137734	-0.0426224	0.0113815	0.256807
Alkaline phosphatase	Liver function	Biomarker	PC O-16:2;0/18:0;0	PC O-	-0.0343515	0.0122585	-0.0583822	-0.0103209	0.00508936	-0.0358044	0.0133068	-0.061891	-0.00971783	0.00715204
Alkaline phosphatase	Liver function	Biomarker	PC O-17:0;0/15:0;0	PC O-	0.00465174	0.0128349	-0.0205093	0.0298127	0.717045	-0.00623805	0.0138973	-0.0334826	0.0210066	0.653546
Alkaline phosphatase	Liver function	Biomarker	PC O-17:0;0/17:1;0	PC O-	0.0187862	0.0120849	-0.00490386	0.0424762	0.120106	0.0195849	0.0131622	-0.00621794	0.0453878	0.136814
Alkaline phosphatase	Liver function	Biomarker	PC O-18:0;0/14:0;0	PC O-	-0.0391843	0.0124628	-0.0636155	-0.0147531	0.00167352	-0.0324278	0.0135503	-0.0589919	-0.00586379	0.0167386
Alkaline phosphatase	Liver function	Biomarker	PC O-18:0;0/16:1;0	PC O-	0.0202065	0.0129886	-0.00525587	0.0456689	0.11983	0.0234342	0.0139638	-0.00394096	0.0508094	0.0933681
Alkaline phosphatase	Liver function	Biomarker	PC O-18:0;0/20:4;0	PC O-	-0.025383	0.0119997	-0.0489061	-0.00186	0.034439	-0.0231023	0.0130158	-0.0486182	0.0024136	0.0759606
Alkaline phosphatase	Liver function	Biomarker	PC O-18:1;0/16:0;0	PC O-	-0.0102852	0.0120032	-0.0338152	0.0132447	0.391544	-0.004255	0.0129549	-0.0296514	0.0211414	0.742585
Alkaline phosphatase	Liver function	Biomarker	PC O-18:1;0/18:2;0	PC O-	-0.0124178	0.0122285	-0.0363896	0.011554	0.309914	-0.010768	0.0130968	-0.0364429	0.0149069	0.411007
Alkaline phosphatase	Liver function	Biomarker	PC O-18:1;0/20:3;0	PC O-	0.0352597	0.0120937	0.0115524	0.058967	0.00356215	0.0380355	0.0130834	0.0123871	0.063684	0.0036614
Alkaline phosphatase	Liver function	Biomarker	PC O-18:1;0/20:4;0	PC O-	-0.00714295	0.0118119	-0.0302977	0.0160118	0.54538	0.00206679	0.0127531	-0.0229339	0.0270675	0.871263
Alkaline phosphatase	Liver function	Biomarker	PC O-18:2;0/16:0;0	PC O-	-0.0196482	0.0118168	-0.0428125	0.00351621	0.0964093	-0.015363	0.0127193	-0.0402974	0.00957149	0.227154
Alkaline phosphatase	Liver function	Biomarker	PC O-18:2;0/18:1;0	PC O-	-0.030996	0.0122595	-0.0550286	-0.00696344	0.0114838	-0.0207069	0.0132535	-0.046689	0.00527519	0.118258
Alkaline phosphatase	Liver function	Biomarker	PC O-18:2;0/18:2;0	PC O-	-0.013664	0.0118225	-0.0368396	0.00951161	0.247817	-0.00881373	0.0127081	-0.0337263	0.0160988	0.487991
Alkaline phosphatase	Liver function	Biomarker	PC O-18:2;0/20:4;0	PC O-	-0.0138441	0.0128387	-0.0390123	0.0113242	0.280938	-0.00949079	0.0138557	-0.0366539	0.0176723	0.493392
Alkaline phosphatase	Liver function	Biomarker	PE O-16:1;0/18:2;0	PE O-	0.000875114	0.0135276	-0.0256444	0.0273946	0.948422	0.00673434	0.0146713	-0.0220286	0.0354972	0.646246
Alkaline phosphatase	Liver function	Biomarker	PE O-16:1;0/20:4;0	PE O-	0.00466666	0.0118144	-0.018493	0.0278263	0.692856	0.00630668	0.0128048	-0.0187955	0.0314088	0.622368
Alkaline phosphatase	Liver function	Biomarker	PE O-16:1;0/22:5;0	PE O-	-0.0154101	0.0133258	-0.0415338	0.0107136	0.247562	-0.0137382	0.0145079	-0.0421806	0.0147043	0.343718
Alkaline phosphatase	Liver function	Biomarker	PE O-18:1;0/18:2;0	PE O-	0.00268344	0.0120514	-0.020941	0.0263079	0.823802	0.00194338	0.0131408	-0.0238176	0.0277044	0.882435
Alkaline phosphatase	Liver function	Biomarker	PE O-18:1;0/20:4;0	PE O-	-0.00391393	0.0118172	-0.0270791	0.0192513	0.740498	-0.00354767	0.0128727	-0.0287829	0.0216876	0.782868
Alkaline phosphatase	Liver function	Biomarker	PE O-18:2;0/18:1;0	PE O-	-0.0136301	0.0121929	-0.0375319	0.0102718	0.263661	-0.0146952	0.0132923	-0.0407532	0.0113629	0.268974
Alkaline phosphatase	Liver function	Biomarker	PE O-18:2;0/18:2;0	PE O-	-0.00654359	0.0125325	-0.0311116	0.0180244	0.601599	-0.00589502	0.013598	-0.0325527	0.0207626	0.664654
Alkaline phosphatase	Liver function	Biomarker	PE O-18:2;0/20:4;0	PE O-	-0.00809568	0.0118225	-0.0312713	0.0150799	0.493512	-0.011344	0.0127965	-0.0364298	0.0137419	0.37539
Alzheimer's disease	Neurological	Disease	Total cholesterol	Clinical	0.0836731	0.0117707	0.0605991	0.106747	1.28528e-12	0.082754	0.0128006	0.0576601	0.107848	1.09477e-10
Alzheimer's disease	Neurological	Disease	HDL-C	Clinical	-0.00373207	0.011812	-0.0268871	0.0194229	0.752045	0.00166619	0.0128187	-0.0234632	0.0267956	0.896586
Alzheimer's disease	Neurological	Disease	LDL-C	Clinical	0.0929417	0.0118303	0.0697507	0.116133	4.54519e-15	0.0912695	0.0128487	0.0660813	0.116458	1.36108e-12
Alzheimer's disease	Neurological	Disease	Triglycerides	Clinical	0.00436434	0.011812	-0.0187906	0.0275193	0.711778	-0.000675736	0.0126984	-0.0255693	0.0242178	0.957563
Alzheimer's disease	Neurological	Disease	Apo A1	Clinical	-0.00994332	0.0118193	-0.0331126	0.0132259	0.400219	-0.00672578	0.0129499	-0.0321123	0.0186607	0.603523
Alzheimer's disease	Neurological	Disease	Apo B	Clinical	0.0821689	0.0117799	0.0590769	0.105261	3.32369e-12	0.0786617	0.0127576	0.0536522	0.103671	7.47081e-10
Alzheimer's disease	Neurological	Disease	DAG 16:0;0_18:1;0	DAG	0.0222681	0.0126913	-0.00261114	0.0471474	0.0793766	0.0216338	0.0138858	-0.00558815	0.0488558	0.119298
Alzheimer's disease	Neurological	Disease	DAG 16:0;0_18:2;0	DAG	0.0198045	0.012796	-0.00528022	0.0448892	0.121745	0.020386	0.013923	-0.00690914	0.0476812	0.143202
Alzheimer's disease	Neurological	Disease	DAG 16:1;0_18:1;0	DAG	0.0107874	0.0126686	-0.0140474	0.0356222	0.39452	0.00302774	0.0137777	-0.0239824	0.0300379	0.826069
Alzheimer's disease	Neurological	Disease	DAG 18:1;0_18:1;0	DAG	0.0219637	0.0120667	-0.00169069	0.0456181	0.0687724	0.0159734	0.0130948	-0.00969734	0.0416441	0.22258
Alzheimer's disease	Neurological	Disease	DAG 18:1;0_18:2;0	DAG	0.0357527	0.0123095	0.0116221	0.0598834	0.0036909	0.0271773	0.0134525	0.000805113	0.0535495	0.0434065
Alzheimer's disease	Neurological	Disease	DAG 18:1;0_18:3;0	DAG	0.0342345	0.012299	0.0101244	0.0583446	0.00539279	0.0315321	0.0134613	0.00514249	0.0579216	0.019195
Alzheimer's disease	Neurological	Disease	TAG 46:1;0	TAG	-0.000221055	0.0128209	-0.0253545	0.0249124	0.986244	-0.00230165	0.0140228	-0.0297926	0.0251893	0.869631
Alzheimer's disease	Neurological	Disease	TAG 46:2;0	TAG	0.00629493	0.0135276	-0.0202245	0.0328144	0.641706	0.000341415	0.0149112	-0.0288919	0.0295747	0.981734
Alzheimer's disease	Neurological	Disease	TAG 48:0;0	TAG	0.00904858	0.0136585	-0.0177276	0.0358247	0.507688	0.00809697	0.0148475	-0.0210115	0.0372054	0.585545
Alzheimer's disease	Neurological	Disease	TAG 48:1;0	TAG	-0.0087089	0.0119395	-0.032114	0.0146962	0.465771	-0.0125379	0.0128463	-0.0377215	0.0126456	0.329107
Alzheimer's disease	Neurological	Disease	TAG 48:2;0	TAG	-0.00176808	0.0118888	-0.0250737	0.0215375	0.88178	-0.00671337	0.012859	-0.0319217	0.0184949	0.601636
Alzheimer's disease	Neurological	Disease	TAG 48:3;0	TAG	0.00364904	0.0120576	-0.0199876	0.0272856	0.762178	-0.00108355	0.0131487	-0.0268599	0.0246928	0.934326
Alzheimer's disease	Neurological	Disease	TAG 49:1;0	TAG	0.0033714	0.0130355	-0.0221831	0.0289259	0.795929	-0.000604139	0.0142218	-0.0284854	0.0272772	0.966118
Alzheimer's disease	Neurological	Disease	TAG 49:2;0	TAG	0.00584052	0.0128446	-0.0193395	0.0310205	0.649337	-0.000207855	0.0140186	-0.0276904	0.0272747	0.988171
Alzheimer's disease	Neurological	Disease	TAG 50:1;0	TAG	-0.00504773	0.0118473	-0.028272	0.0181766	0.670074	-0.00873765	0.0126346	-0.0335062	0.0160309	0.489239
Alzheimer's disease	Neurological	Disease	TAG 50:2;0	TAG	-0.000697171	0.0118126	-0.0238533	0.0224589	0.952938	-0.00625626	0.0126745	-0.0311029	0.0185904	0.6216
Alzheimer's disease	Neurological	Disease	TAG 50:3;0	TAG	0.00678461	0.0118223	-0.0163905	0.0299597	0.566064	0.000784691	0.0127575	-0.0242246	0.025794	0.950956
Alzheimer's disease	Neurological	Disease	TAG 50:4;0	TAG	0.0082978	0.0118142	-0.0148614	0.031457	0.482477	0.00255306	0.0128109	-0.022561	0.0276672	0.842045
Alzheimer's disease	Neurological	Disease	TAG 50:5;0	TAG	0.00413999	0.0134216	-0.0221717	0.0304517	0.757746	0.000727666	0.0146372	-0.0279685	0.0294238	0.960353
Alzheimer's disease	Neurological	Disease	TAG 51:1;0	TAG	-0.00388459	0.0135448	-0.0304378	0.0226686	0.77428	-0.00884573	0.0147741	-0.0378103	0.0201189	0.549382
Alzheimer's disease	Neurological	Disease	TAG 51:2;0	TAG	-0.00151794	0.0118238	-0.0246962	0.0216603	0.897852	-0.0079059	0.0127467	-0.032894	0.0170822	0.535128
Alzheimer's disease	Neurological	Disease	TAG 51:3;0	TAG	0.0080825	0.0118513	-0.0151496	0.0313146	0.495266	0.000361673	0.0128163	-0.024763	0.0254864	0.977488
Alzheimer's disease	Neurological	Disease	TAG 51:4;0	TAG	0.0160078	0.0138271	-0.0110991	0.0431146	0.247034	0.00541302	0.015061	-0.0241144	0.0349404	0.719309
Alzheimer's disease	Neurological	Disease	TAG 52:2;0	TAG	0.00278656	0.0118129	-0.0203703	0.0259434	0.813524	-0.00383241	0.0126721	-0.0286744	0.0210096	0.762337
Alzheimer's disease	Neurological	Disease	TAG 52:3;0	TAG	0.0144778	0.0118107	-0.0086748	0.0376303	0.22031	0.00805864	0.0127324	-0.0169014	0.0330187	0.526806
Alzheimer's disease	Neurological	Disease	TAG 52:4;0	TAG	0.0187705	0.0118099	-0.00438031	0.0419214	0.112016	0.0139748	0.0128104	-0.0111382	0.0390878	0.275363
Alzheimer's disease	Neurological	Disease	TAG 52:5;0	TAG	0.0138316	0.0118123	-0.00932406	0.0369873	0.241659	0.009338	0.0128556	-0.0158636	0.0345396	0.467636
Alzheimer's disease	Neurological	Disease	TAG 52:6;0	TAG	0.00391917	0.0123229	-0.0202378	0.0280762	0.750466	0.000799211	0.0133669	-0.0254054	0.0270038	0.952325
Alzheimer's disease	Neurological	Disease	TAG 53:2;0	TAG	-0.00127148	0.0119445	-0.0246864	0.0221434	0.91523	-0.00749587	0.0129202	-0.0328243	0.0178326	0.561825
Alzheimer's disease	Neurological	Disease	TAG 53:3;0	TAG	0.00856009	0.0118618	-0.0146926	0.0318128	0.470534	0.00212676	0.0128556	-0.0230749	0.0273284	0.868607
Alzheimer's disease	Neurological	Disease	TAG 53:4;0	TAG	0.0118736	0.0124293	-0.012492	0.0362391	0.339468	0.00623211	0.01347	-0.0201746	0.0326388	0.643622
Alzheimer's disease	Neurological	Disease	TAG 54:3;0	TAG	0.0106388	0.0118298	-0.012551	0.0338287	0.368508	0.0054794	0.0128071	-0.0196272	0.030586	0.668783
Alzheimer's disease	Neurological	Disease	TAG 54:4;0	TAG	0.0222863	0.0118175	-0.000879542	0.045452	0.0593531	0.0181441	0.0128564	-0.00705903	0.0433473	0.15821
Alzheimer's disease	Neurological	Disease	TAG 54:5;0	TAG	0.0220186	0.0118332	-0.00117811	0.0452152	0.0628224	0.018646	0.0129129	-0.00666799	0.04396	0.148797
Alzheimer's disease	Neurological	Disease	TAG 54:6;0	TAG	0.0207941	0.0119138	-0.00256054	0.0441487	0.0809627	0.0189616	0.012994	-0.00651135	0.0444346	0.144546
Alzheimer's disease	Neurological	Disease	TAG 54:7;0	TAG	0.0142168	0.0121188	-0.00953975	0.0379733	0.240787	0.0131742	0.0132042	-0.0127111	0.0390595	0.318453
Alzheimer's disease	Neurological	Disease	TAG 56:3;0	TAG	0.0149709	0.0127422	-0.0100082	0.0399501	0.240076	0.011727	0.0138749	-0.0154738	0.0389278	0.398043
Alzheimer's disease	Neurological	Disease	TAG 56:4;0	TAG	0.0234713	0.0131028	-0.00221512	0.0491577	0.0732946	0.019922	0.0141842	-0.00788543	0.0477295	0.160227
Alzheimer's disease	Neurological	Disease	TAG 56:5;0	TAG	0.0105492	0.013553	-0.01602	0.0371184	0.436386	0.0070952	0.0147036	-0.021731	0.0359214	0.629439
Alzheimer's disease	Neurological	Disease	TAG 56:6;0	TAG	0.0106546	0.0118229	-0.0125218	0.0338309	0.367522	0.00453552	0.0127615	-0.0204817	0.0295528	0.722298
Alzheimer's disease	Neurological	Disease	TAG 56:7;0	TAG	0.0181871	0.0118271	-0.00499749	0.0413716	0.124154	0.0123684	0.0128305	-0.0127841	0.0375209	0.335093
Alzheimer's disease	Neurological	Disease	TAG 56:8;0	TAG	0.0163647	0.012098	-0.0073512	0.0400807	0.176204	0.0118106	0.0131886	-0.0140441	0.0376653	0.370549
Alzheimer's disease	Neurological	Disease	TAG 58:7;0	TAG	2.12991e-05	0.0135411	-0.0265247	0.0265673	0.998745	-0.00254962	0.0148149	-0.0315942	0.026495	0.863368
Alzheimer's disease	Neurological	Disease	TAG 58:8;0	TAG	0.0171796	0.0124906	-0.00730613	0.0416653	0.169055	0.0130582	0.0137135	-0.0138259	0.0399424	0.34103
Alzheimer's disease	Neurological	Disease	Cer 40:1;2	CER	0.00567051	0.0118638	-0.017586	0.028927	0.632687	0.000945159	0.0128872	-0.0243185	0.0262088	0.941537
Alzheimer's disease	Neurological	Disease	Cer 40:2;2	CER	0.0262128	0.0137391	-0.0007216	0.0531472	0.0564594	0.0221574	0.0149464	-0.00714519	0.05146	0.138292
Alzheimer's disease	Neurological	Disease	Cer 42:1;2	CER	-0.00422476	0.0118118	-0.0273795	0.0189299	0.7206	-0.00887414	0.0129365	-0.0342343	0.016486	0.492753
Alzheimer's disease	Neurological	Disease	Cer 42:2;2	CER	0.0118441	0.0118117	-0.0113104	0.0349986	0.316021	0.00428868	0.0127952	-0.0207945	0.0293719	0.737502
Alzheimer's disease	Neurological	Disease	SM 32:1;2	SM	-0.00494549	0.0118118	-0.0281001	0.0182091	0.675455	-0.00302086	0.0128726	-0.0282557	0.022214	0.814469
Alzheimer's disease	Neurological	Disease	SM 34:0;2	SM	0.00569839	0.0126405	-0.0190814	0.0304781	0.652146	0.0153014	0.0137526	-0.0116594	0.0422623	0.265922
Alzheimer's disease	Neurological	Disease	SM 34:1;2	SM	0.0205722	0.0118095	-0.00257776	0.0437223	0.0815487	0.020415	0.0127646	-0.00460824	0.0454383	0.109797
Alzheimer's disease	Neurological	Disease	SM 34:2;2	SM	-0.00721011	0.0118116	-0.0303644	0.0159442	0.5416	-0.00613847	0.0128137	-0.031258	0.018981	0.631917
Alzheimer's disease	Neurological	Disease	SM 36:1;2	SM	0.000300568	0.011812	-0.0228543	0.0234555	0.9797	-0.00195594	0.012807	-0.0270624	0.0231505	0.878621
Alzheimer's disease	Neurological	Disease	SM 36:2;2	SM	-0.0112008	0.0118114	-0.0343547	0.0119531	0.343009	-0.0121617	0.0128226	-0.0372988	0.0129753	0.342935
Alzheimer's disease	Neurological	Disease	SM 38:1;2	SM	0.00258713	0.0118119	-0.0205677	0.025742	0.826635	0.00129434	0.0127773	-0.0237537	0.0263424	0.919315
Alzheimer's disease	Neurological	Disease	SM 38:2;2	SM	0.00265713	0.011827	-0.0205273	0.0258415	0.822245	0.00254846	0.0127946	-0.0225336	0.0276305	0.842127
Alzheimer's disease	Neurological	Disease	SM 40:1;2	SM	0.00601933	0.0118117	-0.0171352	0.0291738	0.610344	0.00393703	0.0128551	-0.0212636	0.0291376	0.759415
Alzheimer's disease	Neurological	Disease	SM 40:2;2	SM	-0.0140656	0.0118108	-0.0372182	0.00908706	0.233729	-0.0170462	0.0127688	-0.0420776	0.00798519	0.18193
Alzheimer's disease	Neurological	Disease	SM 42:2;2	SM	0.000418456	0.011812	-0.0227365	0.0235734	0.971741	-0.00454633	0.0128049	-0.0296486	0.020556	0.722569
Alzheimer's disease	Neurological	Disease	Chol	Chol	0.0474004	0.011803	0.024263	0.0705378	5.98115e-05	0.0430646	0.0128788	0.0178174	0.0683118	0.000831434
Alzheimer's disease	Neurological	Disease	CE 14:0;0	CE	0.0526311	0.0117956	0.0295083	0.0757539	8.2464e-06	0.049545	0.0128227	0.0244079	0.0746821	0.000112796
Alzheimer's disease	Neurological	Disease	CE 15:0;0	CE	0.0321439	0.0124549	0.00772825	0.0565596	0.00987818	0.0367613	0.0134618	0.0103708	0.0631518	0.00633888
Alzheimer's disease	Neurological	Disease	CE 16:0;0	CE	0.0885982	0.0117655	0.0655344	0.111662	5.68027e-14	0.0895333	0.0127543	0.0645303	0.114536	2.46809e-12
Alzheimer's disease	Neurological	Disease	CE 16:1;0	CE	0.0227091	0.011809	-0.000440037	0.0458583	0.0545156	0.0212642	0.012723	-0.00367759	0.046206	0.0947124
Alzheimer's disease	Neurological	Disease	CE 17:0;0	CE	0.0434882	0.011897	0.0201665	0.0668099	0.000258654	0.0424767	0.0128655	0.0172555	0.067698	0.000967147
Alzheimer's disease	Neurological	Disease	CE 17:1;0	CE	0.0408234	0.0118088	0.0176746	0.0639722	0.000549361	0.0385645	0.0128501	0.0133737	0.0637554	0.00270115
Alzheimer's disease	Neurological	Disease	CE 18:0;0	CE	0.0369065	0.0118137	0.0137482	0.0600647	0.00179091	0.0346614	0.0127152	0.00973503	0.0595878	0.00642978
Alzheimer's disease	Neurological	Disease	CE 18:1;0	CE	0.0616229	0.0117895	0.038512	0.0847338	1.77211e-07	0.0598277	0.0128451	0.0346466	0.0850088	3.26839e-06
Alzheimer's disease	Neurological	Disease	CE 18:2;0	CE	0.0845797	0.0117696	0.0615077	0.107652	7.33064e-13	0.0836397	0.0127555	0.0586343	0.108645	5.94677e-11
Alzheimer's disease	Neurological	Disease	CE 18:3;0	CE	0.0360043	0.0118043	0.0128644	0.0591442	0.00229597	0.0316546	0.0129082	0.00634975	0.0569594	0.0142241
Alzheimer's disease	Neurological	Disease	CE 20:2;0	CE	0.057415	0.0130296	0.0318722	0.0829578	1.06928e-05	0.0548517	0.0142575	0.0269006	0.0828027	0.000120988
Alzheimer's disease	Neurological	Disease	CE 20:3;0	CE	0.0369205	0.0118049	0.0137793	0.0600616	0.00176978	0.0357237	0.0128611	0.0105113	0.0609362	0.00549243
Alzheimer's disease	Neurological	Disease	CE 20:4;0	CE	0.0503093	0.011797	0.0271838	0.0734349	2.02842e-05	0.0530756	0.0128246	0.0279348	0.0782165	3.54285e-05
Alzheimer's disease	Neurological	Disease	CE 20:5;0	CE	0.0425383	0.0118013	0.0194043	0.0656722	0.000314813	0.0420981	0.0129433	0.0167245	0.0674717	0.00115034
Alzheimer's disease	Neurological	Disease	CE 22:6;0	CE	0.0495566	0.0117978	0.0264296	0.0726837	2.69536e-05	0.0532721	0.0129443	0.0278966	0.0786475	3.91567e-05
Alzheimer's disease	Neurological	Disease	LPC 16:0;0	LPC	0.00999914	0.0118114	-0.0131546	0.0331529	0.397263	0.0116873	0.0128102	-0.0134253	0.0367999	0.361625
Alzheimer's disease	Neurological	Disease	LPC 18:0;0	LPC	0.0215542	0.0118113	-0.0015994	0.0447078	0.0680604	0.0230374	0.0128185	-0.00209146	0.0481663	0.0723541
Alzheimer's disease	Neurological	Disease	LPC 18:1;0	LPC	0.00478785	0.0118118	-0.0183668	0.0279425	0.685237	0.0056704	0.0128728	-0.019565	0.0309058	0.659596
Alzheimer's disease	Neurological	Disease	LPC 18:2;0	LPC	0.00544727	0.0118118	-0.0177073	0.0286018	0.644689	0.00561906	0.0128428	-0.0195576	0.0307957	0.661747
Alzheimer's disease	Neurological	Disease	LPC 20:4;0	LPC	0.00509944	0.0126812	-0.0197601	0.029959	0.687605	0.00608008	0.0138124	-0.0209981	0.0331582	0.659818
Alzheimer's disease	Neurological	Disease	LPE 18:0;0	LPE	0.0305905	0.012669	0.00575479	0.0554261	0.0157817	0.0261078	0.0139221	-0.00118532	0.053401	0.0608101
Alzheimer's disease	Neurological	Disease	LPE 18:1;0	LPE	0.024085	0.0138745	-0.00311486	0.0512848	0.0826376	0.0317973	0.0153094	0.00178298	0.0618117	0.0378628
Alzheimer's disease	Neurological	Disease	LPE 18:2;0	LPE	0.027897	0.0120679	0.00424028	0.0515537	0.0208248	0.0249614	0.013281	-0.00107437	0.0509972	0.0602293
Alzheimer's disease	Neurological	Disease	PC 14:0;0_16:0;0	PC	-0.00300739	0.0134525	-0.0293796	0.0233649	0.823111	0.00263725	0.0147342	-0.0262488	0.0315234	0.857954
Alzheimer's disease	Neurological	Disease	PC 14:0;0_18:1;0	PC	-0.00256316	0.0118734	-0.0258387	0.0207124	0.829093	-0.00315521	0.0129969	-0.0286339	0.0223235	0.808195
Alzheimer's disease	Neurological	Disease	PC 14:0;0_18:2;0	PC	-0.0125708	0.0120825	-0.0362562	0.0111145	0.298182	-0.0171928	0.0132578	-0.0431831	0.00879744	0.194748
Alzheimer's disease	Neurological	Disease	PC 15:0;0_18:1;0	PC	0.00375295	0.0123992	-0.0205535	0.0280594	0.762146	-0.00151379	0.0134161	-0.0278147	0.0247871	0.910166
Alzheimer's disease	Neurological	Disease	PC 15:0;0_18:2;0	PC	0.0155291	0.0122748	-0.00853343	0.0395917	0.205872	0.0128352	0.013358	-0.0133518	0.0390221	0.336664
Alzheimer's disease	Neurological	Disease	PC 16:0;0_16:0;0	PC	0.013784	0.0118108	-0.00936875	0.0369367	0.243225	0.0200394	0.0128235	-0.00509938	0.0451782	0.118175
Alzheimer's disease	Neurological	Disease	PC 16:0;0_16:1;0	PC	-0.0219636	0.0118124	-0.0451193	0.0011922	0.0630161	-0.0260044	0.0127381	-0.0509757	-0.00103306	0.0412489
Alzheimer's disease	Neurological	Disease	PC 16:0;0_17:1;0	PC	-0.0183356	0.0118768	-0.0416177	0.00494655	0.122679	-0.0278685	0.0129765	-0.0533072	-0.00242978	0.0317854
Alzheimer's disease	Neurological	Disease	PC 16:0;0_18:0;0	PC	0.00162669	0.0118229	-0.0215497	0.024803	0.89057	-0.00224262	0.0129738	-0.0276761	0.0231908	0.862769
Alzheimer's disease	Neurological	Disease	PC 16:0;0_18:1;0	PC	-0.00182667	0.0118119	-0.0249815	0.0213282	0.877105	-0.00630328	0.0128278	-0.0314505	0.0188439	0.623179
Alzheimer's disease	Neurological	Disease	PC 16:0;0_18:2;0	PC	0.0145843	0.0118107	-0.0085681	0.0377368	0.21693	0.0146753	0.0128728	-0.0105601	0.0399106	0.254322
Alzheimer's disease	Neurological	Disease	PC 16:0;0_18:3;0	PC	-0.0120277	0.0118111	-0.035181	0.0111255	0.30855	-0.0151696	0.012893	-0.0404446	0.0101054	0.239412
Alzheimer's disease	Neurological	Disease	PC 16:0;0_20:1;0	PC	-0.0186869	0.0120402	-0.0422894	0.00491552	0.120697	-0.0153114	0.0131481	-0.0410866	0.0104638	0.244255
Alzheimer's disease	Neurological	Disease	PC 16:0;0_20:2;0	PC	-0.00205109	0.0118533	-0.0252871	0.0211849	0.862625	-0.00748842	0.0128364	-0.0326525	0.0176757	0.559665
Alzheimer's disease	Neurological	Disease	PC 16:0;0_20:3;0	PC	-0.00585595	0.0118118	-0.0290105	0.0172986	0.62007	-0.00821486	0.0127903	-0.0332885	0.0168587	0.520721
Alzheimer's disease	Neurological	Disease	PC 16:0;0_20:4;0	PC	-0.000883328	0.0118119	-0.0240382	0.0222716	0.94039	-0.000127017	0.0127807	-0.0251819	0.0249278	0.992071
Alzheimer's disease	Neurological	Disease	PC 16:0;0_20:5;0	PC	0.0118814	0.0118111	-0.011272	0.0350347	0.314476	0.00875446	0.0129269	-0.016587	0.034096	0.498289
Alzheimer's disease	Neurological	Disease	PC 16:0;0_22:4;0	PC	0.000514115	0.0120721	-0.0231509	0.0241791	0.966032	0.00300728	0.0131305	-0.0227334	0.028748	0.818854
Alzheimer's disease	Neurological	Disease	PC 16:0;0_22:5;0	PC	0.0175082	0.0118148	-0.00565232	0.0406688	0.138415	0.0181966	0.0127879	-0.00687232	0.0432656	0.154801
Alzheimer's disease	Neurological	Disease	PC 16:0;0_22:6;0	PC	0.0218637	0.0118139	-0.0012951	0.0450225	0.0642582	0.0219094	0.0129702	-0.00351688	0.0473357	0.0912312
Alzheimer's disease	Neurological	Disease	PC 16:1;0_18:0;0	PC	0.00142642	0.012339	-0.0227621	0.0256149	0.907971	-0.00209291	0.0133442	-0.028253	0.0240671	0.875377
Alzheimer's disease	Neurological	Disease	PC 16:1;0_18:1;0	PC	0.00745372	0.01182	-0.015717	0.0306244	0.528321	0.00369609	0.0127834	-0.0213641	0.0287563	0.772491
Alzheimer's disease	Neurological	Disease	PC 16:1;0_18:2;0	PC	0.00762745	0.0118159	-0.0155352	0.0307901	0.518608	0.00345352	0.0129383	-0.0219102	0.0288173	0.789538
Alzheimer's disease	Neurological	Disease	PC 16:1;0_20:4;0	PC	0.00194624	0.0133757	-0.0242754	0.0281679	0.884317	-0.00259343	0.0144584	-0.0309388	0.0257519	0.857653
Alzheimer's disease	Neurological	Disease	PC 17:0;0_18:1;0	PC	0.00574093	0.0119131	-0.0176123	0.0290942	0.629891	0.00190837	0.0130552	-0.0236847	0.0275015	0.883787
Alzheimer's disease	Neurological	Disease	PC 17:0;0_18:2;0	PC	0.0291474	0.0118117	0.00599305	0.0523017	0.0136224	0.0257932	0.0129136	0.000477831	0.0511085	0.045831
Alzheimer's disease	Neurological	Disease	PC 17:0;0_20:4;0	PC	0.0122599	0.0118708	-0.0110103	0.0355302	0.30174	0.0117471	0.0128746	-0.0134918	0.0369861	0.361582
Alzheimer's disease	Neurological	Disease	PC 18:0;0_18:1;0	PC	0.00173541	0.0118122	-0.02142	0.0248908	0.883202	-0.00177907	0.0128556	-0.0269807	0.0234225	0.889938
Alzheimer's disease	Neurological	Disease	PC 18:0;0_18:2;0	PC	0.0101421	0.0118113	-0.0130116	0.0332958	0.39055	0.00782462	0.0129272	-0.0175173	0.0331666	0.545013
Alzheimer's disease	Neurological	Disease	PC 18:0;0_18:3;0	PC	-0.00559168	0.0122626	-0.0296303	0.0184469	0.648409	-0.0087963	0.0133898	-0.0350456	0.017453	0.511248
Alzheimer's disease	Neurological	Disease	PC 18:0;0_20:2;0	PC	0.0118405	0.01317	-0.0139776	0.0376587	0.368662	0.00169833	0.014342	-0.0264185	0.0298152	0.905743
Alzheimer's disease	Neurological	Disease	PC 18:0;0_20:3;0	PC	-0.0116288	0.0118165	-0.0347926	0.0115349	0.325088	-0.0151575	0.0127694	-0.0401902	0.00987529	0.235271
Alzheimer's disease	Neurological	Disease	PC 18:0;0_20:4;0	PC	-0.00120863	0.0118119	-0.0243635	0.0219463	0.918503	-0.00167866	0.0127555	-0.026684	0.0233267	0.895302
Alzheimer's disease	Neurological	Disease	PC 18:0;0_20:5;0	PC	0.0113433	0.0118425	-0.0118716	0.0345582	0.338173	0.00802019	0.0130045	-0.0174734	0.0335138	0.537441
Alzheimer's disease	Neurological	Disease	PC 18:0;0_22:5;0	PC	0.00639563	0.0121372	-0.017397	0.0301883	0.598248	0.00664508	0.0131801	-0.019193	0.0324832	0.614158
Alzheimer's disease	Neurological	Disease	PC 18:0;0_22:6;0	PC	0.0115295	0.0119202	-0.0118376	0.0348966	0.333464	0.0130135	0.0130561	-0.0125813	0.0386083	0.318934
Alzheimer's disease	Neurological	Disease	PC 18:1;0_18:1;0	PC	0.0257771	0.011808	0.00262988	0.0489243	0.0290671	0.0261637	0.0129131	0.000849272	0.0514781	0.0427959
Alzheimer's disease	Neurological	Disease	PC 18:1;0_18:2;0	PC	0.0270117	0.0118076	0.00386527	0.0501582	0.022187	0.028796	0.0129457	0.00341772	0.0541743	0.0261611
Alzheimer's disease	Neurological	Disease	PC 18:1;0_18:3;0	PC	0.0180045	0.0125418	-0.00658174	0.0425907	0.151178	0.0193058	0.0137864	-0.00772132	0.0463329	0.161468
Alzheimer's disease	Neurological	Disease	PC 18:1;0_20:2;0	PC	-0.000573069	0.0131009	-0.0262556	0.0251095	0.965111	-0.00590526	0.0143589	-0.0340552	0.0222447	0.680899
Alzheimer's disease	Neurological	Disease	PC 18:1;0_20:3;0	PC	0.000749466	0.011814	-0.0224094	0.0239084	0.949419	-0.00230514	0.0128774	-0.0275495	0.0229392	0.857939
Alzheimer's disease	Neurological	Disease	PC 18:1;0_20:4;0	PC	0.00766024	0.0118117	-0.0154942	0.0308147	0.516664	0.00616281	0.0128282	-0.0189851	0.0313107	0.630952
Alzheimer's disease	Neurological	Disease	PC 18:2;0_18:2;0	PC	0.0249141	0.0118083	0.00176633	0.0480618	0.0349033	0.0275912	0.0128926	0.00231713	0.0528653	0.0323881
Alzheimer's disease	Neurological	Disease	PC 18:2;0_20:1;0	PC	0.00501081	0.013481	-0.0214173	0.031439	0.710136	0.00846398	0.0146148	-0.0201881	0.037116	0.562526
Alzheimer's disease	Neurological	Disease	PC 18:2;0_20:3;0	PC	0.00597009	0.0123147	-0.0181707	0.0301109	0.627839	0.00530923	0.0135787	-0.0213104	0.0319288	0.695814
Alzheimer's disease	Neurological	Disease	PC 18:2;0_20:4;0	PC	0.00916676	0.011922	-0.0142039	0.0325374	0.441981	0.0036967	0.0129823	-0.0217533	0.0291467	0.775846
Alzheimer's disease	Neurological	Disease	PE 16:0;0_18:2;0	PE	0.0217476	0.0135743	-0.00486342	0.0483587	0.109188	0.024854	0.0147659	-0.00409446	0.0538025	0.0924056
Alzheimer's disease	Neurological	Disease	PE 16:0;0_20:4;0	PE	0.000835542	0.0122618	-0.0232016	0.0248726	0.945675	-2.14237e-05	0.01327	-0.026036	0.0259931	0.998712
Alzheimer's disease	Neurological	Disease	PE 18:0;0_18:2;0	PE	0.011032	0.01185	-0.0121976	0.0342615	0.351903	0.0063645	0.01285	-0.0188262	0.0315552	0.620412
Alzheimer's disease	Neurological	Disease	PE 18:0;0_20:4;0	PE	0.00414304	0.0118232	-0.0190338	0.0273199	0.726036	-0.000121321	0.0127473	-0.0251106	0.0248679	0.992407
Alzheimer's disease	Neurological	Disease	PE 18:1;0_18:1;0	PE	0.00632315	0.0119178	-0.0170393	0.0296856	0.595738	0.00866911	0.0129635	-0.0167442	0.0340824	0.503694
Alzheimer's disease	Neurological	Disease	PI 16:0;0_18:1;0	PI	0.00735122	0.0118242	-0.0158276	0.0305301	0.534151	0.00728776	0.0129529	-0.0181047	0.0326802	0.573705
Alzheimer's disease	Neurological	Disease	PI 16:0;0_18:2;0	PI	-0.000730412	0.0119884	-0.0242313	0.0227705	0.951419	-0.00148252	0.012923	-0.0268163	0.0238513	0.908671
Alzheimer's disease	Neurological	Disease	PI 16:0;0_20:4;0	PI	-0.0178214	0.0135192	-0.0443245	0.00868162	0.187483	-0.0244648	0.0147651	-0.0534116	0.00448194	0.0976014
Alzheimer's disease	Neurological	Disease	PI 18:0;0_18:1;0	PI	0.0287729	0.0118188	0.00560459	0.0519412	0.0149364	0.0343421	0.0127997	0.00924994	0.0594342	0.00731606
Alzheimer's disease	Neurological	Disease	PI 18:0;0_18:2;0	PI	0.0209736	0.0118122	-0.00218183	0.0441291	0.0758436	0.0257515	0.0128131	0.000633202	0.0508698	0.0444994
Alzheimer's disease	Neurological	Disease	PI 18:0;0_20:3;0	PI	0.0203667	0.0121963	-0.00354197	0.0442753	0.094985	0.0123005	0.0133039	-0.0137802	0.0383812	0.355224
Alzheimer's disease	Neurological	Disease	PI 18:0;0_20:4;0	PI	0.0108524	0.0118113	-0.0123012	0.0340059	0.358223	0.00267678	0.0127874	-0.0223912	0.0277448	0.834199
Alzheimer's disease	Neurological	Disease	PI 18:1;0_18:1;0	PI	0.020006	0.0118173	-0.00315945	0.0431715	0.0905107	0.0223887	0.0128673	-0.00283586	0.0476132	0.081916
Alzheimer's disease	Neurological	Disease	PI 18:1;0_18:2;0	PI	0.0290318	0.012458	0.00461	0.0534536	0.019817	0.0357146	0.0135686	0.0091147	0.0623145	0.00850867
Alzheimer's disease	Neurological	Disease	PI 18:1;0_20:4;0	PI	0.0172553	0.0129749	-0.00818028	0.0426909	0.183604	0.010725	0.0140193	-0.0167592	0.0382092	0.444301
Alzheimer's disease	Neurological	Disease	PC O-16:0;0/16:0;0	PC O-	0.0356004	0.0123274	0.0114347	0.0597662	0.00389083	0.0340869	0.0134929	0.00763541	0.0605383	0.0115557
Alzheimer's disease	Neurological	Disease	PC O-16:0;0/16:1;0	PC O-	-0.00632386	0.0132061	-0.0322129	0.0195652	0.632057	-0.0141499	0.0142469	-0.0420805	0.0137807	0.320669
Alzheimer's disease	Neurological	Disease	PC O-16:0;0/18:1;0	PC O-	0.0032953	0.0120145	-0.0202568	0.0268474	0.783881	0.00308854	0.0130796	-0.0225524	0.0287295	0.813337
Alzheimer's disease	Neurological	Disease	PC O-16:0;0/18:2;0	PC O-	-0.00972836	0.0118202	-0.0328995	0.0134428	0.410521	-0.0141387	0.0126935	-0.0390226	0.0107452	0.265386
Alzheimer's disease	Neurological	Disease	PC O-16:0;0/20:3;0	PC O-	-0.0312299	0.0122264	-0.0551975	-0.00726218	0.0106623	-0.0360411	0.0132218	-0.061961	-0.0101212	0.0064329
Alzheimer's disease	Neurological	Disease	PC O-16:0;0/20:4;0	PC O-	-0.0351278	0.0118047	-0.0582684	-0.0119872	0.00293241	-0.0367832	0.0128826	-0.0620378	-0.0115286	0.00431501
Alzheimer's disease	Neurological	Disease	PC O-16:0;0/22:5;0	PC O-	-0.0414432	0.0128264	-0.0665876	-0.0162989	0.00123983	-0.0427314	0.0139443	-0.0700683	-0.0153945	0.00219243
Alzheimer's disease	Neurological	Disease	PC O-16:1;0/16:0;0	PC O-	0.00861598	0.0129849	-0.0168392	0.0340711	0.507011	0.00821901	0.0141269	-0.019476	0.035914	0.560729
Alzheimer's disease	Neurological	Disease	PC O-16:1;0/18:0;0	PC O-	0.0212609	0.0121828	-0.00262128	0.045143	0.0810037	0.0234709	0.0132526	-0.00250942	0.0494512	0.0766093
Alzheimer's disease	Neurological	Disease	PC O-16:1;0/18:1;0	PC O-	-0.00669836	0.0118233	-0.0298756	0.0164789	0.571046	-0.00784894	0.0127217	-0.0327881	0.0170902	0.537276
Alzheimer's disease	Neurological	Disease	PC O-16:1;0/18:2;0	PC O-	-0.0011999	0.0118829	-0.024494	0.0220942	0.919572	-0.00206178	0.0128022	-0.0271587	0.0230351	0.87206
Alzheimer's disease	Neurological	Disease	PC O-16:1;0/20:3;0	PC O-	-0.0433031	0.0121025	-0.0670278	-0.0195784	0.000348606	-0.0422819	0.0131238	-0.0680096	-0.0165543	0.00128124
Alzheimer's disease	Neurological	Disease	PC O-16:1;0/20:4;0	PC O-	-0.00892212	0.0129543	-0.0343173	0.016473	0.491016	-0.00551508	0.0139889	-0.0329394	0.0219092	0.693415
Alzheimer's disease	Neurological	Disease	PC O-16:2;0/18:0;0	PC O-	-0.0161356	0.012281	-0.0402103	0.00793901	0.188934	-0.0103372	0.0134321	-0.0366695	0.0159951	0.441577
Alzheimer's disease	Neurological	Disease	PC O-17:0;0/15:0;0	PC O-	0.0288483	0.0127647	0.00382494	0.0538717	0.0238562	0.0270804	0.0138872	-0.000144356	0.0543052	0.0512267
Alzheimer's disease	Neurological	Disease	PC O-17:0;0/17:1;0	PC O-	-0.0251816	0.0120653	-0.0488332	-0.00152989	0.0369149	-0.0309844	0.0132241	-0.0569086	-0.00506012	0.0191623
Alzheimer's disease	Neurological	Disease	PC O-18:0;0/14:0;0	PC O-	-0.00869958	0.0124909	-0.0331858	0.0157866	0.486156	-0.00818232	0.0136422	-0.0349265	0.0185619	0.548678
Alzheimer's disease	Neurological	Disease	PC O-18:0;0/16:1;0	PC O-	0.00564478	0.0129711	-0.0197832	0.0310728	0.663446	0.00269474	0.0140205	-0.0247916	0.0301811	0.847593
Alzheimer's disease	Neurological	Disease	PC O-18:0;0/20:4;0	PC O-	-0.0296599	0.0119809	-0.053146	-0.00617376	0.0133246	-0.0263936	0.0131084	-0.0520909	-0.000696308	0.044109
Alzheimer's disease	Neurological	Disease	PC O-18:1;0/16:0;0	PC O-	0.0049887	0.0120144	-0.0185633	0.0285407	0.67799	0.0056141	0.0130488	-0.0199665	0.0311947	0.667039
Alzheimer's disease	Neurological	Disease	PC O-18:1;0/18:2;0	PC O-	-0.0157876	0.0122219	-0.0397463	0.0081712	0.19649	-0.0159522	0.0131607	-0.0417522	0.00984773	0.225519
Alzheimer's disease	Neurological	Disease	PC O-18:1;0/20:3;0	PC O-	-0.0538561	0.0120477	-0.0774734	-0.0302388	7.93977e-06	-0.0519442	0.0131582	-0.0777393	-0.026149	7.98721e-05
Alzheimer's disease	Neurological	Disease	PC O-18:1;0/20:4;0	PC O-	-0.0316248	0.0118067	-0.0547694	-0.00848015	0.00741118	-0.0306524	0.0128467	-0.0558365	-0.00546828	0.0170629
Alzheimer's disease	Neurological	Disease	PC O-18:2;0/16:0;0	PC O-	-3.27447e-05	0.0118208	-0.023205	0.0231395	0.99779	-0.00469784	0.0128227	-0.029835	0.0204393	0.714103
Alzheimer's disease	Neurological	Disease	PC O-18:2;0/18:1;0	PC O-	0.000727746	0.0122538	-0.0232935	0.024749	0.952644	-0.00339185	0.0133227	-0.0295095	0.0227258	0.799048
Alzheimer's disease	Neurological	Disease	PC O-18:2;0/18:2;0	PC O-	-0.00867605	0.0118261	-0.0318588	0.0145067	0.463196	-0.00501695	0.0128046	-0.0301187	0.0200848	0.695215
Alzheimer's disease	Neurological	Disease	PC O-18:2;0/20:4;0	PC O-	-0.00676163	0.0127786	-0.0318122	0.018289	0.59673	-0.0122996	0.0138914	-0.0395327	0.0149335	0.375976
Alzheimer's disease	Neurological	Disease	PE O-16:1;0/18:2;0	PE O-	-0.0117075	0.0136707	-0.0385076	0.0150925	0.391815	-0.0140973	0.0149156	-0.0433391	0.0151445	0.344637
Alzheimer's disease	Neurological	Disease	PE O-16:1;0/20:4;0	PE O-	-0.0333988	0.011807	-0.056544	-0.0102535	0.00468648	-0.0355628	0.0128949	-0.0608415	-0.010284	0.00583536
Alzheimer's disease	Neurological	Disease	PE O-16:1;0/22:5;0	PE O-	0.00190092	0.0133727	-0.0243148	0.0281166	0.886967	0.0111932	0.0146689	-0.0175649	0.0399513	0.44547
Alzheimer's disease	Neurological	Disease	PE O-18:1;0/18:2;0	PE O-	-0.0174558	0.0120705	-0.0411178	0.00620624	0.148182	-0.0134083	0.013272	-0.0394264	0.0126099	0.312409
Alzheimer's disease	Neurological	Disease	PE O-18:1;0/20:4;0	PE O-	-0.0319497	0.0118093	-0.0550993	-0.0088	0.00683687	-0.0298458	0.0129665	-0.0552648	-0.00442684	0.0213826
Alzheimer's disease	Neurological	Disease	PE O-18:2;0/18:1;0	PE O-	-0.0166958	0.0121879	-0.0405881	0.00719637	0.170774	-0.0246484	0.0134144	-0.0509458	0.00164902	0.0661952
Alzheimer's disease	Neurological	Disease	PE O-18:2;0/18:2;0	PE O-	-0.012189	0.0126289	-0.036946	0.0125679	0.334498	-0.0133484	0.0138237	-0.0404485	0.0137517	0.334278
Alzheimer's disease	Neurological	Disease	PE O-18:2;0/20:4;0	PE O-	-0.018984	0.0118284	-0.0421713	0.00420319	0.108549	-0.0213142	0.0129006	-0.046604	0.00397562	0.0985487
Aspartate aminotransferase	Liver function	Biomarker	Total cholesterol	Clinical	0.0395267	0.0118029	0.0163895	0.0626639	0.000815519	0.0420558	0.0128271	0.01691	0.0672016	0.00104901
Aspartate aminotransferase	Liver function	Biomarker	HDL-C	Clinical	-0.0147633	0.0118108	-0.037916	0.00838943	0.211348	-0.0193574	0.0128095	-0.0444686	0.00575383	0.130796
Aspartate aminotransferase	Liver function	Biomarker	LDL-C	Clinical	0.026048	0.0118668	0.0027854	0.0493105	0.0281945	0.0353693	0.0128683	0.0101427	0.0605959	0.00600405
Aspartate aminotransferase	Liver function	Biomarker	Triglycerides	Clinical	0.0578139	0.0117924	0.0346974	0.0809304	9.66288e-07	0.0554343	0.0126713	0.030594	0.0802747	1.23629e-05
Aspartate aminotransferase	Liver function	Biomarker	Apo A1	Clinical	0.0230436	0.0118176	-0.000122389	0.0462096	0.0512224	0.015836	0.0129428	-0.00953659	0.0412086	0.221175
Aspartate aminotransferase	Liver function	Biomarker	Apo B	Clinical	0.0549591	0.0118029	0.031822	0.0780962	3.27571e-06	0.0598636	0.012769	0.0348316	0.0848956	2.81809e-06
Aspartate aminotransferase	Liver function	Biomarker	DAG 16:0;0_18:1;0	DAG	0.0459613	0.0125879	0.0212848	0.0706379	0.000263101	0.0397685	0.0137198	0.0128718	0.0666652	0.00376393
Aspartate aminotransferase	Liver function	Biomarker	DAG 16:0;0_18:2;0	DAG	0.0535741	0.0127788	0.028523	0.0786251	2.79941e-05	0.0537248	0.0138632	0.0265468	0.0809028	0.00010784
Aspartate aminotransferase	Liver function	Biomarker	DAG 16:1;0_18:1;0	DAG	0.0529779	0.012685	0.0281109	0.0778448	3.00182e-05	0.0451658	0.013798	0.0181159	0.0722158	0.00106982
Aspartate aminotransferase	Liver function	Biomarker	DAG 18:1;0_18:1;0	DAG	0.0551759	0.0120222	0.0316086	0.0787432	4.52233e-06	0.0535003	0.0130286	0.0279592	0.0790414	4.07576e-05
Aspartate aminotransferase	Liver function	Biomarker	DAG 18:1;0_18:2;0	DAG	0.0572445	0.0122793	0.0331732	0.0813159	3.19484e-06	0.0612332	0.0133905	0.0349824	0.087484	4.9171e-06
Aspartate aminotransferase	Liver function	Biomarker	DAG 18:1;0_18:3;0	DAG	0.0321418	0.0123407	0.00795006	0.0563335	0.00922044	0.031307	0.0135106	0.00482068	0.0577933	0.0205295
Aspartate aminotransferase	Liver function	Biomarker	TAG 46:1;0	TAG	0.0488841	0.0129395	0.0235181	0.0742501	0.000159669	0.0368485	0.0141617	0.00908536	0.0646116	0.00929601
Aspartate aminotransferase	Liver function	Biomarker	TAG 46:2;0	TAG	0.0447891	0.0137079	0.0179161	0.0716622	0.00109218	0.0362415	0.015153	0.00653396	0.0659489	0.016812
Aspartate aminotransferase	Liver function	Biomarker	TAG 48:0;0	TAG	0.0551398	0.0135479	0.0285804	0.0816991	4.76829e-05	0.0462859	0.0146867	0.0174927	0.0750791	0.00163486
Aspartate aminotransferase	Liver function	Biomarker	TAG 48:1;0	TAG	0.0458748	0.0119221	0.022504	0.0692457	0.000120193	0.0390889	0.0128214	0.0139542	0.0642236	0.00230851
Aspartate aminotransferase	Liver function	Biomarker	TAG 48:2;0	TAG	0.0513985	0.0118735	0.0281228	0.0746743	1.51973e-05	0.0444796	0.0128353	0.0193176	0.0696415	0.000533232
Aspartate aminotransferase	Liver function	Biomarker	TAG 48:3;0	TAG	0.0541768	0.0120428	0.0305692	0.0777844	6.94987e-06	0.0461453	0.0131385	0.0203887	0.0719018	0.000447855
Aspartate aminotransferase	Liver function	Biomarker	TAG 49:1;0	TAG	0.0449239	0.0130964	0.0192501	0.0705976	0.0006072	0.0358264	0.0143017	0.0077886	0.0638643	0.0122763
Aspartate aminotransferase	Liver function	Biomarker	TAG 49:2;0	TAG	0.0399461	0.0129308	0.0145971	0.0652951	0.00201592	0.0346262	0.0140827	0.00701797	0.0622345	0.0139747
Aspartate aminotransferase	Liver function	Biomarker	TAG 50:1;0	TAG	0.033799	0.0118257	0.0106171	0.0569808	0.00427423	0.0274841	0.0126	0.0027836	0.0521847	0.0292015
Aspartate aminotransferase	Liver function	Biomarker	TAG 50:2;0	TAG	0.0513805	0.0117965	0.0282558	0.0745052	1.34579e-05	0.0470233	0.0126527	0.0222193	0.0718273	0.000203899
Aspartate aminotransferase	Liver function	Biomarker	TAG 50:3;0	TAG	0.0550175	0.0118045	0.0318772	0.0781578	3.20809e-06	0.0524025	0.0127322	0.0274428	0.0773622	3.91159e-05
Aspartate aminotransferase	Liver function	Biomarker	TAG 50:4;0	TAG	0.0550631	0.0117965	0.0319384	0.0781877	3.10079e-06	0.0528401	0.0127856	0.0277757	0.0779045	3.63332e-05
Aspartate aminotransferase	Liver function	Biomarker	TAG 50:5;0	TAG	0.0536098	0.0135063	0.027132	0.0800876	7.30248e-05	0.048525	0.0147444	0.0196187	0.0774313	0.00100574
Aspartate aminotransferase	Liver function	Biomarker	TAG 51:1;0	TAG	0.0524052	0.0135071	0.0259259	0.0788844	0.000105755	0.0432655	0.0146664	0.014512	0.072019	0.00319459
Aspartate aminotransferase	Liver function	Biomarker	TAG 51:2;0	TAG	0.0448745	0.0118275	0.0216891	0.0680598	0.000149411	0.0417631	0.0127495	0.0167695	0.0667568	0.00106016
Aspartate aminotransferase	Liver function	Biomarker	TAG 51:3;0	TAG	0.0511056	0.0118282	0.0279189	0.0742923	1.57672e-05	0.0518824	0.0127786	0.0268316	0.0769331	4.96876e-05
Aspartate aminotransferase	Liver function	Biomarker	TAG 51:4;0	TAG	0.0445957	0.0138406	0.0174623	0.071729	0.0012804	0.0440282	0.0151412	0.0143436	0.0737127	0.00365793
Aspartate aminotransferase	Liver function	Biomarker	TAG 52:2;0	TAG	0.0513342	0.0118	0.0282027	0.0744657	1.37806e-05	0.0507238	0.0126518	0.0259217	0.0755259	6.16657e-05
Aspartate aminotransferase	Liver function	Biomarker	TAG 52:3;0	TAG	0.0581745	0.0117921	0.0350586	0.0812904	8.26469e-07	0.0612162	0.0127013	0.0363171	0.0861154	1.47357e-06
Aspartate aminotransferase	Liver function	Biomarker	TAG 52:4;0	TAG	0.0578949	0.0117921	0.0347788	0.0810109	9.32739e-07	0.0621244	0.0127794	0.0370721	0.0871768	1.19624e-06
Aspartate aminotransferase	Liver function	Biomarker	TAG 52:5;0	TAG	0.0540546	0.0117957	0.0309315	0.0771778	4.67103e-06	0.0567794	0.0128279	0.0316321	0.0819266	9.75967e-06
Aspartate aminotransferase	Liver function	Biomarker	TAG 52:6;0	TAG	0.0543485	0.0123552	0.0301283	0.0785686	1.10551e-05	0.0509926	0.0133838	0.0247551	0.0772302	0.000140486
Aspartate aminotransferase	Liver function	Biomarker	TAG 53:2;0	TAG	0.0378134	0.0119387	0.01441	0.0612168	0.0015452	0.0353115	0.012893	0.0100365	0.0605866	0.00618493
Aspartate aminotransferase	Liver function	Biomarker	TAG 53:3;0	TAG	0.0504904	0.0118437	0.0272732	0.0737075	2.04252e-05	0.0510842	0.0128274	0.0259377	0.0762307	6.90413e-05
Aspartate aminotransferase	Liver function	Biomarker	TAG 53:4;0	TAG	0.0484457	0.0124756	0.0239894	0.072902	0.000104102	0.0469881	0.0135156	0.0204921	0.0734841	0.000511869
Aspartate aminotransferase	Liver function	Biomarker	TAG 54:3;0	TAG	0.0540059	0.0117995	0.0308753	0.0771365	4.79767e-06	0.0559107	0.012762	0.0308925	0.0809289	1.20161e-05
Aspartate aminotransferase	Liver function	Biomarker	TAG 54:4;0	TAG	0.0582361	0.0117957	0.035113	0.0813593	8.11093e-07	0.0627684	0.0128188	0.0376388	0.087898	1.00102e-06
Aspartate aminotransferase	Liver function	Biomarker	TAG 54:5;0	TAG	0.0557526	0.0118176	0.0325865	0.0789186	2.43003e-06	0.0606676	0.0128778	0.0354223	0.0859129	2.52126e-06
Aspartate aminotransferase	Liver function	Biomarker	TAG 54:6;0	TAG	0.054181	0.0118872	0.0308786	0.0774835	5.25303e-06	0.0578435	0.0129458	0.0324649	0.0832221	8.03959e-06
Aspartate aminotransferase	Liver function	Biomarker	TAG 54:7;0	TAG	0.0463388	0.0121306	0.0225591	0.0701186	0.00013464	0.0492393	0.0132243	0.0233147	0.0751639	0.000198468
Aspartate aminotransferase	Liver function	Biomarker	TAG 56:3;0	TAG	0.0528586	0.0127319	0.0278997	0.0778175	3.34499e-05	0.0507851	0.0138396	0.0236535	0.0779167	0.000245474
Aspartate aminotransferase	Liver function	Biomarker	TAG 56:4;0	TAG	0.0503468	0.01306	0.0247444	0.0759492	0.000116957	0.0509355	0.0141833	0.0231298	0.0787412	0.000332393
Aspartate aminotransferase	Liver function	Biomarker	TAG 56:5;0	TAG	0.0769516	0.0135239	0.0504395	0.103464	1.33572e-08	0.0809911	0.0146428	0.0522841	0.109698	3.36212e-08
Aspartate aminotransferase	Liver function	Biomarker	TAG 56:6;0	TAG	0.0686988	0.0117997	0.0455678	0.0918297	6.06449e-09	0.0645197	0.0127266	0.0395709	0.0894685	4.10625e-07
Aspartate aminotransferase	Liver function	Biomarker	TAG 56:7;0	TAG	0.0597544	0.0118191	0.0365855	0.0829232	4.39334e-07	0.0585876	0.0128189	0.0334579	0.0837173	4.96661e-06
Aspartate aminotransferase	Liver function	Biomarker	TAG 56:8;0	TAG	0.055744	0.0121356	0.0319544	0.0795336	4.43892e-06	0.0579986	0.0132346	0.0320538	0.0839435	1.19539e-05
Aspartate aminotransferase	Liver function	Biomarker	TAG 58:7;0	TAG	0.0834278	0.0136174	0.0567321	0.110123	9.61609e-10	0.0770622	0.0147775	0.0480909	0.106034	1.92387e-07
Aspartate aminotransferase	Liver function	Biomarker	TAG 58:8;0	TAG	0.0552006	0.0124521	0.0307903	0.0796109	9.44732e-06	0.0549122	0.0136455	0.0281614	0.081663	5.79705e-05
Aspartate aminotransferase	Liver function	Biomarker	Cer 40:1;2	CER	0.0474912	0.0118374	0.0242864	0.0706959	6.08312e-05	0.048254	0.0128573	0.0230489	0.073459	0.000176383
Aspartate aminotransferase	Liver function	Biomarker	Cer 40:2;2	CER	0.0499958	0.0137696	0.0230016	0.07699	0.000285138	0.0483283	0.015057	0.0188089	0.0778478	0.00133841
Aspartate aminotransferase	Liver function	Biomarker	Cer 42:1;2	CER	0.0376936	0.0118036	0.0145552	0.0608321	0.0014121	0.0417563	0.0129187	0.0164309	0.0670816	0.00123496
Aspartate aminotransferase	Liver function	Biomarker	Cer 42:2;2	CER	0.0405638	0.0118024	0.0174277	0.0637	0.000591716	0.038922	0.0127785	0.0138715	0.0639725	0.00233002
Aspartate aminotransferase	Liver function	Biomarker	SM 32:1;2	SM	0.0106555	0.0118113	-0.0124981	0.0338091	0.367009	0.0110297	0.0128649	-0.0141902	0.0362496	0.391288
Aspartate aminotransferase	Liver function	Biomarker	SM 34:0;2	SM	0.0122853	0.0126827	-0.0125772	0.0371478	0.332751	0.0177939	0.0137877	-0.00923578	0.0448237	0.196912
Aspartate aminotransferase	Liver function	Biomarker	SM 34:1;2	SM	-0.0175621	0.0118101	-0.0407134	0.00558928	0.13705	-0.0149104	0.012759	-0.0399227	0.010102	0.242607
Aspartate aminotransferase	Liver function	Biomarker	SM 34:2;2	SM	0.00128768	0.0118119	-0.0218672	0.0244426	0.913193	0.011221	0.0128063	-0.0138839	0.0363259	0.38095
Aspartate aminotransferase	Liver function	Biomarker	SM 36:1;2	SM	0.0126399	0.011811	-0.0105132	0.0357929	0.284576	0.018854	0.0127979	-0.0062345	0.0439424	0.140747
Aspartate aminotransferase	Liver function	Biomarker	SM 36:2;2	SM	0.0070646	0.0118119	-0.0160901	0.0302193	0.549796	0.0179069	0.0128146	-0.00721437	0.0430282	0.162351
Aspartate aminotransferase	Liver function	Biomarker	SM 38:1;2	SM	0.016556	0.0118103	-0.00659574	0.0397077	0.161011	0.0272203	0.0127655	0.00219516	0.0522454	0.0330212
Aspartate aminotransferase	Liver function	Biomarker	SM 38:2;2	SM	0.0020863	0.0118299	-0.0211038	0.0252764	0.860017	0.0159323	0.0127911	-0.00914298	0.0410075	0.21297
Aspartate aminotransferase	Liver function	Biomarker	SM 40:1;2	SM	0.0110382	0.0118112	-0.0121153	0.0341917	0.35005	0.024843	0.0128442	-0.000336372	0.0500224	0.0531391
Aspartate aminotransferase	Liver function	Biomarker	SM 40:2;2	SM	0.00606674	0.0118117	-0.0170877	0.0292212	0.607534	0.0185707	0.0127616	-0.00644659	0.043588	0.145665
Aspartate aminotransferase	Liver function	Biomarker	SM 42:2;2	SM	-0.0127664	0.011811	-0.0359195	0.0103866	0.27978	-0.00621191	0.012798	-0.0313005	0.0188767	0.627423
Aspartate aminotransferase	Liver function	Biomarker	Chol	Chol	0.0173384	0.0118132	-0.00581898	0.0404958	0.142226	0.0130096	0.0128801	-0.0122401	0.0382592	0.312511
Aspartate aminotransferase	Liver function	Biomarker	CE 14:0;0	CE	0.00345673	0.0118119	-0.019698	0.0266115	0.769799	-0.00248323	0.0128318	-0.0276383	0.0226718	0.846557
Aspartate aminotransferase	Liver function	Biomarker	CE 15:0;0	CE	-0.0219057	0.0125091	-0.0464277	0.00261632	0.0799626	-0.0220955	0.0135037	-0.0485683	0.00437732	0.101846
Aspartate aminotransferase	Liver function	Biomarker	CE 16:0;0	CE	0.0186681	0.0118099	-0.00448275	0.041819	0.113986	0.0191765	0.0127977	-0.00591166	0.0442647	0.134074
Aspartate aminotransferase	Liver function	Biomarker	CE 16:1;0	CE	0.0394262	0.0118056	0.0162838	0.0625686	0.00084318	0.033794	0.0127151	0.00886773	0.0587203	0.00788683
Aspartate aminotransferase	Liver function	Biomarker	CE 17:0;0	CE	-0.0186631	0.0119205	-0.0420309	0.00470467	0.11748	-0.0231122	0.0128802	-0.0483621	0.00213774	0.0728012
Aspartate aminotransferase	Liver function	Biomarker	CE 17:1;0	CE	0.0121551	0.0118165	-0.0110087	0.0353188	0.303677	0.00886709	0.0128518	-0.0163271	0.0340613	0.490253
Aspartate aminotransferase	Liver function	Biomarker	CE 18:0;0	CE	0.0201053	0.0118213	-0.00306795	0.0432786	0.0890299	0.0223401	0.0127135	-0.00258298	0.0472632	0.078936
Aspartate aminotransferase	Liver function	Biomarker	CE 18:1;0	CE	0.0253843	0.0118081	0.00223681	0.0485317	0.0316104	0.0256328	0.0128573	0.000427754	0.0508379	0.0462379
Aspartate aminotransferase	Liver function	Biomarker	CE 18:2;0	CE	0.0303918	0.0118065	0.00724759	0.053536	0.0100683	0.036127	0.0127861	0.0110616	0.0611924	0.00473659
Aspartate aminotransferase	Liver function	Biomarker	CE 18:3;0	CE	0.0241411	0.0118085	0.000992941	0.0472893	0.0409523	0.0204889	0.0129051	-0.00480983	0.0457876	0.112417
Aspartate aminotransferase	Liver function	Biomarker	CE 20:2;0	CE	0.00696435	0.013074	-0.0186656	0.0325943	0.594271	0.00666287	0.0142555	-0.0212843	0.03461	0.640242
Aspartate aminotransferase	Liver function	Biomarker	CE 20:3;0	CE	0.0246468	0.0118121	0.00149149	0.047802	0.036963	0.029415	0.0128605	0.00420372	0.0546263	0.0222172
Aspartate aminotransferase	Liver function	Biomarker	CE 20:4;0	CE	0.00512978	0.0118118	-0.0180248	0.0282844	0.664089	0.012029	0.0128352	-0.0131327	0.0371907	0.3487
Aspartate aminotransferase	Liver function	Biomarker	CE 20:5;0	CE	0.0047678	0.0118118	-0.0183868	0.0279224	0.686485	-0.00172442	0.0129479	-0.0271069	0.0236581	0.894054
Aspartate aminotransferase	Liver function	Biomarker	CE 22:6;0	CE	0.00563207	0.0118119	-0.0175227	0.0287868	0.633509	0.0114319	0.0129546	-0.0139638	0.0368277	0.377563
Aspartate aminotransferase	Liver function	Biomarker	LPC 16:0;0	LPC	-0.0063548	0.0118117	-0.0295092	0.0167996	0.590588	-0.0104948	0.0128035	-0.0355943	0.0146047	0.412429
Aspartate aminotransferase	Liver function	Biomarker	LPC 18:0;0	LPC	-0.000211439	0.0118123	-0.0233671	0.0229442	0.985719	-0.00260915	0.0128128	-0.0277269	0.0225086	0.838645
Aspartate aminotransferase	Liver function	Biomarker	LPC 18:1;0	LPC	-0.0246666	0.0118084	-0.0478145	-0.00151873	0.0367511	-0.0325403	0.0128592	-0.0577491	-0.00733157	0.0114155
Aspartate aminotransferase	Liver function	Biomarker	LPC 18:2;0	LPC	-0.0201426	0.0118096	-0.0432928	0.00300766	0.0881232	-0.0246498	0.0128322	-0.0498056	0.000505895	0.0547871
Aspartate aminotransferase	Liver function	Biomarker	LPC 20:4;0	LPC	-0.0269966	0.0126421	-0.0517794	-0.00221375	0.0327628	-0.0236204	0.0137732	-0.0506217	0.00338088	0.0864134
Aspartate aminotransferase	Liver function	Biomarker	LPE 18:0;0	LPE	0.0150001	0.0126007	-0.00970159	0.0397017	0.233928	0.010231	0.0138416	-0.0169043	0.0373663	0.459849
Aspartate aminotransferase	Liver function	Biomarker	LPE 18:1;0	LPE	-0.0226946	0.0138322	-0.0498116	0.00442237	0.100919	-0.0291777	0.0151661	-0.058911	0.000555707	0.0544362
Aspartate aminotransferase	Liver function	Biomarker	LPE 18:2;0	LPE	0.002031	0.0120468	-0.0215845	0.0256465	0.866122	-0.00334882	0.0132503	-0.0293244	0.0226268	0.800482
Aspartate aminotransferase	Liver function	Biomarker	PC 14:0;0_16:0;0	PC	-0.00235656	0.0135716	-0.0289623	0.0242492	0.862156	-0.00979435	0.0148194	-0.0388476	0.0192589	0.508702
Aspartate aminotransferase	Liver function	Biomarker	PC 14:0;0_18:1;0	PC	0.0271251	0.0118872	0.00382259	0.0504275	0.0225265	0.0159913	0.0129991	-0.00949177	0.0414743	0.218678
Aspartate aminotransferase	Liver function	Biomarker	PC 14:0;0_18:2;0	PC	0.0240069	0.0120713	0.000343449	0.0476703	0.0467672	0.017958	0.0132541	-0.00802502	0.0439411	0.175501
Aspartate aminotransferase	Liver function	Biomarker	PC 15:0;0_18:1;0	PC	0.0275151	0.0125036	0.00300383	0.0520263	0.0278019	0.0133668	0.0135508	-0.0131983	0.0399318	0.323972
Aspartate aminotransferase	Liver function	Biomarker	PC 15:0;0_18:2;0	PC	0.0266949	0.0123172	0.00254937	0.0508405	0.0302475	0.0232612	0.0133897	-0.00298779	0.0495102	0.0823985
Aspartate aminotransferase	Liver function	Biomarker	PC 16:0;0_16:0;0	PC	-0.00452399	0.0118118	-0.0276787	0.0186307	0.701727	-0.0148508	0.0128178	-0.0399784	0.0102768	0.246664
Aspartate aminotransferase	Liver function	Biomarker	PC 16:0;0_16:1;0	PC	0.0298234	0.0118072	0.00667771	0.0529691	0.0115631	0.0173352	0.0127319	-0.00762401	0.0422944	0.173391
Aspartate aminotransferase	Liver function	Biomarker	PC 16:0;0_17:1;0	PC	0.00746248	0.0118806	-0.0158271	0.0307521	0.529945	0.0067859	0.0129758	-0.0186515	0.0322233	0.601018
Aspartate aminotransferase	Liver function	Biomarker	PC 16:0;0_18:0;0	PC	0.0418109	0.011819	0.0186421	0.0649796	0.000406352	0.0293446	0.0129679	0.00392279	0.0547664	0.0236801
Aspartate aminotransferase	Liver function	Biomarker	PC 16:0;0_18:1;0	PC	0.0358135	0.0118044	0.0126735	0.0589536	0.00242265	0.0220947	0.012818	-0.00303328	0.0472226	0.0848102
Aspartate aminotransferase	Liver function	Biomarker	PC 16:0;0_18:2;0	PC	0.0488287	0.0117979	0.0257014	0.071956	3.53167e-05	0.0419167	0.0128558	0.0167147	0.0671188	0.00111832
Aspartate aminotransferase	Liver function	Biomarker	PC 16:0;0_18:3;0	PC	0.0266486	0.0118078	0.00350195	0.0497953	0.0240458	0.0103229	0.0128869	-0.0149402	0.0355859	0.423143
Aspartate aminotransferase	Liver function	Biomarker	PC 16:0;0_20:1;0	PC	0.00240919	0.0120496	-0.0212118	0.0260302	0.841535	-0.00476873	0.0131466	-0.030541	0.0210035	0.716816
Aspartate aminotransferase	Liver function	Biomarker	PC 16:0;0_20:2;0	PC	0.0344459	0.0118294	0.0112567	0.057635	0.00360373	0.0234861	0.0128274	-0.00166033	0.0486326	0.0671614
Aspartate aminotransferase	Liver function	Biomarker	PC 16:0;0_20:3;0	PC	0.0417633	0.0118016	0.0186286	0.064898	0.000404547	0.0384394	0.0127742	0.0133974	0.0634813	0.00263078
Aspartate aminotransferase	Liver function	Biomarker	PC 16:0;0_20:4;0	PC	0.0195237	0.0118097	-0.00362678	0.0426742	0.0983353	0.0176803	0.0127718	-0.00735713	0.0427177	0.166313
Aspartate aminotransferase	Liver function	Biomarker	PC 16:0;0_20:5;0	PC	0.0145828	0.011811	-0.00857024	0.0377358	0.216991	0.00463522	0.0129207	-0.0206941	0.0299646	0.719801
Aspartate aminotransferase	Liver function	Biomarker	PC 16:0;0_22:4;0	PC	0.033871	0.0120521	0.0102452	0.0574967	0.00496226	0.0307668	0.0130675	0.00514957	0.056384	0.0185836
Aspartate aminotransferase	Liver function	Biomarker	PC 16:0;0_22:5;0	PC	0.0240522	0.0118092	0.000902666	0.0472017	0.0417135	0.00775548	0.0127776	-0.0172933	0.0328043	0.543902
Aspartate aminotransferase	Liver function	Biomarker	PC 16:0;0_22:6;0	PC	0.0232792	0.0118179	0.0001126	0.0464458	0.0488971	0.0228395	0.0129688	-0.00258399	0.048263	0.0782701
Aspartate aminotransferase	Liver function	Biomarker	PC 16:1;0_18:0;0	PC	0.0335959	0.012377	0.00933298	0.0578589	0.00665733	0.0208712	0.0133881	-0.00537489	0.0471173	0.11907
Aspartate aminotransferase	Liver function	Biomarker	PC 16:1;0_18:1;0	PC	0.0306687	0.0118114	0.00751494	0.0538225	0.00943599	0.0205061	0.0127694	-0.0045265	0.0455388	0.108353
Aspartate aminotransferase	Liver function	Biomarker	PC 16:1;0_18:2;0	PC	0.0289534	0.0118095	0.00580333	0.0521035	0.0142417	0.0241915	0.012925	-0.00114609	0.0495291	0.0612985
Aspartate aminotransferase	Liver function	Biomarker	PC 16:1;0_20:4;0	PC	0.00773062	0.0134565	-0.0186494	0.0341106	0.56566	0.00464464	0.0145113	-0.0238045	0.0330938	0.74893
Aspartate aminotransferase	Liver function	Biomarker	PC 17:0;0_18:1;0	PC	0.00951568	0.011901	-0.0138139	0.0328452	0.423987	-0.00368555	0.0130396	-0.0292481	0.021877	0.777461
Aspartate aminotransferase	Liver function	Biomarker	PC 17:0;0_18:2;0	PC	0.0242074	0.0118109	0.00105447	0.0473603	0.0404423	0.019636	0.0129055	-0.00566348	0.0449354	0.128183
Aspartate aminotransferase	Liver function	Biomarker	PC 17:0;0_20:4;0	PC	0.00714428	0.0118565	-0.0160979	0.0303865	0.546818	0.00524465	0.0128474	-0.0199409	0.0304302	0.683121
Aspartate aminotransferase	Liver function	Biomarker	PC 18:0;0_18:1;0	PC	0.0277112	0.0118078	0.00456453	0.0508579	0.0189592	0.0153469	0.0128473	-0.00983846	0.0405322	0.232306
Aspartate aminotransferase	Liver function	Biomarker	PC 18:0;0_18:2;0	PC	0.0529322	0.0117954	0.0298098	0.0760547	7.3178e-06	0.0467207	0.0129064	0.0214194	0.072022	0.000297107
Aspartate aminotransferase	Liver function	Biomarker	PC 18:0;0_18:3;0	PC	0.0183695	0.0121581	-0.00546422	0.0422033	0.130864	0.00244796	0.0132687	-0.023564	0.0284599	0.853635
Aspartate aminotransferase	Liver function	Biomarker	PC 18:0;0_20:2;0	PC	0.0229764	0.0131494	-0.00280132	0.0487541	0.0806321	0.0278522	0.0142805	-0.000143949	0.0558484	0.0511892
Aspartate aminotransferase	Liver function	Biomarker	PC 18:0;0_20:3;0	PC	0.0487416	0.0118003	0.0256095	0.0718736	3.66021e-05	0.0463288	0.0127469	0.0213403	0.0713174	0.000280856
Aspartate aminotransferase	Liver function	Biomarker	PC 18:0;0_20:4;0	PC	0.0273932	0.0118075	0.00424695	0.0505394	0.0203701	0.0289551	0.0127431	0.00397393	0.0539362	0.0231092
Aspartate aminotransferase	Liver function	Biomarker	PC 18:0;0_20:5;0	PC	0.0203556	0.0118527	-0.00287927	0.0435905	0.0859539	0.00650489	0.0130066	-0.0189928	0.0320026	0.617008
Aspartate aminotransferase	Liver function	Biomarker	PC 18:0;0_22:5;0	PC	0.0303159	0.0120958	0.00660444	0.0540275	0.0122225	0.0202352	0.0131326	-0.00550966	0.0459801	0.123411
Aspartate aminotransferase	Liver function	Biomarker	PC 18:0;0_22:6;0	PC	0.0321772	0.0119456	0.00876023	0.0555941	0.00708432	0.0316169	0.0130533	0.00602749	0.0572063	0.0154602
Aspartate aminotransferase	Liver function	Biomarker	PC 18:1;0_18:1;0	PC	0.0209117	0.0118094	-0.00223818	0.0440615	0.0766415	0.0122101	0.0129097	-0.0130976	0.0375177	0.344287
Aspartate aminotransferase	Liver function	Biomarker	PC 18:1;0_18:2;0	PC	0.0281929	0.0118073	0.00504721	0.0513386	0.0169771	0.0205351	0.0129414	-0.00483476	0.045905	0.112617
Aspartate aminotransferase	Liver function	Biomarker	PC 18:1;0_18:3;0	PC	0.0144347	0.0125756	-0.0102178	0.0390872	0.251083	0.00589746	0.0137783	-0.0211136	0.0329086	0.66865
Aspartate aminotransferase	Liver function	Biomarker	PC 18:1;0_20:2;0	PC	0.0205553	0.0131202	-0.00516504	0.0462757	0.117239	0.0268199	0.0143227	-0.00125897	0.0548989	0.0611903
Aspartate aminotransferase	Liver function	Biomarker	PC 18:1;0_20:3;0	PC	0.0316494	0.0118068	0.0085046	0.0547942	0.00736567	0.028863	0.0128651	0.00364283	0.0540832	0.0249
Aspartate aminotransferase	Liver function	Biomarker	PC 18:1;0_20:4;0	PC	0.00817997	0.0118127	-0.0149764	0.0313364	0.488663	0.00223544	0.0128229	-0.0229021	0.027373	0.861611
Aspartate aminotransferase	Liver function	Biomarker	PC 18:2;0_18:2;0	PC	0.0277652	0.0118074	0.00461922	0.0509112	0.0187243	0.0236093	0.012887	-0.00165382	0.0488725	0.0669969
Aspartate aminotransferase	Liver function	Biomarker	PC 18:2;0_20:1;0	PC	0.0194121	0.0134425	-0.00694043	0.0457646	0.148771	0.0216326	0.0146197	-0.00702892	0.0502941	0.139024
Aspartate aminotransferase	Liver function	Biomarker	PC 18:2;0_20:3;0	PC	0.0329795	0.012327	0.00881454	0.0571444	0.00748279	0.0264093	0.0135766	-0.000206151	0.0530247	0.0518005
Aspartate aminotransferase	Liver function	Biomarker	PC 18:2;0_20:4;0	PC	0.0232252	0.011913	-0.000127778	0.0465783	0.0512664	0.0233568	0.0129651	-0.0020596	0.0487732	0.0716736
Aspartate aminotransferase	Liver function	Biomarker	PE 16:0;0_18:2;0	PE	0.0435271	0.01365	0.0167677	0.0702866	0.00143673	0.0425183	0.0148107	0.013482	0.0715546	0.00411381
Aspartate aminotransferase	Liver function	Biomarker	PE 16:0;0_20:4;0	PE	0.0407902	0.0122273	0.0168208	0.0647596	0.000854586	0.035628	0.0132039	0.00974324	0.0615128	0.00699065
Aspartate aminotransferase	Liver function	Biomarker	PE 18:0;0_18:2;0	PE	0.0632164	0.0118223	0.0400412	0.0863915	9.20851e-08	0.0593429	0.0128121	0.0342265	0.0844592	3.70291e-06
Aspartate aminotransferase	Liver function	Biomarker	PE 18:0;0_20:4;0	PE	0.0464873	0.0118057	0.0233447	0.0696299	8.30436e-05	0.0436262	0.0127258	0.0186791	0.0685733	0.000611768
Aspartate aminotransferase	Liver function	Biomarker	PE 18:1;0_18:1;0	PE	0.0290037	0.0118891	0.00569746	0.05231	0.0147314	0.0253663	0.0129216	3.51258e-05	0.0506975	0.0496833
Aspartate aminotransferase	Liver function	Biomarker	PI 16:0;0_18:1;0	PI	0.037143	0.0118196	0.013973	0.060313	0.00168204	0.0302321	0.012952	0.00484141	0.0556228	0.0196206
Aspartate aminotransferase	Liver function	Biomarker	PI 16:0;0_18:2;0	PI	0.0566237	0.0119405	0.0332167	0.0800307	2.15644e-06	0.0511263	0.012878	0.0258806	0.0763721	7.27289e-05
Aspartate aminotransferase	Liver function	Biomarker	PI 16:0;0_20:4;0	PI	0.0396544	0.0133944	0.0133961	0.0659127	0.00308428	0.0409279	0.0146128	0.0122797	0.0695762	0.0051188
Aspartate aminotransferase	Liver function	Biomarker	PI 18:0;0_18:1;0	PI	0.0504449	0.0118081	0.0272975	0.0735922	1.96186e-05	0.0455586	0.0127952	0.0204754	0.0706419	0.000372903
Aspartate aminotransferase	Liver function	Biomarker	PI 18:0;0_18:2;0	PI	0.0671086	0.0117945	0.0439879	0.0902293	1.3218e-08	0.0684964	0.0127887	0.0434259	0.0935669	8.82749e-08
Aspartate aminotransferase	Liver function	Biomarker	PI 18:0;0_20:3;0	PI	0.044112	0.0121539	0.0202865	0.0679376	0.000286121	0.0420618	0.0132433	0.0160998	0.0680237	0.00150085
Aspartate aminotransferase	Liver function	Biomarker	PI 18:0;0_20:4;0	PI	0.0425473	0.0118013	0.0194134	0.0656813	0.000313885	0.0404286	0.0127699	0.015395	0.0654622	0.00155368
Aspartate aminotransferase	Liver function	Biomarker	PI 18:1;0_18:1;0	PI	0.0333564	0.0118189	0.0101879	0.0565249	0.00478124	0.0286683	0.0128665	0.0034452	0.0538914	0.0259093
Aspartate aminotransferase	Liver function	Biomarker	PI 18:1;0_18:2;0	PI	0.0307143	0.0124208	0.00636543	0.0550631	0.0134309	0.029338	0.0135094	0.00285414	0.0558219	0.0299236
Aspartate aminotransferase	Liver function	Biomarker	PI 18:1;0_20:4;0	PI	0.0203218	0.0130805	-0.00532079	0.0459644	0.120335	0.0186066	0.0141486	-0.00913098	0.0463443	0.188542
Aspartate aminotransferase	Liver function	Biomarker	PC O-16:0;0/16:0;0	PC O-	0.0117429	0.0122893	-0.012348	0.0358339	0.339338	0.0102959	0.0134283	-0.016029	0.0366207	0.443277
Aspartate aminotransferase	Liver function	Biomarker	PC O-16:0;0/16:1;0	PC O-	0.0248432	0.0132992	-0.00122822	0.0509147	0.0618095	0.0150237	0.0143204	-0.013051	0.0430984	0.294181
Aspartate aminotransferase	Liver function	Biomarker	PC O-16:0;0/18:1;0	PC O-	-0.0214666	0.0119865	-0.0449639	0.00203063	0.0733535	-0.0262312	0.0130382	-0.0517909	-0.000671356	0.0442804
Aspartate aminotransferase	Liver function	Biomarker	PC O-16:0;0/18:2;0	PC O-	-0.00322835	0.0118284	-0.0264155	0.0199588	0.784913	-0.00833235	0.0126947	-0.0332187	0.016554	0.511617
Aspartate aminotransferase	Liver function	Biomarker	PC O-16:0;0/20:3;0	PC O-	0.00395379	0.0121758	-0.0199146	0.0278222	0.745399	-0.00089063	0.013195	-0.0267579	0.0249766	0.946188
Aspartate aminotransferase	Liver function	Biomarker	PC O-16:0;0/20:4;0	PC O-	-0.00108714	0.0118119	-0.024242	0.0220678	0.926671	-0.00171202	0.0128845	-0.0269704	0.0235463	0.894297
Aspartate aminotransferase	Liver function	Biomarker	PC O-16:0;0/22:5;0	PC O-	0.00338406	0.0129754	-0.0220524	0.0288205	0.794251	0.00978209	0.0140978	-0.0178558	0.0374199	0.487793
Aspartate aminotransferase	Liver function	Biomarker	PC O-16:1;0/16:0;0	PC O-	-0.0264594	0.0130214	-0.0519861	-0.000932775	0.0421984	-0.0306804	0.0141407	-0.0584026	-0.00295826	0.0300813
Aspartate aminotransferase	Liver function	Biomarker	PC O-16:1;0/18:0;0	PC O-	-0.0215007	0.0121472	-0.045313	0.00231153	0.0767687	-0.0218774	0.0132087	-0.0477715	0.00401662	0.0977178
Aspartate aminotransferase	Liver function	Biomarker	PC O-16:1;0/18:1;0	PC O-	-0.0185818	0.0118293	-0.0417707	0.00460716	0.116267	-0.0241593	0.0127165	-0.0490882	0.000769649	0.0575025
Aspartate aminotransferase	Liver function	Biomarker	PC O-16:1;0/18:2;0	PC O-	-0.000842298	0.0118726	-0.0241161	0.0224315	0.943444	-0.00435422	0.0127859	-0.0294193	0.0207108	0.733456
Aspartate aminotransferase	Liver function	Biomarker	PC O-16:1;0/20:3;0	PC O-	-0.00444143	0.0121262	-0.0282125	0.0193297	0.714176	-0.0129573	0.0131579	-0.0387519	0.0128374	0.324789
Aspartate aminotransferase	Liver function	Biomarker	PC O-16:1;0/20:4;0	PC O-	-0.0156435	0.0128291	-0.0407931	0.00950607	0.222748	-0.0182702	0.0138609	-0.0454436	0.0089032	0.187526
Aspartate aminotransferase	Liver function	Biomarker	PC O-16:2;0/18:0;0	PC O-	-0.0204819	0.0122682	-0.0445315	0.00356767	0.0950626	-0.0248711	0.0134081	-0.0511563	0.00141417	0.0636606
Aspartate aminotransferase	Liver function	Biomarker	PC O-17:0;0/15:0;0	PC O-	-0.00332119	0.0128046	-0.0284226	0.0217802	0.795354	-0.00785852	0.0139342	-0.0351755	0.0194585	0.572797
Aspartate aminotransferase	Liver function	Biomarker	PC O-17:0;0/17:1;0	PC O-	3.32682e-05	0.0120459	-0.0235804	0.0236469	0.997796	-0.010327	0.0131915	-0.0361874	0.0155334	0.433747
Aspartate aminotransferase	Liver function	Biomarker	PC O-18:0;0/14:0;0	PC O-	-0.0222556	0.0124535	-0.0466686	0.00215737	0.0739686	-0.0183472	0.01358	-0.0449696	0.00827517	0.176738
Aspartate aminotransferase	Liver function	Biomarker	PC O-18:0;0/16:1;0	PC O-	0.000439406	0.0130188	-0.0250821	0.0259609	0.973076	-0.00239984	0.0140528	-0.0299495	0.0251499	0.864409
Aspartate aminotransferase	Liver function	Biomarker	PC O-18:0;0/20:4;0	PC O-	-0.0239628	0.0119876	-0.0474622	-0.000463472	0.0456507	-0.023595	0.0130873	-0.0492509	0.00206099	0.071457
Aspartate aminotransferase	Liver function	Biomarker	PC O-18:1;0/16:0;0	PC O-	-0.0249141	0.0119856	-0.0484094	-0.00141871	0.0376839	-0.0261276	0.0130077	-0.0516275	-0.000627616	0.0446234
Aspartate aminotransferase	Liver function	Biomarker	PC O-18:1;0/18:2;0	PC O-	-0.0105781	0.0121693	-0.0344339	0.0132776	0.384745	-0.0139453	0.0131238	-0.0396731	0.0117824	0.28801
Aspartate aminotransferase	Liver function	Biomarker	PC O-18:1;0/20:3;0	PC O-	-0.00703159	0.0120778	-0.0307079	0.0166447	0.560458	-0.0138995	0.0131458	-0.0396703	0.0118712	0.290403
Aspartate aminotransferase	Liver function	Biomarker	PC O-18:1;0/20:4;0	PC O-	-0.0161051	0.0118144	-0.0392648	0.0070546	0.17287	-0.0165601	0.0128485	-0.0417478	0.00862759	0.197491
Aspartate aminotransferase	Liver function	Biomarker	PC O-18:2;0/16:0;0	PC O-	0.0107665	0.0118278	-0.0124194	0.0339524	0.362707	0.0102492	0.0128225	-0.0148877	0.035386	0.424143
Aspartate aminotransferase	Liver function	Biomarker	PC O-18:2;0/18:1;0	PC O-	0.00172954	0.012192	-0.0221708	0.0256298	0.887197	-0.000630193	0.0132674	-0.0266394	0.025379	0.962117
Aspartate aminotransferase	Liver function	Biomarker	PC O-18:2;0/18:2;0	PC O-	0.0110436	0.0118297	-0.0121461	0.0342334	0.350567	0.0102997	0.0128092	-0.014811	0.0354103	0.421381
Aspartate aminotransferase	Liver function	Biomarker	PC O-18:2;0/20:4;0	PC O-	0.021335	0.0127934	-0.00374453	0.0464145	0.0954346	0.0171677	0.0138912	-0.0100649	0.0444004	0.216563
Aspartate aminotransferase	Liver function	Biomarker	PE O-16:1;0/18:2;0	PE O-	0.0216276	0.0134499	-0.00473962	0.0479948	0.107891	0.0179893	0.014715	-0.0108593	0.046838	0.221577
Aspartate aminotransferase	Liver function	Biomarker	PE O-16:1;0/20:4;0	PE O-	0.0116035	0.0118146	-0.0115567	0.0347637	0.32607	0.0083429	0.0128961	-0.0169381	0.0336239	0.5177
Aspartate aminotransferase	Liver function	Biomarker	PE O-16:1;0/22:5;0	PE O-	0.011775	0.0134777	-0.0146465	0.0381965	0.382339	0.0112706	0.0146844	-0.0175178	0.040059	0.442812
Aspartate aminotransferase	Liver function	Biomarker	PE O-18:1;0/18:2;0	PE O-	0.00431409	0.0120538	-0.0193151	0.0279433	0.720427	0.000347907	0.0132264	-0.0255809	0.0262767	0.979016
Aspartate aminotransferase	Liver function	Biomarker	PE O-18:1;0/20:4;0	PE O-	0.00451966	0.0118126	-0.0186365	0.0276758	0.702018	0.000537398	0.0129663	-0.0248813	0.0259561	0.966942
Aspartate aminotransferase	Liver function	Biomarker	PE O-18:2;0/18:1;0	PE O-	0.0134953	0.012201	-0.0104225	0.0374131	0.268731	0.00994171	0.0133849	-0.0162979	0.0361814	0.457662
Aspartate aminotransferase	Liver function	Biomarker	PE O-18:2;0/18:2;0	PE O-	0.0325374	0.012451	0.00812929	0.0569455	0.00898995	0.0190327	0.0135905	-0.00761032	0.0456757	0.16144
Aspartate aminotransferase	Liver function	Biomarker	PE O-18:2;0/20:4;0	PE O-	0.014086	0.0118311	-0.00910642	0.0372784	0.233853	0.00683396	0.012903	-0.0184607	0.0321286	0.596382
Asthma	Immune/Inflammatory	Disease	Total cholesterol	Clinical	-0.0341555	0.0118059	-0.0572986	-0.0110123	0.0038264	-0.0343377	0.0128849	-0.0595967	-0.00907876	0.00772031
Asthma	Immune/Inflammatory	Disease	HDL-C	Clinical	-0.00122767	0.0118128	-0.0243843	0.0219289	0.91723	0.000191988	0.0128656	-0.0250294	0.0254133	0.988094
Asthma	Immune/Inflammatory	Disease	LDL-C	Clinical	-0.0283481	0.0118888	-0.0516537	-0.00504257	0.0171311	-0.0249154	0.0129637	-0.0503291	0.000498284	0.0546628
Asthma	Immune/Inflammatory	Disease	Triglycerides	Clinical	-0.00817449	0.0118124	-0.0313303	0.0149814	0.488945	-0.0206842	0.0127421	-0.0456633	0.00429496	0.104579
Asthma	Immune/Inflammatory	Disease	Apo A1	Clinical	-0.00362619	0.0118205	-0.0267979	0.0195455	0.759027	-0.00686284	0.0129974	-0.0323424	0.0186167	0.597507
Asthma	Immune/Inflammatory	Disease	Apo B	Clinical	-0.0270289	0.0118163	-0.0501923	-0.00386553	0.0221997	-0.0317611	0.0128387	-0.0569296	-0.00659263	0.0133939
Asthma	Immune/Inflammatory	Disease	DAG 16:0;0_18:1;0	DAG	0.00529524	0.0126281	-0.0194601	0.0300506	0.674995	-0.00412614	0.0138324	-0.0312436	0.0229913	0.76549
Asthma	Immune/Inflammatory	Disease	DAG 16:0;0_18:2;0	DAG	-0.00253746	0.0128154	-0.0276602	0.0225853	0.843051	-0.00327013	0.0139648	-0.0306473	0.024107	0.814863
Asthma	Immune/Inflammatory	Disease	DAG 16:1;0_18:1;0	DAG	0.00259279	0.0126255	-0.0221576	0.0273432	0.837297	-0.0117229	0.0137498	-0.0386784	0.0152325	0.393926
Asthma	Immune/Inflammatory	Disease	DAG 18:1;0_18:1;0	DAG	-0.0100361	0.0120699	-0.0336968	0.0136245	0.405718	-0.0185057	0.0131311	-0.0442477	0.00723636	0.158802
Asthma	Immune/Inflammatory	Disease	DAG 18:1;0_18:2;0	DAG	-0.0190402	0.0122424	-0.0430393	0.00495887	0.119931	-0.022733	0.0134048	-0.0490117	0.00354582	0.0899656
Asthma	Immune/Inflammatory	Disease	DAG 18:1;0_18:3;0	DAG	-0.00887268	0.0122936	-0.0329721	0.0152267	0.470484	-0.0143214	0.0134789	-0.0407455	0.0121026	0.288052
Asthma	Immune/Inflammatory	Disease	TAG 46:1;0	TAG	0.00731148	0.0128293	-0.0178384	0.0324614	0.568762	-0.00547302	0.0140697	-0.0330559	0.0221099	0.697298
Asthma	Immune/Inflammatory	Disease	TAG 46:2;0	TAG	0.00725736	0.013567	-0.0193393	0.033854	0.592721	-0.00525105	0.0150487	-0.0347539	0.0242518	0.727152
Asthma	Immune/Inflammatory	Disease	TAG 48:0;0	TAG	0.0202581	0.0134967	-0.00620072	0.0467169	0.133421	0.00913781	0.0147014	-0.0196843	0.0379599	0.534263
Asthma	Immune/Inflammatory	Disease	TAG 48:1;0	TAG	0.0129718	0.0119311	-0.0104167	0.0363603	0.276973	-0.00142905	0.0128809	-0.0266804	0.0238223	0.911665
Asthma	Immune/Inflammatory	Disease	TAG 48:2;0	TAG	0.00843978	0.011875	-0.0148388	0.0317183	0.477282	-0.00700821	0.0128792	-0.0322561	0.0182397	0.586358
Asthma	Immune/Inflammatory	Disease	TAG 48:3;0	TAG	0.0116904	0.0120811	-0.0119923	0.0353731	0.333247	0.00103702	0.0132119	-0.0248633	0.0269373	0.93744
Asthma	Immune/Inflammatory	Disease	TAG 49:1;0	TAG	0.00401458	0.0129749	-0.021421	0.0294502	0.75702	-0.00623995	0.0141927	-0.0340643	0.0215844	0.660205
Asthma	Immune/Inflammatory	Disease	TAG 49:2;0	TAG	0.00538482	0.0127835	-0.0196754	0.030445	0.673601	-0.00540873	0.0139771	-0.03281	0.0219926	0.698795
Asthma	Immune/Inflammatory	Disease	TAG 50:1;0	TAG	0.00826193	0.0118342	-0.0149367	0.0314605	0.485114	-0.00701255	0.0126635	-0.0318376	0.0178125	0.579763
Asthma	Immune/Inflammatory	Disease	TAG 50:2;0	TAG	0.00211865	0.0118158	-0.0210438	0.0252811	0.857702	-0.0163126	0.0127227	-0.0412537	0.00862852	0.199835
Asthma	Immune/Inflammatory	Disease	TAG 50:3;0	TAG	-0.000923254	0.0118193	-0.0240926	0.0222461	0.93774	-0.0165203	0.0127974	-0.0416078	0.00856722	0.196784
Asthma	Immune/Inflammatory	Disease	TAG 50:4;0	TAG	-0.00527573	0.0118222	-0.0284508	0.0178993	0.655426	-0.0163485	0.0128655	-0.0415695	0.00887255	0.203877
Asthma	Immune/Inflammatory	Disease	TAG 50:5;0	TAG	-0.00994036	0.0134361	-0.0362805	0.0163997	0.459438	-0.0159497	0.0147291	-0.0448259	0.0129265	0.278924
Asthma	Immune/Inflammatory	Disease	TAG 51:1;0	TAG	-0.00411304	0.0134217	-0.0304249	0.0221988	0.759276	-0.0141158	0.0146372	-0.042812	0.0145803	0.334907
Asthma	Immune/Inflammatory	Disease	TAG 51:2;0	TAG	-0.0063621	0.0118241	-0.0295409	0.0168167	0.590552	-0.0194942	0.0127911	-0.0445695	0.00558101	0.127551
Asthma	Immune/Inflammatory	Disease	TAG 51:3;0	TAG	-0.0115978	0.0118484	-0.0348242	0.0116286	0.327689	-0.0190292	0.0128591	-0.0442377	0.00617938	0.138974
Asthma	Immune/Inflammatory	Disease	TAG 51:4;0	TAG	-0.00743364	0.0138221	-0.0345306	0.0196634	0.590731	-0.0108753	0.0151667	-0.0406098	0.0188592	0.473381
Asthma	Immune/Inflammatory	Disease	TAG 52:2;0	TAG	-0.00330735	0.0118205	-0.026479	0.0198643	0.77964	-0.0176298	0.0127255	-0.0425763	0.00731683	0.165986
Asthma	Immune/Inflammatory	Disease	TAG 52:3;0	TAG	-0.0126575	0.0118145	-0.0358174	0.0105025	0.284048	-0.0222418	0.0127797	-0.0472947	0.00281105	0.0818402
Asthma	Immune/Inflammatory	Disease	TAG 52:4;0	TAG	-0.0150422	0.0118106	-0.0381945	0.0081101	0.202841	-0.0208814	0.0128547	-0.0460813	0.00431854	0.104341
Asthma	Immune/Inflammatory	Disease	TAG 52:5;0	TAG	-0.00973085	0.0118119	-0.0328857	0.013424	0.410071	-0.0161314	0.0129006	-0.0414211	0.0091584	0.211188
Asthma	Immune/Inflammatory	Disease	TAG 52:6;0	TAG	-0.00774957	0.0123309	-0.0319221	0.016423	0.529719	-0.0192414	0.0134105	-0.0455314	0.0070486	0.151402
Asthma	Immune/Inflammatory	Disease	TAG 53:2;0	TAG	-0.0102375	0.0119309	-0.0336257	0.0131507	0.390884	-0.0197632	0.0129505	-0.0451509	0.00562455	0.127049
Asthma	Immune/Inflammatory	Disease	TAG 53:3;0	TAG	-0.0179407	0.0118685	-0.0412065	0.00532504	0.130673	-0.023681	0.0129137	-0.0489967	0.00163467	0.0667367
Asthma	Immune/Inflammatory	Disease	TAG 53:4;0	TAG	-0.0137687	0.0124166	-0.0381093	0.0105719	0.267516	-0.0185332	0.0134922	-0.0449835	0.00791699	0.169616
Asthma	Immune/Inflammatory	Disease	TAG 54:3;0	TAG	-0.0176869	0.0118226	-0.0408627	0.00548887	0.134691	-0.0236837	0.0128418	-0.0488582	0.00149085	0.0651936
Asthma	Immune/Inflammatory	Disease	TAG 54:4;0	TAG	-0.0221135	0.0118157	-0.0452758	0.00104883	0.0613124	-0.0226621	0.0128994	-0.0479496	0.00262547	0.0789985
Asthma	Immune/Inflammatory	Disease	TAG 54:5;0	TAG	-0.0154005	0.0118307	-0.0385922	0.00779131	0.19305	-0.0187191	0.0129539	-0.0441134	0.00667516	0.148493
Asthma	Immune/Inflammatory	Disease	TAG 54:6;0	TAG	-0.00585665	0.0118974	-0.0291791	0.0174658	0.622548	-0.0136465	0.013009	-0.039149	0.011856	0.29422
Asthma	Immune/Inflammatory	Disease	TAG 54:7;0	TAG	0.00315197	0.0121147	-0.0205966	0.0269005	0.794735	-0.00653247	0.013251	-0.0325095	0.0194445	0.622046
Asthma	Immune/Inflammatory	Disease	TAG 56:3;0	TAG	-0.0211729	0.0127346	-0.0461372	0.00379149	0.0964396	-0.0255627	0.0139217	-0.0528552	0.00172987	0.0663903
Asthma	Immune/Inflammatory	Disease	TAG 56:4;0	TAG	-0.0165598	0.0130679	-0.0421777	0.00905803	0.205128	-0.0132212	0.0141996	-0.0410589	0.0146165	0.35185
Asthma	Immune/Inflammatory	Disease	TAG 56:5;0	TAG	-0.00170134	0.0134585	-0.0280853	0.0246826	0.899409	-0.0150972	0.014644	-0.0438067	0.0136124	0.302623
Asthma	Immune/Inflammatory	Disease	TAG 56:6;0	TAG	-0.00609766	0.0118451	-0.0293176	0.0171222	0.60672	-0.0172147	0.0128243	-0.0423551	0.0079256	0.179534
Asthma	Immune/Inflammatory	Disease	TAG 56:7;0	TAG	-0.00594062	0.0118473	-0.0291649	0.0172836	0.616083	-0.0174829	0.0129025	-0.0427766	0.00781082	0.175471
Asthma	Immune/Inflammatory	Disease	TAG 56:8;0	TAG	-0.0103726	0.0121619	-0.0342138	0.0134686	0.393759	-0.0194573	0.0133288	-0.045587	0.00667237	0.144404
Asthma	Immune/Inflammatory	Disease	TAG 58:7;0	TAG	-0.0135964	0.013555	-0.0401698	0.0129769	0.315879	-0.0238771	0.0148489	-0.0529884	0.00523417	0.107905
Asthma	Immune/Inflammatory	Disease	TAG 58:8;0	TAG	-0.00806361	0.0125286	-0.0326238	0.0164966	0.519847	-0.0208515	0.0138087	-0.0479222	0.00621922	0.131096
Asthma	Immune/Inflammatory	Disease	Cer 40:1;2	CER	-0.00481001	0.0118622	-0.0280635	0.0184435	0.68513	-0.00627303	0.0129306	-0.0316217	0.0190756	0.627601
Asthma	Immune/Inflammatory	Disease	Cer 40:2;2	CER	0.00449662	0.0138205	-0.0225972	0.0315905	0.744922	0.00121113	0.015167	-0.0285238	0.030946	0.936358
Asthma	Immune/Inflammatory	Disease	Cer 42:1;2	CER	-0.00294949	0.0118119	-0.0261043	0.0202053	0.802823	-0.00504241	0.0129832	-0.0304941	0.0204093	0.697748
Asthma	Immune/Inflammatory	Disease	Cer 42:2;2	CER	-0.000168663	0.0118122	-0.0233241	0.0229867	0.988608	-0.0065478	0.0128409	-0.0317206	0.018625	0.610127
Asthma	Immune/Inflammatory	Disease	SM 32:1;2	SM	-0.0155774	0.0118105	-0.0387295	0.00757473	0.187231	-0.0211493	0.0129158	-0.046469	0.0041704	0.101585
Asthma	Immune/Inflammatory	Disease	SM 34:0;2	SM	-0.00635438	0.0126608	-0.031174	0.0184652	0.61576	0.00090737	0.0138115	-0.0261691	0.0279838	0.947622
Asthma	Immune/Inflammatory	Disease	SM 34:1;2	SM	-0.0125751	0.011811	-0.0357281	0.010578	0.287053	-0.00817871	0.0128127	-0.0332962	0.0169387	0.523283
Asthma	Immune/Inflammatory	Disease	SM 34:2;2	SM	-0.0277486	0.0118074	-0.0508946	-0.00460263	0.0187951	-0.0296928	0.0128541	-0.0548915	-0.00449419	0.0209225
Asthma	Immune/Inflammatory	Disease	SM 36:1;2	SM	-0.00882497	0.0118115	-0.031979	0.014329	0.454997	-0.0128924	0.0128519	-0.0380867	0.0123019	0.315827
Asthma	Immune/Inflammatory	Disease	SM 36:2;2	SM	-0.0168929	0.0118107	-0.0400454	0.00625956	0.152673	-0.0185822	0.0128676	-0.0438074	0.0066429	0.14876
Asthma	Immune/Inflammatory	Disease	SM 38:1;2	SM	-0.0140294	0.0118108	-0.037182	0.00912324	0.234934	-0.0164108	0.0128213	-0.0415452	0.00872353	0.200606
Asthma	Immune/Inflammatory	Disease	SM 38:2;2	SM	-0.0131938	0.0118271	-0.0363784	0.00999072	0.264647	-0.00944574	0.0128341	-0.0346053	0.0157138	0.461767
Asthma	Immune/Inflammatory	Disease	SM 40:1;2	SM	-0.0153628	0.0118106	-0.038515	0.00778941	0.19338	-0.0167318	0.0128994	-0.0420193	0.00855574	0.194648
Asthma	Immune/Inflammatory	Disease	SM 40:2;2	SM	-0.0185752	0.0118099	-0.0417261	0.00457576	0.115799	-0.0177386	0.0128143	-0.0428594	0.0073822	0.166326
Asthma	Immune/Inflammatory	Disease	SM 42:2;2	SM	-0.0117422	0.0118111	-0.0348956	0.0114111	0.320175	-0.0136797	0.0128497	-0.0388698	0.0115104	0.287105
Asthma	Immune/Inflammatory	Disease	Chol	Chol	-0.0157753	0.0118185	-0.0389431	0.00739252	0.181987	-0.0102328	0.0129365	-0.035593	0.0151273	0.428971
Asthma	Immune/Inflammatory	Disease	CE 14:0;0	CE	0.00630304	0.0118117	-0.0168514	0.0294575	0.593617	-0.00762527	0.0128844	-0.0328833	0.0176328	0.553992
Asthma	Immune/Inflammatory	Disease	CE 15:0;0	CE	-0.00932491	0.0124327	-0.0336971	0.0150473	0.453263	-0.00458343	0.0134976	-0.0310442	0.0218773	0.734191
Asthma	Immune/Inflammatory	Disease	CE 16:0;0	CE	-0.0147462	0.0118107	-0.0378986	0.00840621	0.211871	-0.023986	0.0128491	-0.049175	0.00120294	0.0619867
Asthma	Immune/Inflammatory	Disease	CE 16:1;0	CE	0.0103679	0.0118127	-0.0127886	0.0335243	0.380144	-0.0115543	0.0127725	-0.0365929	0.0134844	0.365702
Asthma	Immune/Inflammatory	Disease	CE 17:0;0	CE	-0.0179345	0.0119072	-0.0412762	0.00540717	0.132063	-0.0123233	0.0129209	-0.037653	0.0130063	0.340248
Asthma	Immune/Inflammatory	Disease	CE 17:1;0	CE	0.00192401	0.0118156	-0.0212381	0.0250862	0.870652	-0.012375	0.0129018	-0.0376673	0.0129172	0.337512
Asthma	Immune/Inflammatory	Disease	CE 18:0;0	CE	-0.00598619	0.011827	-0.0291707	0.0171983	0.61277	0.000447044	0.0127726	-0.0245919	0.0254859	0.972081
Asthma	Immune/Inflammatory	Disease	CE 18:1;0	CE	-0.0105924	0.0118113	-0.033746	0.0125612	0.369855	-0.0201314	0.012912	-0.0454436	0.00518076	0.11902
Asthma	Immune/Inflammatory	Disease	CE 18:2;0	CE	-0.0372588	0.0118038	-0.0603977	-0.01412	0.00160323	-0.0331674	0.0128402	-0.0583388	-0.00799598	0.00981553
Asthma	Immune/Inflammatory	Disease	CE 18:3;0	CE	0.00718492	0.0118116	-0.0159694	0.0303392	0.543014	-0.00223035	0.012961	-0.0276386	0.0231779	0.863379
Asthma	Immune/Inflammatory	Disease	CE 20:2;0	CE	-0.0180504	0.0129865	-0.0435087	0.00740791	0.164601	-0.0115219	0.0142198	-0.0393991	0.0163554	0.417827
Asthma	Immune/Inflammatory	Disease	CE 20:3;0	CE	-0.00406953	0.0118136	-0.0272276	0.0190885	0.730496	-0.01898	0.0129141	-0.0442963	0.00633639	0.141694
Asthma	Immune/Inflammatory	Disease	CE 20:4;0	CE	-0.00280318	0.0118119	-0.025958	0.0203516	0.812417	-0.00960749	0.0128885	-0.0348735	0.0156586	0.456039
Asthma	Immune/Inflammatory	Disease	CE 20:5;0	CE	-0.00429701	0.0118118	-0.0274517	0.0188577	0.716027	-0.0129393	0.0130002	-0.0384243	0.0125457	0.319621
Asthma	Immune/Inflammatory	Disease	CE 22:6;0	CE	-0.0158422	0.0118108	-0.0389949	0.00731045	0.179855	-0.0187379	0.0130069	-0.0442361	0.0067604	0.149748
Asthma	Immune/Inflammatory	Disease	LPC 16:0;0	LPC	0.0143354	0.0118107	-0.00881713	0.0374879	0.224879	0.0143034	0.0128556	-0.0108983	0.0395051	0.265917
Asthma	Immune/Inflammatory	Disease	LPC 18:0;0	LPC	0.000203967	0.011814	-0.0229549	0.0233629	0.986226	0.00667253	0.0128676	-0.0185526	0.0318976	0.604091
Asthma	Immune/Inflammatory	Disease	LPC 18:1;0	LPC	0.00997572	0.0118114	-0.013178	0.0331295	0.39837	0.015097	0.0129177	-0.0102264	0.0404203	0.242569
Asthma	Immune/Inflammatory	Disease	LPC 18:2;0	LPC	-0.00129586	0.0118119	-0.0244508	0.021859	0.912644	0.0140238	0.0128878	-0.0112409	0.0392885	0.276575
Asthma	Immune/Inflammatory	Disease	LPC 20:4;0	LPC	0.0344524	0.0126915	0.00957266	0.0593322	0.00665384	0.0317826	0.0138945	0.00454351	0.0590218	0.0222113
Asthma	Immune/Inflammatory	Disease	LPE 18:0;0	LPE	0.0227301	0.0126588	-0.00208549	0.0475458	0.0726068	0.0271823	0.0139317	-0.000129704	0.0544943	0.0510976
Asthma	Immune/Inflammatory	Disease	LPE 18:1;0	LPE	0.0103077	0.0138383	-0.0168213	0.0374366	0.456388	0.0233177	0.0152722	-0.00662374	0.0532591	0.126883
Asthma	Immune/Inflammatory	Disease	LPE 18:2;0	LPE	-0.00576013	0.0120548	-0.0293912	0.0178709	0.632786	0.00373885	0.013291	-0.0223166	0.0297943	0.778486
Asthma	Immune/Inflammatory	Disease	PC 14:0;0_16:0;0	PC	-0.0037704	0.013504	-0.0302436	0.0227028	0.780097	-0.00630374	0.0148444	-0.035406	0.0227985	0.671109
Asthma	Immune/Inflammatory	Disease	PC 14:0;0_18:1;0	PC	-0.00439439	0.0119017	-0.0277252	0.0189364	0.711972	-0.0235801	0.0130685	-0.0491992	0.00203904	0.0712291
Asthma	Immune/Inflammatory	Disease	PC 14:0;0_18:2;0	PC	0.00477774	0.0120488	-0.0188417	0.0283971	0.691725	0.00219107	0.0132906	-0.0238636	0.0282458	0.869061
Asthma	Immune/Inflammatory	Disease	PC 15:0;0_18:1;0	PC	0.00613223	0.0124148	-0.0182049	0.0304694	0.621362	-0.0101836	0.0135182	-0.0366848	0.0163176	0.451289
Asthma	Immune/Inflammatory	Disease	PC 15:0;0_18:2;0	PC	-0.0207242	0.0122637	-0.044765	0.00331654	0.0910969	-0.0232941	0.0133856	-0.0495351	0.00294688	0.0818726
Asthma	Immune/Inflammatory	Disease	PC 16:0;0_16:0;0	PC	0.000980594	0.0118119	-0.0221743	0.0241355	0.93384	-0.00534089	0.0128719	-0.0305745	0.0198928	0.678211
Asthma	Immune/Inflammatory	Disease	PC 16:0;0_16:1;0	PC	0.021916	0.0118093	-0.00123366	0.0450657	0.0635188	0.00446155	0.0127862	-0.020604	0.0295271	0.727151
Asthma	Immune/Inflammatory	Disease	PC 16:0;0_17:1;0	PC	0.0147049	0.0118911	-0.00860516	0.0380149	0.216265	-0.0016172	0.013032	-0.0271647	0.0239303	0.901245
Asthma	Immune/Inflammatory	Disease	PC 16:0;0_18:0;0	PC	-0.0157169	0.0118262	-0.0388998	0.00746604	0.183895	-0.0175478	0.0130216	-0.0430749	0.00797918	0.177839
Asthma	Immune/Inflammatory	Disease	PC 16:0;0_18:1;0	PC	0.00492177	0.0118118	-0.0182329	0.0280764	0.676923	-0.0105395	0.0128733	-0.0357759	0.0146969	0.412985
Asthma	Immune/Inflammatory	Disease	PC 16:0;0_18:2;0	PC	-0.0277863	0.0118074	-0.0509323	-0.00464034	0.0186346	-0.0281836	0.0129151	-0.053502	-0.00286525	0.0291327
Asthma	Immune/Inflammatory	Disease	PC 16:0;0_18:3;0	PC	-0.00503136	0.0118118	-0.028186	0.0181233	0.670149	-0.0170905	0.0129388	-0.0424552	0.00827432	0.186596
Asthma	Immune/Inflammatory	Disease	PC 16:0;0_20:1;0	PC	-0.00281395	0.012056	-0.0264474	0.0208195	0.815452	-0.007191	0.0132157	-0.0330987	0.0187167	0.586375
Asthma	Immune/Inflammatory	Disease	PC 16:0;0_20:2;0	PC	-0.0048854	0.011845	-0.0281051	0.0183343	0.680027	-0.0174342	0.0128945	-0.0427121	0.00784375	0.176407
Asthma	Immune/Inflammatory	Disease	PC 16:0;0_20:3;0	PC	0.00986575	0.0118114	-0.013288	0.0330195	0.403591	-0.00906695	0.012836	-0.0342302	0.0160963	0.479987
Asthma	Immune/Inflammatory	Disease	PC 16:0;0_20:4;0	PC	0.0120831	0.0118111	-0.0110701	0.0352363	0.306329	-0.00217494	0.0128265	-0.0273195	0.0229696	0.865357
Asthma	Immune/Inflammatory	Disease	PC 16:0;0_20:5;0	PC	0.00445507	0.0118148	-0.0187055	0.0276156	0.70613	-0.00769802	0.0129774	-0.0331383	0.0177423	0.553077
Asthma	Immune/Inflammatory	Disease	PC 16:0;0_22:4;0	PC	0.0159726	0.0120623	-0.00767329	0.0396184	0.18549	0.0120824	0.0131631	-0.0137223	0.0378871	0.35871
Asthma	Immune/Inflammatory	Disease	PC 16:0;0_22:5;0	PC	-0.000539699	0.0118124	-0.0236955	0.0226161	0.963559	-0.00890642	0.0128299	-0.0340577	0.0162448	0.487589
Asthma	Immune/Inflammatory	Disease	PC 16:0;0_22:6;0	PC	-0.00851512	0.0118135	-0.031673	0.0146428	0.471058	-0.0170943	0.0130141	-0.0426068	0.00841814	0.189059
Asthma	Immune/Inflammatory	Disease	PC 16:1;0_18:0;0	PC	0.0218132	0.012413	-0.00252034	0.0461467	0.0789159	0.00925624	0.013493	-0.0171955	0.035708	0.492741
Asthma	Immune/Inflammatory	Disease	PC 16:1;0_18:1;0	PC	-0.0018045	0.0118143	-0.0249641	0.0213551	0.878609	-0.0202998	0.0128182	-0.0454281	0.00482848	0.113321
Asthma	Immune/Inflammatory	Disease	PC 16:1;0_18:2;0	PC	-0.0148269	0.0118239	-0.0380053	0.00835153	0.209893	-0.0241109	0.0129926	-0.0495811	0.00135926	0.0635393
Asthma	Immune/Inflammatory	Disease	PC 16:1;0_20:4;0	PC	0.0202856	0.0134792	-0.00613894	0.0467102	0.132393	0.000146407	0.0145995	-0.0284756	0.0287684	0.991999
Asthma	Immune/Inflammatory	Disease	PC 17:0;0_18:1;0	PC	-0.00776684	0.0119003	-0.0310951	0.0155614	0.513999	-0.015176	0.0130854	-0.0408281	0.0104761	0.24619
Asthma	Immune/Inflammatory	Disease	PC 17:0;0_18:2;0	PC	-0.040596	0.0118075	-0.0637422	-0.0174498	0.00058904	-0.0335459	0.0129577	-0.0589478	-0.008144	0.00965267
Asthma	Immune/Inflammatory	Disease	PC 17:0;0_20:4;0	PC	0.00137341	0.011853	-0.0218619	0.0246088	0.907758	-0.00339405	0.0129054	-0.0286934	0.0219053	0.792564
Asthma	Immune/Inflammatory	Disease	PC 18:0;0_18:1;0	PC	0.0041436	0.0118124	-0.0190122	0.0272993	0.72576	-0.0063536	0.0129017	-0.0316457	0.0189385	0.622412
Asthma	Immune/Inflammatory	Disease	PC 18:0;0_18:2;0	PC	-0.0311075	0.0118062	-0.0542512	-0.00796375	0.00843599	-0.0272126	0.0129691	-0.0526367	-0.00178853	0.0359234
Asthma	Immune/Inflammatory	Disease	PC 18:0;0_18:3;0	PC	-0.00694258	0.0122242	-0.030906	0.0170208	0.570097	-0.0154305	0.0134011	-0.041702	0.010841	0.249606
Asthma	Immune/Inflammatory	Disease	PC 18:0;0_20:2;0	PC	-0.00852623	0.0130977	-0.0342026	0.0171501	0.515089	-0.0122599	0.0143191	-0.0403318	0.0158119	0.391931
Asthma	Immune/Inflammatory	Disease	PC 18:0;0_20:3;0	PC	0.00675866	0.0118161	-0.0164044	0.0299217	0.567349	-0.00921934	0.0128159	-0.0343432	0.0159045	0.471943
Asthma	Immune/Inflammatory	Disease	PC 18:0;0_20:4;0	PC	0.00215232	0.0118119	-0.0210025	0.0253072	0.855418	-0.00608459	0.0128009	-0.0311791	0.0190099	0.634573
Asthma	Immune/Inflammatory	Disease	PC 18:0;0_20:5;0	PC	-0.000441998	0.0118571	-0.0236855	0.0228015	0.970265	-0.00714469	0.0130585	-0.032744	0.0184547	0.584309
Asthma	Immune/Inflammatory	Disease	PC 18:0;0_22:5;0	PC	0.00186295	0.0121293	-0.0219142	0.0256401	0.877937	-0.00588567	0.0131922	-0.0317474	0.019976	0.655507
Asthma	Immune/Inflammatory	Disease	PC 18:0;0_22:6;0	PC	0.00137068	0.0119442	-0.0220436	0.024785	0.908641	-0.00592525	0.0131197	-0.0316447	0.0197942	0.651552
Asthma	Immune/Inflammatory	Disease	PC 18:1;0_18:1;0	PC	-0.0287661	0.0118071	-0.0519114	-0.00562077	0.0148607	-0.0332653	0.0129567	-0.0586651	-0.00786555	0.0102698
Asthma	Immune/Inflammatory	Disease	PC 18:1;0_18:2;0	PC	-0.0402925	0.0118024	-0.0634286	-0.0171564	0.000643872	-0.0346919	0.0129897	-0.0601564	-0.00922734	0.00758945
Asthma	Immune/Inflammatory	Disease	PC 18:1;0_18:3;0	PC	-0.0207818	0.0125427	-0.0453698	0.00380622	0.0975936	-0.0246017	0.0137686	-0.0515939	0.00239045	0.0740276
Asthma	Immune/Inflammatory	Disease	PC 18:1;0_20:2;0	PC	-0.00556198	0.0130449	-0.0311347	0.0200108	0.669852	-0.00901858	0.0143497	-0.0371504	0.0191132	0.529714
Asthma	Immune/Inflammatory	Disease	PC 18:1;0_20:3;0	PC	0.00192372	0.0118134	-0.021234	0.0250815	0.870647	-0.0141039	0.0129222	-0.0394362	0.0112284	0.275121
Asthma	Immune/Inflammatory	Disease	PC 18:1;0_20:4;0	PC	-0.00308362	0.0118121	-0.0262388	0.0200715	0.794057	-0.0121029	0.0128735	-0.0373397	0.0131339	0.347186
Asthma	Immune/Inflammatory	Disease	PC 18:2;0_18:2;0	PC	-0.0293488	0.0118069	-0.0524938	-0.00620389	0.0129508	-0.0191318	0.0129413	-0.0445015	0.00623796	0.139368
Asthma	Immune/Inflammatory	Disease	PC 18:2;0_20:1;0	PC	-0.0403123	0.0133901	-0.0665622	-0.0140624	0.00261914	-0.0213742	0.0146276	-0.0500512	0.00730288	0.144022
Asthma	Immune/Inflammatory	Disease	PC 18:2;0_20:3;0	PC	-0.0122393	0.0123167	-0.036384	0.0119054	0.320399	-0.0100792	0.0136061	-0.0367526	0.0165941	0.458853
Asthma	Immune/Inflammatory	Disease	PC 18:2;0_20:4;0	PC	-0.0122287	0.0119371	-0.035629	0.0111716	0.305669	-0.0125093	0.0130438	-0.03808	0.0130613	0.337586
Asthma	Immune/Inflammatory	Disease	PE 16:0;0_18:2;0	PE	0.00679494	0.0135705	-0.0198086	0.0333985	0.616592	0.000671732	0.0147987	-0.028341	0.0296845	0.963797
Asthma	Immune/Inflammatory	Disease	PE 16:0;0_20:4;0	PE	0.00335551	0.0122311	-0.0206215	0.0273325	0.783831	-0.0105841	0.0132579	-0.0365749	0.0154067	0.42472
Asthma	Immune/Inflammatory	Disease	PE 18:0;0_18:2;0	PE	-0.0239982	0.011858	-0.0472433	-0.000753016	0.043028	-0.0298813	0.0129032	-0.0551763	-0.0045864	0.0206026
Asthma	Immune/Inflammatory	Disease	PE 18:0;0_20:4;0	PE	-0.00671607	0.0118151	-0.0298772	0.0164451	0.569761	-0.0163181	0.0127863	-0.0413839	0.00874764	0.201927
Asthma	Immune/Inflammatory	Disease	PE 18:1;0_18:1;0	PE	-0.00210402	0.0119237	-0.0254781	0.02127	0.85994	-0.00484515	0.0130162	-0.0303616	0.0206714	0.709727
Asthma	Immune/Inflammatory	Disease	PI 16:0;0_18:1;0	PI	0.0121864	0.0118249	-0.010994	0.0353668	0.302779	0.00461364	0.0130072	-0.0208851	0.0301124	0.722827
Asthma	Immune/Inflammatory	Disease	PI 16:0;0_18:2;0	PI	-3.58545e-05	0.0119646	-0.0234901	0.0234184	0.997609	-0.00905963	0.0129373	-0.0344216	0.0163024	0.483787
Asthma	Immune/Inflammatory	Disease	PI 16:0;0_20:4;0	PI	0.0212616	0.0135457	-0.00529337	0.0478166	0.116562	0.00919616	0.0148458	-0.0199088	0.0383011	0.535654
Asthma	Immune/Inflammatory	Disease	PI 18:0;0_18:1;0	PI	-0.0116573	0.0118174	-0.0348228	0.0115083	0.323946	-0.0199487	0.0128524	-0.045144	0.00524663	0.120682
Asthma	Immune/Inflammatory	Disease	PI 18:0;0_18:2;0	PI	-0.0205302	0.0118096	-0.0436804	0.0026201	0.0821775	-0.0210681	0.0128576	-0.0462737	0.00413756	0.101357
Asthma	Immune/Inflammatory	Disease	PI 18:0;0_20:3;0	PI	-0.0149997	0.0121297	-0.0387778	0.00877843	0.216277	-0.0261464	0.013239	-0.0520999	-0.000192775	0.048323
Asthma	Immune/Inflammatory	Disease	PI 18:0;0_20:4;0	PI	-0.0114788	0.0118112	-0.0346322	0.0116745	0.331151	-0.017436	0.0128313	-0.04259	0.007718	0.174241
Asthma	Immune/Inflammatory	Disease	PI 18:1;0_18:1;0	PI	-0.0304854	0.0118079	-0.0536323	-0.00733853	0.00984859	-0.0267752	0.0129044	-0.0520726	-0.00147785	0.0380401
Asthma	Immune/Inflammatory	Disease	PI 18:1;0_18:2;0	PI	-0.039202	0.0124275	-0.0635641	-0.0148399	0.0016154	-0.0279732	0.0135852	-0.0546057	-0.00134073	0.0395331
Asthma	Immune/Inflammatory	Disease	PI 18:1;0_20:4;0	PI	-0.0213376	0.0130709	-0.0469614	0.0042862	0.102639	-0.0126378	0.0141713	-0.0404199	0.0151443	0.372551
Asthma	Immune/Inflammatory	Disease	PC O-16:0;0/16:0;0	PC O-	0.0109654	0.0123267	-0.0131989	0.0351296	0.373732	0.0124933	0.013535	-0.0140406	0.0390271	0.356029
Asthma	Immune/Inflammatory	Disease	PC O-16:0;0/16:1;0	PC O-	0.00866858	0.0133551	-0.0175125	0.0348497	0.51631	-0.00896227	0.014439	-0.0372694	0.0193449	0.534827
Asthma	Immune/Inflammatory	Disease	PC O-16:0;0/18:1;0	PC O-	-0.018097	0.0120039	-0.0416283	0.00543424	0.131703	-0.00951021	0.0131009	-0.035193	0.0161725	0.467918
Asthma	Immune/Inflammatory	Disease	PC O-16:0;0/18:2;0	PC O-	-0.00196881	0.0118245	-0.0251484	0.0212108	0.867767	0.00482702	0.0127377	-0.0201435	0.0297976	0.704735
Asthma	Immune/Inflammatory	Disease	PC O-16:0;0/20:3;0	PC O-	0.0245857	0.0121922	0.000685088	0.0484864	0.0437866	0.0151733	0.0132381	-0.0107785	0.0411251	0.251768
Asthma	Immune/Inflammatory	Disease	PC O-16:0;0/20:4;0	PC O-	0.0246704	0.0118084	0.00152258	0.0478183	0.0367216	0.0245865	0.0129337	-0.000768256	0.0499412	0.0573551
Asthma	Immune/Inflammatory	Disease	PC O-16:0;0/22:5;0	PC O-	0.00182589	0.0128878	-0.0234388	0.0270906	0.887341	-0.000169405	0.0140452	-0.0277042	0.0273654	0.990377
Asthma	Immune/Inflammatory	Disease	PC O-16:1;0/16:0;0	PC O-	0.0169057	0.0131055	-0.00878604	0.0425974	0.197114	0.0179822	0.0142859	-0.0100246	0.045989	0.208185
Asthma	Immune/Inflammatory	Disease	PC O-16:1;0/18:0;0	PC O-	-0.00703187	0.0121895	-0.0309271	0.0168633	0.564039	0.000754115	0.0132789	-0.0252777	0.0267859	0.954714
Asthma	Immune/Inflammatory	Disease	PC O-16:1;0/18:1;0	PC O-	-0.00113858	0.0118313	-0.0243314	0.0220542	0.923337	0.0044111	0.0127688	-0.0206204	0.0294426	0.729761
Asthma	Immune/Inflammatory	Disease	PC O-16:1;0/18:2;0	PC O-	0.00156239	0.0118753	-0.0217168	0.0248416	0.895331	0.00570498	0.0128394	-0.019465	0.0308749	0.656818
Asthma	Immune/Inflammatory	Disease	PC O-16:1;0/20:3;0	PC O-	0.0256562	0.0121621	0.00181475	0.0494977	0.0349356	0.0219074	0.013247	-0.00406178	0.0478767	0.0982306
Asthma	Immune/Inflammatory	Disease	PC O-16:1;0/20:4;0	PC O-	0.0168321	0.0128897	-0.00843637	0.0421006	0.191652	0.0196371	0.0139529	-0.00771659	0.0469908	0.159374
Asthma	Immune/Inflammatory	Disease	PC O-16:2;0/18:0;0	PC O-	-0.00570019	0.0122214	-0.029658	0.0182576	0.640936	-0.00239437	0.013405	-0.0286735	0.0238848	0.858245
Asthma	Immune/Inflammatory	Disease	PC O-17:0;0/15:0;0	PC O-	0.00975029	0.0128029	-0.0153478	0.0348484	0.446346	0.00323453	0.0140117	-0.0242344	0.0307035	0.817445
Asthma	Immune/Inflammatory	Disease	PC O-17:0;0/17:1;0	PC O-	-0.00390329	0.0120653	-0.0275551	0.0197485	0.746317	-0.00291541	0.0132541	-0.0288984	0.0230676	0.825907
Asthma	Immune/Inflammatory	Disease	PC O-18:0;0/14:0;0	PC O-	0.0100182	0.0124698	-0.0144266	0.0344631	0.421772	0.0174145	0.0136599	-0.00936453	0.0441935	0.202414
Asthma	Immune/Inflammatory	Disease	PC O-18:0;0/16:1;0	PC O-	-0.00417008	0.0129807	-0.0296169	0.0212767	0.74803	-0.0124545	0.0141215	-0.040139	0.01523	0.377847
Asthma	Immune/Inflammatory	Disease	PC O-18:0;0/20:4;0	PC O-	0.0146341	0.0119845	-0.00885925	0.0381275	0.222096	0.0162006	0.0131491	-0.00957645	0.0419777	0.217971
Asthma	Immune/Inflammatory	Disease	PC O-18:1;0/16:0;0	PC O-	-0.0250901	0.0120021	-0.0486178	-0.00156236	0.036611	-0.0120987	0.0130699	-0.0377206	0.0135231	0.354642
Asthma	Immune/Inflammatory	Disease	PC O-18:1;0/18:2;0	PC O-	-0.00365304	0.0121859	-0.0275414	0.0202353	0.764358	0.00938875	0.0131683	-0.0164261	0.0352036	0.475886
Asthma	Immune/Inflammatory	Disease	PC O-18:1;0/20:3;0	PC O-	0.00543961	0.0120898	-0.0182603	0.0291395	0.652774	0.000872959	0.0132356	-0.0250739	0.0268198	0.947416
Asthma	Immune/Inflammatory	Disease	PC O-18:1;0/20:4;0	PC O-	0.00491524	0.0118122	-0.0182402	0.0280707	0.677339	0.00929376	0.012898	-0.015991	0.0345785	0.47121
Asthma	Immune/Inflammatory	Disease	PC O-18:2;0/16:0;0	PC O-	-0.00723492	0.0118243	-0.030414	0.0159441	0.540643	0.000722583	0.0128663	-0.0245001	0.0259452	0.955216
Asthma	Immune/Inflammatory	Disease	PC O-18:2;0/18:1;0	PC O-	-0.0114128	0.0122277	-0.0353829	0.0125574	0.35067	-0.0102907	0.0133319	-0.0364263	0.0158449	0.440214
Asthma	Immune/Inflammatory	Disease	PC O-18:2;0/18:2;0	PC O-	-0.00321584	0.01183	-0.0264062	0.0199746	0.785756	0.00543808	0.0128599	-0.019772	0.0306481	0.672404
Asthma	Immune/Inflammatory	Disease	PC O-18:2;0/20:4;0	PC O-	0.000827723	0.0127901	-0.0242455	0.0259009	0.948403	-0.00160133	0.013946	-0.0289415	0.0257389	0.90859
Asthma	Immune/Inflammatory	Disease	PE O-16:1;0/18:2;0	PE O-	0.00170797	0.013563	-0.0248809	0.0282968	0.899793	0.0122318	0.0148936	-0.0169669	0.0414306	0.411529
Asthma	Immune/Inflammatory	Disease	PE O-16:1;0/20:4;0	PE O-	0.0323524	0.0118132	0.00919504	0.0555098	0.00618419	0.0324686	0.0129488	0.00708419	0.057853	0.0121869
Asthma	Immune/Inflammatory	Disease	PE O-16:1;0/22:5;0	PE O-	-0.00815519	0.0133801	-0.0343854	0.018075	0.542217	-0.0111461	0.0147088	-0.0399824	0.0176901	0.448617
Asthma	Immune/Inflammatory	Disease	PE O-18:1;0/18:2;0	PE O-	-0.0100917	0.0120767	-0.0337658	0.0135823	0.403388	-0.00633898	0.0132954	-0.032403	0.019725	0.633537
Asthma	Immune/Inflammatory	Disease	PE O-18:1;0/20:4;0	PE O-	0.0106971	0.0118144	-0.0124625	0.0338567	0.365267	0.0130387	0.0130188	-0.0124829	0.0385602	0.316612
Asthma	Immune/Inflammatory	Disease	PE O-18:2;0/18:1;0	PE O-	-0.00197527	0.0122007	-0.0258925	0.021942	0.871391	0.00296766	0.0134474	-0.0233945	0.0293298	0.825345
Asthma	Immune/Inflammatory	Disease	PE O-18:2;0/18:2;0	PE O-	-0.00831054	0.0125593	-0.032931	0.0163099	0.508184	-0.00278606	0.0137577	-0.0297568	0.0241847	0.839526
Asthma	Immune/Inflammatory	Disease	PE O-18:2;0/20:4;0	PE O-	0.00853574	0.0118246	-0.0146439	0.0317154	0.470401	0.00956079	0.012945	-0.0158161	0.0349377	0.460197
Atopic dermatitis	Immune/Inflammatory	Disease	Total cholesterol	Clinical	-0.0156257	0.0118142	-0.038785	0.00753356	0.186003	-0.00326315	0.0127601	-0.0282775	0.0217512	0.798167
Atopic dermatitis	Immune/Inflammatory	Disease	HDL-C	Clinical	0.00425672	0.0118155	-0.0189052	0.0274186	0.718659	0.0107442	0.0127328	-0.0142166	0.0357051	0.3988
Atopic dermatitis	Immune/Inflammatory	Disease	LDL-C	Clinical	-0.0201708	0.011881	-0.0434612	0.00311957	0.0896022	-0.0134192	0.0128208	-0.0385527	0.0117143	0.295293
Atopic dermatitis	Immune/Inflammatory	Disease	Triglycerides	Clinical	-0.00270733	0.0118156	-0.0258693	0.0204547	0.818773	0.000637105	0.012614	-0.024091	0.0253652	0.95972
Atopic dermatitis	Immune/Inflammatory	Disease	Apo A1	Clinical	0.00548468	0.0118235	-0.0176928	0.0286622	0.642747	0.0177144	0.0128623	-0.00750033	0.0429291	0.168491
Atopic dermatitis	Immune/Inflammatory	Disease	Apo B	Clinical	-0.0203819	0.0118212	-0.0435549	0.00279113	0.084718	-0.0130912	0.0127124	-0.038012	0.0118297	0.303147
Atopic dermatitis	Immune/Inflammatory	Disease	DAG 16:0;0_18:1;0	DAG	0.000347488	0.0126617	-0.0244737	0.0251687	0.978106	0.00694827	0.0137289	-0.0199662	0.0338627	0.612804
Atopic dermatitis	Immune/Inflammatory	Disease	DAG 16:0;0_18:2;0	DAG	-0.00526983	0.0128704	-0.0305004	0.0199607	0.682221	0.00465318	0.0138932	-0.0225837	0.0318901	0.737696
Atopic dermatitis	Immune/Inflammatory	Disease	DAG 16:1;0_18:1;0	DAG	0.0053293	0.012717	-0.0196004	0.030259	0.67518	0.0157004	0.0137112	-0.0111795	0.0425802	0.252232
Atopic dermatitis	Immune/Inflammatory	Disease	DAG 18:1;0_18:1;0	DAG	5.2394e-05	0.0120526	-0.0235744	0.0236792	0.996532	0.01054	0.0129844	-0.0149144	0.0359944	0.416972
Atopic dermatitis	Immune/Inflammatory	Disease	DAG 18:1;0_18:2;0	DAG	-0.00203118	0.0122635	-0.0260715	0.0220092	0.868454	0.00893886	0.0133006	-0.0171355	0.0350132	0.50157
Atopic dermatitis	Immune/Inflammatory	Disease	DAG 18:1;0_18:3;0	DAG	-0.0119707	0.0123516	-0.0361838	0.0122425	0.332501	-0.00463962	0.0134117	-0.030932	0.0216528	0.729403
Atopic dermatitis	Immune/Inflammatory	Disease	TAG 46:1;0	TAG	0.00196632	0.012824	-0.0231734	0.027106	0.878142	0.00382311	0.0138936	-0.0234145	0.0310607	0.783196
Atopic dermatitis	Immune/Inflammatory	Disease	TAG 46:2;0	TAG	0.00383536	0.0135984	-0.0228229	0.0304936	0.777919	0.00541149	0.0149003	-0.0238005	0.0346235	0.716488
Atopic dermatitis	Immune/Inflammatory	Disease	TAG 48:0;0	TAG	-0.00490882	0.0135116	-0.031397	0.0215794	0.716392	-0.00314342	0.0145304	-0.0316302	0.0253434	0.828737
Atopic dermatitis	Immune/Inflammatory	Disease	TAG 48:1;0	TAG	0.00458349	0.0119287	-0.0188004	0.0279674	0.700812	0.00452351	0.0127424	-0.0204563	0.0295033	0.722604
Atopic dermatitis	Immune/Inflammatory	Disease	TAG 48:2;0	TAG	0.00511633	0.0119009	-0.0182129	0.0284456	0.667273	0.0074307	0.0127829	-0.0176284	0.0324898	0.56106
Atopic dermatitis	Immune/Inflammatory	Disease	TAG 48:3;0	TAG	0.0141137	0.0120939	-0.00959415	0.0378215	0.243248	0.0192356	0.0130812	-0.00640867	0.0448798	0.14149
Atopic dermatitis	Immune/Inflammatory	Disease	TAG 49:1;0	TAG	0.00214494	0.013057	-0.0234516	0.0277415	0.86952	0.00111093	0.0141532	-0.0266358	0.0288577	0.937439
Atopic dermatitis	Immune/Inflammatory	Disease	TAG 49:2;0	TAG	0.00575452	0.012818	-0.0193734	0.0308824	0.653491	0.00800405	0.0138843	-0.0192153	0.0352234	0.564316
Atopic dermatitis	Immune/Inflammatory	Disease	TAG 50:1;0	TAG	0.00272333	0.0118303	-0.0204675	0.0259142	0.817943	0.001148	0.0125238	-0.0234031	0.0256992	0.926966
Atopic dermatitis	Immune/Inflammatory	Disease	TAG 50:2;0	TAG	0.00372531	0.0118127	-0.0194311	0.0268817	0.752494	0.00433921	0.0125862	-0.0203343	0.0290127	0.730287
Atopic dermatitis	Immune/Inflammatory	Disease	TAG 50:3;0	TAG	0.00435455	0.0118205	-0.018817	0.0275261	0.712592	0.0064829	0.012665	-0.0183452	0.031311	0.608759
Atopic dermatitis	Immune/Inflammatory	Disease	TAG 50:4;0	TAG	0.00790474	0.011815	-0.0152562	0.0310657	0.503491	0.0129334	0.0127212	-0.0120048	0.0378716	0.309347
Atopic dermatitis	Immune/Inflammatory	Disease	TAG 50:5;0	TAG	-0.00267878	0.0134761	-0.0290973	0.0237398	0.842442	0.00629615	0.0145757	-0.0222795	0.0348718	0.665791
Atopic dermatitis	Immune/Inflammatory	Disease	TAG 51:1;0	TAG	0.00179077	0.0135189	-0.0247116	0.0282932	0.894622	0.00386978	0.0145971	-0.0247477	0.0324873	0.79094
Atopic dermatitis	Immune/Inflammatory	Disease	TAG 51:2;0	TAG	0.00199786	0.0118262	-0.021185	0.0251807	0.865853	0.00295511	0.0126599	-0.021863	0.0277732	0.815442
Atopic dermatitis	Immune/Inflammatory	Disease	TAG 51:3;0	TAG	0.00688302	0.0118615	-0.0163691	0.0301351	0.561744	0.0091711	0.0127287	-0.0157819	0.0341241	0.471243
Atopic dermatitis	Immune/Inflammatory	Disease	TAG 51:4;0	TAG	0.0147695	0.0137953	-0.0122751	0.0418141	0.284391	0.023697	0.0149116	-0.00553751	0.0529315	0.112098
Atopic dermatitis	Immune/Inflammatory	Disease	TAG 52:2;0	TAG	-0.00361861	0.0118155	-0.0267804	0.0195432	0.759416	-0.000761375	0.0125868	-0.025436	0.0239133	0.951767
Atopic dermatitis	Immune/Inflammatory	Disease	TAG 52:3;0	TAG	-0.00191884	0.0118126	-0.0250751	0.0212374	0.870964	0.000733639	0.0126445	-0.0240542	0.0255215	0.953734
Atopic dermatitis	Immune/Inflammatory	Disease	TAG 52:4;0	TAG	9.68268e-05	0.011812	-0.0230581	0.0232517	0.99346	0.00441405	0.0127218	-0.0205254	0.0293535	0.728629
Atopic dermatitis	Immune/Inflammatory	Disease	TAG 52:5;0	TAG	0.00587974	0.0118148	-0.0172807	0.0290402	0.618739	0.0110497	0.0127661	-0.0139764	0.0360759	0.38677
Atopic dermatitis	Immune/Inflammatory	Disease	TAG 52:6;0	TAG	0.00658668	0.0123296	-0.0175834	0.0307568	0.593211	0.0103956	0.0132641	-0.0156074	0.0363987	0.433227
Atopic dermatitis	Immune/Inflammatory	Disease	TAG 53:2;0	TAG	-0.00384765	0.0119882	-0.0273482	0.0196529	0.748255	0.000808063	0.0128537	-0.0243901	0.0260062	0.949875
Atopic dermatitis	Immune/Inflammatory	Disease	TAG 53:3;0	TAG	0.00375854	0.0118686	-0.0195075	0.0270246	0.751497	0.00808545	0.0127684	-0.0169452	0.0331161	0.526601
Atopic dermatitis	Immune/Inflammatory	Disease	TAG 53:4;0	TAG	-0.00135795	0.0124449	-0.025754	0.0230381	0.913113	0.000784083	0.0133921	-0.02547	0.0270381	0.953314
Atopic dermatitis	Immune/Inflammatory	Disease	TAG 54:3;0	TAG	0.00113341	0.011829	-0.0220549	0.0243217	0.923669	0.00845675	0.012715	-0.0164692	0.0333827	0.506011
Atopic dermatitis	Immune/Inflammatory	Disease	TAG 54:4;0	TAG	0.00204071	0.0118147	-0.0211197	0.0252011	0.862872	0.00908042	0.0127608	-0.0159355	0.0340963	0.47675
Atopic dermatitis	Immune/Inflammatory	Disease	TAG 54:5;0	TAG	0.00271936	0.0118215	-0.0204543	0.025893	0.818071	0.0112626	0.0128082	-0.0138461	0.0363713	0.37926
Atopic dermatitis	Immune/Inflammatory	Disease	TAG 54:6;0	TAG	0.00204595	0.0119083	-0.021298	0.0253899	0.863593	0.0114109	0.0128931	-0.0138644	0.0366862	0.376171
Atopic dermatitis	Immune/Inflammatory	Disease	TAG 54:7;0	TAG	-0.000846815	0.0120954	-0.0245575	0.0228639	0.944187	0.00985171	0.0130876	-0.015805	0.0355084	0.451631
Atopic dermatitis	Immune/Inflammatory	Disease	TAG 56:3;0	TAG	0.00668034	0.0126966	-0.0182093	0.03157	0.5988	0.0144859	0.0137181	-0.0124075	0.0413793	0.291033
Atopic dermatitis	Immune/Inflammatory	Disease	TAG 56:4;0	TAG	0.0127943	0.0130731	-0.0128338	0.0384224	0.32778	0.0257223	0.0140672	-0.00185572	0.0533004	0.0675306
Atopic dermatitis	Immune/Inflammatory	Disease	TAG 56:5;0	TAG	-0.0130526	0.0135213	-0.0395597	0.0134545	0.33442	0.00111867	0.0145849	-0.0274748	0.0297122	0.938865
Atopic dermatitis	Immune/Inflammatory	Disease	TAG 56:6;0	TAG	-0.00538444	0.011833	-0.0285805	0.0178117	0.649096	0.00256469	0.0126783	-0.0222895	0.0274189	0.839697
Atopic dermatitis	Immune/Inflammatory	Disease	TAG 56:7;0	TAG	-0.00751275	0.0118337	-0.0307103	0.0156848	0.52554	-0.00188534	0.0127501	-0.0268803	0.0231096	0.882452
Atopic dermatitis	Immune/Inflammatory	Disease	TAG 56:8;0	TAG	-0.00612196	0.012159	-0.0299574	0.0177135	0.614635	-0.00020303	0.0131819	-0.0260447	0.0256386	0.987712
Atopic dermatitis	Immune/Inflammatory	Disease	TAG 58:7;0	TAG	0.00417221	0.01352	-0.0223325	0.0306769	0.757642	0.0169473	0.0145883	-0.0116531	0.0455477	0.245418
Atopic dermatitis	Immune/Inflammatory	Disease	TAG 58:8;0	TAG	-0.00187078	0.012571	-0.0265142	0.0227727	0.881703	0.00414208	0.0137036	-0.0227227	0.0310069	0.762464
Atopic dermatitis	Immune/Inflammatory	Disease	Cer 40:1;2	CER	0.00680203	0.0118532	-0.0164338	0.0300379	0.566084	0.0111118	0.0127817	-0.0139451	0.0361687	0.38469
Atopic dermatitis	Immune/Inflammatory	Disease	Cer 40:2;2	CER	0.0144193	0.0137372	-0.0125113	0.0413499	0.293925	0.0288042	0.0148172	-0.000244992	0.0578533	0.0519628
Atopic dermatitis	Immune/Inflammatory	Disease	Cer 42:1;2	CER	0.005922	0.0118117	-0.0172325	0.0290765	0.616129	0.0130957	0.0128453	-0.0120858	0.0382771	0.308011
Atopic dermatitis	Immune/Inflammatory	Disease	Cer 42:2;2	CER	0.0105507	0.0118124	-0.0126051	0.0337064	0.371787	0.020455	0.012703	-0.00444745	0.0453574	0.107396
Atopic dermatitis	Immune/Inflammatory	Disease	SM 32:1;2	SM	0.0063267	0.0118117	-0.0168277	0.0294811	0.592231	0.013743	0.0127812	-0.0113129	0.0387989	0.282308
Atopic dermatitis	Immune/Inflammatory	Disease	SM 34:0;2	SM	0.0188131	0.0126916	-0.00606686	0.043693	0.138305	0.024911	0.0136959	-0.00193878	0.0517607	0.0689901
Atopic dermatitis	Immune/Inflammatory	Disease	SM 34:1;2	SM	-0.003334	0.0118119	-0.0264888	0.0198208	0.777754	0.0023135	0.0126779	-0.0225398	0.0271668	0.85521
Atopic dermatitis	Immune/Inflammatory	Disease	SM 34:2;2	SM	-0.00179154	0.0118119	-0.0249464	0.0213633	0.87945	0.0110322	0.0127234	-0.0139103	0.0359747	0.385934
Atopic dermatitis	Immune/Inflammatory	Disease	SM 36:1;2	SM	-0.00029531	0.011812	-0.0234502	0.0228596	0.980055	0.000152086	0.0127174	-0.0247786	0.0250828	0.990459
Atopic dermatitis	Immune/Inflammatory	Disease	SM 36:2;2	SM	0.000194185	0.0118127	-0.0229622	0.0233505	0.986885	0.00672358	0.0127342	-0.01824	0.0316872	0.597523
Atopic dermatitis	Immune/Inflammatory	Disease	SM 38:1;2	SM	-0.00554579	0.0118118	-0.0287003	0.0176088	0.638717	-0.000782763	0.0126878	-0.0256555	0.0240899	0.950808
Atopic dermatitis	Immune/Inflammatory	Disease	SM 38:2;2	SM	-0.00404989	0.0118249	-0.0272302	0.0191304	0.731993	0.00343643	0.0127036	-0.0214672	0.0283401	0.786778
Atopic dermatitis	Immune/Inflammatory	Disease	SM 40:1;2	SM	0.000125701	0.011812	-0.0230292	0.0232806	0.99151	0.00307601	0.0127651	-0.0219482	0.0281002	0.809587
Atopic dermatitis	Immune/Inflammatory	Disease	SM 40:2;2	SM	-0.0016783	0.0118119	-0.0248332	0.0214766	0.887017	0.00453559	0.0126811	-0.020324	0.0293952	0.720607
Atopic dermatitis	Immune/Inflammatory	Disease	SM 42:2;2	SM	-0.00200964	0.0118119	-0.0251645	0.0211452	0.864908	0.00499114	0.0127152	-0.0199354	0.0299176	0.69468
Atopic dermatitis	Immune/Inflammatory	Disease	Chol	Chol	0.00370912	0.0118148	-0.0194513	0.0268696	0.753577	0.00640036	0.012799	-0.0186903	0.031491	0.617045
Atopic dermatitis	Immune/Inflammatory	Disease	CE 14:0;0	CE	-0.00311774	0.0118119	-0.0262725	0.0200371	0.791827	0.00154871	0.0127489	-0.0234437	0.0265411	0.903317
Atopic dermatitis	Immune/Inflammatory	Disease	CE 15:0;0	CE	-0.0135525	0.0124553	-0.0379691	0.010864	0.276595	-0.0087381	0.0134001	-0.0350077	0.0175315	0.514368
Atopic dermatitis	Immune/Inflammatory	Disease	CE 16:0;0	CE	-0.0131185	0.0118109	-0.0362714	0.0100344	0.266732	-0.00678956	0.012717	-0.0317196	0.0181404	0.593434
Atopic dermatitis	Immune/Inflammatory	Disease	CE 16:1;0	CE	-0.00122883	0.011813	-0.0243858	0.0219281	0.917153	0.00124496	0.0126381	-0.0235303	0.0260202	0.921532
Atopic dermatitis	Immune/Inflammatory	Disease	CE 17:0;0	CE	-0.0221591	0.0119003	-0.0454872	0.00116906	0.0626359	-0.0179172	0.012796	-0.0430021	0.0071678	0.161503
Atopic dermatitis	Immune/Inflammatory	Disease	CE 17:1;0	CE	-0.00254426	0.0118176	-0.0257102	0.0206217	0.829543	-0.000202042	0.012769	-0.025234	0.0248299	0.987376
Atopic dermatitis	Immune/Inflammatory	Disease	CE 18:0;0	CE	-0.0110284	0.0118319	-0.0342224	0.0121656	0.351322	-0.00717931	0.0126404	-0.0319592	0.0176006	0.570082
Atopic dermatitis	Immune/Inflammatory	Disease	CE 18:1;0	CE	-0.00862817	0.0118115	-0.0317822	0.0145259	0.465116	0.000382253	0.0127784	-0.0246681	0.0254326	0.976137
Atopic dermatitis	Immune/Inflammatory	Disease	CE 18:2;0	CE	-0.00110595	0.0118119	-0.0242608	0.0220489	0.925406	0.00612866	0.0127117	-0.0187908	0.0310481	0.629732
Atopic dermatitis	Immune/Inflammatory	Disease	CE 18:3;0	CE	0.00203046	0.0118119	-0.0211244	0.0251853	0.863522	0.00903427	0.0128238	-0.0161051	0.0341736	0.481154
Atopic dermatitis	Immune/Inflammatory	Disease	CE 20:2;0	CE	-0.0113831	0.0130448	-0.0369556	0.0141895	0.382908	-0.00149041	0.0141963	-0.0293216	0.0263408	0.916392
Atopic dermatitis	Immune/Inflammatory	Disease	CE 20:3;0	CE	-0.0102664	0.0118132	-0.0334238	0.012891	0.384842	-0.00512983	0.0127803	-0.0301838	0.0199241	0.68815
Atopic dermatitis	Immune/Inflammatory	Disease	CE 20:4;0	CE	-0.020327	0.0118095	-0.0434771	0.00282314	0.0852507	-0.014412	0.0127518	-0.0394101	0.010586	0.258438
Atopic dermatitis	Immune/Inflammatory	Disease	CE 20:5;0	CE	-0.020455	0.0118095	-0.043605	0.0026951	0.0833024	-0.0160766	0.0128624	-0.0412917	0.00913842	0.211389
Atopic dermatitis	Immune/Inflammatory	Disease	CE 22:6;0	CE	-0.0233926	0.0118096	-0.0465429	-0.000242212	0.0476513	-0.0202275	0.01287	-0.0454574	0.00500243	0.116079
Atopic dermatitis	Immune/Inflammatory	Disease	LPC 16:0;0	LPC	0.00931445	0.0118114	-0.0138395	0.0324684	0.430374	0.0210771	0.0127184	-0.00385565	0.0460099	0.09753
Atopic dermatitis	Immune/Inflammatory	Disease	LPC 18:0;0	LPC	-0.000520534	0.0118135	-0.0236786	0.0226375	0.964856	0.0112172	0.0127307	-0.0137396	0.0361739	0.378292
Atopic dermatitis	Immune/Inflammatory	Disease	LPC 18:1;0	LPC	0.00293943	0.0118119	-0.0202154	0.0260942	0.803481	0.0185717	0.0127806	-0.00648302	0.0436264	0.146246
Atopic dermatitis	Immune/Inflammatory	Disease	LPC 18:2;0	LPC	0.00722611	0.0118116	-0.0159282	0.0303804	0.540704	0.0182278	0.0127509	-0.00676863	0.0432243	0.152905
Atopic dermatitis	Immune/Inflammatory	Disease	LPC 20:4;0	LPC	-0.00477416	0.0126369	-0.0295468	0.0199985	0.705596	0.00859332	0.0136703	-0.0182063	0.0353929	0.529631
Atopic dermatitis	Immune/Inflammatory	Disease	LPE 18:0;0	LPE	0.00409961	0.0125572	-0.0205168	0.0287161	0.744076	0.0137523	0.0136662	-0.0130391	0.0405438	0.314315
Atopic dermatitis	Immune/Inflammatory	Disease	LPE 18:1;0	LPE	0.0140794	0.0139887	-0.0133444	0.0415032	0.314231	0.0244263	0.0152812	-0.00553274	0.0543853	0.110015
Atopic dermatitis	Immune/Inflammatory	Disease	LPE 18:2;0	LPE	0.0222742	0.0120547	-0.00135667	0.045905	0.0646792	0.026302	0.0131542	0.000514859	0.0520892	0.0455994
Atopic dermatitis	Immune/Inflammatory	Disease	PC 14:0;0_16:0;0	PC	-0.00998137	0.0135194	-0.0364847	0.016522	0.460364	-0.00692356	0.0147058	-0.0357541	0.021907	0.637804
Atopic dermatitis	Immune/Inflammatory	Disease	PC 14:0;0_18:1;0	PC	0.00447897	0.011904	-0.0188564	0.0278144	0.706736	0.00612521	0.0129246	-0.0192118	0.0314623	0.635576
Atopic dermatitis	Immune/Inflammatory	Disease	PC 14:0;0_18:2;0	PC	0.0291176	0.0120171	0.00556042	0.0526748	0.0154178	0.0283133	0.0131168	0.00259945	0.0540272	0.0309261
Atopic dermatitis	Immune/Inflammatory	Disease	PC 15:0;0_18:1;0	PC	0.00293312	0.0123871	-0.0213496	0.0272159	0.812828	0.00344809	0.0133797	-0.0227816	0.0296778	0.79664
Atopic dermatitis	Immune/Inflammatory	Disease	PC 15:0;0_18:2;0	PC	0.0117757	0.0122459	-0.0122303	0.0357816	0.336286	0.0123791	0.0132498	-0.0135957	0.0383538	0.350198
Atopic dermatitis	Immune/Inflammatory	Disease	PC 16:0;0_16:0;0	PC	-0.00537043	0.0118118	-0.028525	0.0177841	0.649363	0.00149833	0.0127363	-0.0234695	0.0264662	0.906355
Atopic dermatitis	Immune/Inflammatory	Disease	PC 16:0;0_16:1;0	PC	0.00798026	0.0118135	-0.0151777	0.0311382	0.499367	0.00995269	0.012651	-0.014848	0.0347533	0.431484
Atopic dermatitis	Immune/Inflammatory	Disease	PC 16:0;0_17:1;0	PC	-0.00595662	0.0118804	-0.0292457	0.0173325	0.616118	-0.00564047	0.0128899	-0.0309095	0.0196285	0.661702
Atopic dermatitis	Immune/Inflammatory	Disease	PC 16:0;0_18:0;0	PC	0.0135402	0.011828	-0.00964627	0.0367267	0.25235	0.0167987	0.0128872	-0.00846499	0.0420623	0.19245
Atopic dermatitis	Immune/Inflammatory	Disease	PC 16:0;0_18:1;0	PC	0.0020342	0.0118119	-0.0211207	0.0251891	0.863273	0.0121898	0.0127373	-0.01278	0.0371595	0.338599
Atopic dermatitis	Immune/Inflammatory	Disease	PC 16:0;0_18:2;0	PC	0.018305	0.01181	-0.00484601	0.0414561	0.121195	0.0259824	0.0127796	0.000929693	0.0510351	0.0420856
Atopic dermatitis	Immune/Inflammatory	Disease	PC 16:0;0_18:3;0	PC	0.0187123	0.0118099	-0.00443853	0.0418632	0.113132	0.024567	0.0128003	-0.00052621	0.0496602	0.055
Atopic dermatitis	Immune/Inflammatory	Disease	PC 16:0;0_20:1;0	PC	0.00709497	0.0120761	-0.0165778	0.0307678	0.556872	0.0179061	0.0131096	-0.00779356	0.0436058	0.172029
Atopic dermatitis	Immune/Inflammatory	Disease	PC 16:0;0_20:2;0	PC	0.0202694	0.011844	-0.00294837	0.0434872	0.0870575	0.0257845	0.0127462	0.000797257	0.0507717	0.0431269
Atopic dermatitis	Immune/Inflammatory	Disease	PC 16:0;0_20:3;0	PC	0.00484547	0.0118118	-0.0183092	0.0280001	0.681655	0.0105419	0.0127004	-0.0143556	0.0354394	0.406548
Atopic dermatitis	Immune/Inflammatory	Disease	PC 16:0;0_20:4;0	PC	-0.00532183	0.0118118	-0.0284764	0.0178327	0.652325	0.00241907	0.0126912	-0.0224603	0.0272984	0.848838
Atopic dermatitis	Immune/Inflammatory	Disease	PC 16:0;0_20:5;0	PC	-0.00667476	0.0118123	-0.0298304	0.0164809	0.572046	-0.00112648	0.0128377	-0.0262931	0.0240401	0.93008
Atopic dermatitis	Immune/Inflammatory	Disease	PC 16:0;0_22:4;0	PC	0.0143029	0.0120684	-0.00935493	0.0379608	0.235998	0.0197885	0.0130208	-0.00573726	0.0453142	0.128627
Atopic dermatitis	Immune/Inflammatory	Disease	PC 16:0;0_22:5;0	PC	-0.00495152	0.0118122	-0.0281069	0.0182039	0.675092	0.00260082	0.0126949	-0.0222859	0.0274875	0.83768
Atopic dermatitis	Immune/Inflammatory	Disease	PC 16:0;0_22:6;0	PC	-0.0169159	0.0118113	-0.0400695	0.00623773	0.152136	-0.0145505	0.0128761	-0.0397924	0.0106914	0.258506
Atopic dermatitis	Immune/Inflammatory	Disease	PC 16:1;0_18:0;0	PC	0.0204432	0.0124207	-0.00390544	0.0447918	0.099833	0.0267437	0.0133508	0.000570817	0.0529166	0.0452101
Atopic dermatitis	Immune/Inflammatory	Disease	PC 16:1;0_18:1;0	PC	0.00713776	0.0118156	-0.0160243	0.0302998	0.545799	0.0145491	0.0126878	-0.0103236	0.0394217	0.251552
Atopic dermatitis	Immune/Inflammatory	Disease	PC 16:1;0_18:2;0	PC	0.0122238	0.0118178	-0.0109425	0.0353902	0.301004	0.0189771	0.0128463	-0.00620626	0.0441605	0.139663
Atopic dermatitis	Immune/Inflammatory	Disease	PC 16:1;0_20:4;0	PC	0.012404	0.0134128	-0.0138904	0.0386985	0.355116	0.0224857	0.0143998	-0.00574489	0.0507163	0.118469
Atopic dermatitis	Immune/Inflammatory	Disease	PC 17:0;0_18:1;0	PC	-0.000149824	0.0119188	-0.0235143	0.0232146	0.989971	9.10526e-06	0.0129803	-0.025437	0.0254553	0.99944
Atopic dermatitis	Immune/Inflammatory	Disease	PC 17:0;0_18:2;0	PC	-0.00205056	0.0118144	-0.0252103	0.0211092	0.862213	-0.00175432	0.0128245	-0.0268951	0.0233864	0.891198
Atopic dermatitis	Immune/Inflammatory	Disease	PC 17:0;0_20:4;0	PC	-0.0113308	0.0118616	-0.0345831	0.0119216	0.339486	-0.00722479	0.0127746	-0.0322678	0.0178182	0.571716
Atopic dermatitis	Immune/Inflammatory	Disease	PC 18:0;0_18:1;0	PC	-0.00279614	0.0118121	-0.0259514	0.0203591	0.812883	0.00633051	0.0127653	-0.0186941	0.0313551	0.619972
Atopic dermatitis	Immune/Inflammatory	Disease	PC 18:0;0_18:2;0	PC	0.0127599	0.011811	-0.0103932	0.0359129	0.280028	0.021291	0.0128341	-0.00386846	0.0464505	0.0971802
Atopic dermatitis	Immune/Inflammatory	Disease	PC 18:0;0_18:3;0	PC	0.0164602	0.0121856	-0.0074274	0.0403479	0.176807	0.0212271	0.0132085	-0.00466676	0.0471209	0.108094
Atopic dermatitis	Immune/Inflammatory	Disease	PC 18:0;0_20:2;0	PC	0.0189112	0.0131297	-0.00682796	0.0446503	0.149827	0.0247407	0.0142127	-0.00312273	0.0526042	0.0817924
Atopic dermatitis	Immune/Inflammatory	Disease	PC 18:0;0_20:3;0	PC	0.00126006	0.0118151	-0.0219011	0.0244212	0.915071	0.00566268	0.0126787	-0.0191922	0.0305175	0.655159
Atopic dermatitis	Immune/Inflammatory	Disease	PC 18:0;0_20:4;0	PC	-0.00895	0.0118115	-0.032104	0.014204	0.448633	-0.00126758	0.0126662	-0.0260979	0.0235627	0.920287
Atopic dermatitis	Immune/Inflammatory	Disease	PC 18:0;0_20:5;0	PC	-0.00881824	0.0118442	-0.0320365	0.0144	0.456588	-0.00333201	0.0129087	-0.0286378	0.0219738	0.796322
Atopic dermatitis	Immune/Inflammatory	Disease	PC 18:0;0_22:5;0	PC	-0.00942666	0.0120758	-0.0330989	0.0142456	0.43505	-0.00486997	0.0129981	-0.0303513	0.0206114	0.707922
Atopic dermatitis	Immune/Inflammatory	Disease	PC 18:0;0_22:6;0	PC	-0.0165037	0.0119483	-0.0399259	0.00691852	0.167242	-0.0122511	0.0129942	-0.0377245	0.0132224	0.345816
Atopic dermatitis	Immune/Inflammatory	Disease	PC 18:1;0_18:1;0	PC	0.00330251	0.0118119	-0.0198523	0.0264573	0.779799	0.0163285	0.0128254	-0.0088139	0.041471	0.203018
Atopic dermatitis	Immune/Inflammatory	Disease	PC 18:1;0_18:2;0	PC	0.00873112	0.0118115	-0.0144229	0.0318851	0.459807	0.0212178	0.0128575	-0.00398748	0.0464232	0.0989479
Atopic dermatitis	Immune/Inflammatory	Disease	PC 18:1;0_18:3;0	PC	0.00933246	0.0125764	-0.0153216	0.0339865	0.458079	0.0181512	0.0137259	-0.00875727	0.0450597	0.186091
Atopic dermatitis	Immune/Inflammatory	Disease	PC 18:1;0_20:2;0	PC	0.0143027	0.0130574	-0.0112946	0.0399	0.273399	0.0237655	0.0142432	-0.00415764	0.0516887	0.0952711
Atopic dermatitis	Immune/Inflammatory	Disease	PC 18:1;0_20:3;0	PC	0.00485147	0.0118185	-0.0183162	0.0280192	0.681452	0.0130886	0.0127861	-0.0119768	0.038154	0.306039
Atopic dermatitis	Immune/Inflammatory	Disease	PC 18:1;0_20:4;0	PC	-0.00687922	0.0118119	-0.0300341	0.0162757	0.560319	0.00650116	0.0127385	-0.018471	0.0314733	0.609822
Atopic dermatitis	Immune/Inflammatory	Disease	PC 18:2;0_18:2;0	PC	0.00857268	0.0118115	-0.0145814	0.0317267	0.467991	0.018479	0.012805	-0.00662341	0.0435814	0.149042
Atopic dermatitis	Immune/Inflammatory	Disease	PC 18:2;0_20:1;0	PC	0.00641662	0.013521	-0.0200899	0.0329232	0.635115	0.0185071	0.0146022	-0.0101201	0.0471343	0.205068
Atopic dermatitis	Immune/Inflammatory	Disease	PC 18:2;0_20:3;0	PC	0.00749172	0.0122949	-0.0166102	0.0315937	0.542322	0.0178353	0.0134614	-0.00855433	0.0442249	0.185252
Atopic dermatitis	Immune/Inflammatory	Disease	PC 18:2;0_20:4;0	PC	0.00428914	0.0119019	-0.0190422	0.0276205	0.718578	0.0151619	0.0128798	-0.0100872	0.040411	0.239169
Atopic dermatitis	Immune/Inflammatory	Disease	PE 16:0;0_18:2;0	PE	0.0188918	0.0135543	-0.00768004	0.0454636	0.163439	0.0170598	0.0146503	-0.011662	0.0457817	0.244296
Atopic dermatitis	Immune/Inflammatory	Disease	PE 16:0;0_20:4;0	PE	0.00087246	0.0122369	-0.0231157	0.0248606	0.943163	0.000464103	0.0131078	-0.0252323	0.0261605	0.971757
Atopic dermatitis	Immune/Inflammatory	Disease	PE 18:0;0_18:2;0	PE	0.00906394	0.0118554	-0.0141761	0.032304	0.444569	0.00833408	0.0127593	-0.0166789	0.0333471	0.513669
Atopic dermatitis	Immune/Inflammatory	Disease	PE 18:0;0_20:4;0	PE	-0.000557106	0.011822	-0.0237317	0.0226175	0.962415	-0.000361497	0.0126583	-0.0251763	0.0244533	0.977218
Atopic dermatitis	Immune/Inflammatory	Disease	PE 18:1;0_18:1;0	PE	0.0100525	0.0119144	-0.0133034	0.0334084	0.398853	0.0164917	0.0128599	-0.00871842	0.0417018	0.199748
Atopic dermatitis	Immune/Inflammatory	Disease	PI 16:0;0_18:1;0	PI	0.00584851	0.0118207	-0.0173235	0.0290205	0.620778	0.0104011	0.0128663	-0.0148216	0.0356238	0.418893
Atopic dermatitis	Immune/Inflammatory	Disease	PI 16:0;0_18:2;0	PI	0.0175139	0.0119436	-0.00589929	0.040927	0.142591	0.00848342	0.0127864	-0.0165827	0.0335496	0.507055
Atopic dermatitis	Immune/Inflammatory	Disease	PI 16:0;0_20:4;0	PI	0.00892058	0.0134698	-0.0174856	0.0353268	0.50783	0.00192027	0.0146149	-0.026732	0.0305725	0.895471
Atopic dermatitis	Immune/Inflammatory	Disease	PI 18:0;0_18:1;0	PI	0.00391101	0.0118178	-0.0192554	0.0270774	0.740698	0.0134052	0.0127179	-0.0115264	0.0383369	0.291904
Atopic dermatitis	Immune/Inflammatory	Disease	PI 18:0;0_18:2;0	PI	0.0144088	0.011812	-0.00874626	0.037564	0.222564	0.0173062	0.0127238	-0.00763707	0.0422494	0.173836
Atopic dermatitis	Immune/Inflammatory	Disease	PI 18:0;0_20:3;0	PI	0.00316294	0.0121408	-0.0206369	0.0269627	0.79447	0.012571	0.0131249	-0.0131589	0.0383009	0.338205
Atopic dermatitis	Immune/Inflammatory	Disease	PI 18:0;0_20:4;0	PI	0.00823302	0.0118116	-0.0149211	0.0313871	0.485806	0.0171981	0.012696	-0.00769068	0.0420869	0.175594
Atopic dermatitis	Immune/Inflammatory	Disease	PI 18:1;0_18:1;0	PI	0.00588101	0.0118232	-0.017296	0.029058	0.618913	0.0149766	0.0127837	-0.0100841	0.0400373	0.241429
Atopic dermatitis	Immune/Inflammatory	Disease	PI 18:1;0_18:2;0	PI	0.00342191	0.0124284	-0.0209418	0.0277856	0.783071	0.00440486	0.0134598	-0.0219818	0.0307915	0.743483
Atopic dermatitis	Immune/Inflammatory	Disease	PI 18:1;0_20:4;0	PI	0.0244875	0.0130207	-0.00103791	0.0500129	0.0600682	0.026026	0.0140233	-0.00146594	0.0535179	0.0635261
Atopic dermatitis	Immune/Inflammatory	Disease	PC O-16:0;0/16:0;0	PC O-	0.00278725	0.0123209	-0.0213657	0.0269402	0.821036	0.0151964	0.0133896	-0.0110526	0.0414454	0.25645
Atopic dermatitis	Immune/Inflammatory	Disease	PC O-16:0;0/16:1;0	PC O-	0.017782	0.0132258	-0.00814554	0.0437096	0.178841	0.0208115	0.01419	-0.00700745	0.0486304	0.142542
Atopic dermatitis	Immune/Inflammatory	Disease	PC O-16:0;0/18:1;0	PC O-	0.00346358	0.0120031	-0.0200662	0.0269933	0.772929	0.0114092	0.012985	-0.0140463	0.0368646	0.379632
Atopic dermatitis	Immune/Inflammatory	Disease	PC O-16:0;0/18:2;0	PC O-	0.00905693	0.01182	-0.0141137	0.0322276	0.443559	0.0104198	0.0126031	-0.0142868	0.0351264	0.408403
Atopic dermatitis	Immune/Inflammatory	Disease	PC O-16:0;0/20:3;0	PC O-	0.00594682	0.0122119	-0.0179924	0.029886	0.626296	0.00760938	0.0131708	-0.0182104	0.0334292	0.563457
Atopic dermatitis	Immune/Inflammatory	Disease	PC O-16:0;0/20:4;0	PC O-	-0.0108681	0.0118113	-0.0340216	0.0122854	0.357526	-0.009931	0.0128005	-0.0350247	0.0151627	0.437882
Atopic dermatitis	Immune/Inflammatory	Disease	PC O-16:0;0/22:5;0	PC O-	-0.0209053	0.0129526	-0.0462972	0.00448648	0.106584	-0.0256158	0.0140164	-0.053094	0.00186249	0.0676753
Atopic dermatitis	Immune/Inflammatory	Disease	PC O-16:1;0/16:0;0	PC O-	0.00673695	0.0130348	-0.0188161	0.0322899	0.605285	0.0033424	0.014116	-0.0243313	0.0310161	0.812837
Atopic dermatitis	Immune/Inflammatory	Disease	PC O-16:1;0/18:0;0	PC O-	0.00702519	0.0121721	-0.016836	0.0308864	0.563855	0.0144198	0.0131662	-0.011391	0.0402305	0.273469
Atopic dermatitis	Immune/Inflammatory	Disease	PC O-16:1;0/18:1;0	PC O-	0.00721445	0.0118219	-0.01596	0.0303889	0.541708	0.0127813	0.0126283	-0.0119746	0.0375373	0.311521
Atopic dermatitis	Immune/Inflammatory	Disease	PC O-16:1;0/18:2;0	PC O-	0.00253961	0.0118579	-0.0207054	0.0257846	0.830421	0.00689527	0.0126946	-0.0179907	0.0317813	0.587035
Atopic dermatitis	Immune/Inflammatory	Disease	PC O-16:1;0/20:3;0	PC O-	-0.0100002	0.0121707	-0.0338586	0.0138581	0.411296	-0.0138378	0.0131139	-0.0395461	0.0118706	0.291381
Atopic dermatitis	Immune/Inflammatory	Disease	PC O-16:1;0/20:4;0	PC O-	0.000626218	0.0128958	-0.0246542	0.0259066	0.961272	0.00463516	0.0138077	-0.022434	0.0317043	0.737116
Atopic dermatitis	Immune/Inflammatory	Disease	PC O-16:2;0/18:0;0	PC O-	0.0209264	0.0122336	-0.00305533	0.0449081	0.087207	0.0233582	0.0133126	-0.00273968	0.0494561	0.0793837
Atopic dermatitis	Immune/Inflammatory	Disease	PC O-17:0;0/15:0;0	PC O-	0.0151527	0.0127594	-0.0098602	0.0401657	0.235048	0.010506	0.0138359	-0.0166182	0.0376302	0.447691
Atopic dermatitis	Immune/Inflammatory	Disease	PC O-17:0;0/17:1;0	PC O-	-0.00215811	0.012067	-0.0258132	0.021497	0.858066	0.00268246	0.0131446	-0.023086	0.0284509	0.838304
Atopic dermatitis	Immune/Inflammatory	Disease	PC O-18:0;0/14:0;0	PC O-	0.0108272	0.0124766	-0.0136311	0.0352855	0.385536	0.0201741	0.0135383	-0.00636658	0.0467147	0.136245
Atopic dermatitis	Immune/Inflammatory	Disease	PC O-18:0;0/16:1;0	PC O-	0.0032663	0.0130152	-0.0222482	0.0287808	0.801854	0.00952139	0.0140051	-0.0179348	0.0369776	0.49663
Atopic dermatitis	Immune/Inflammatory	Disease	PC O-18:0;0/20:4;0	PC O-	0.00711805	0.0119911	-0.0163881	0.0306242	0.552791	0.0107763	0.0130041	-0.0147166	0.0362691	0.407317
Atopic dermatitis	Immune/Inflammatory	Disease	PC O-18:1;0/16:0;0	PC O-	0.00717867	0.0120029	-0.0163506	0.0307079	0.549806	0.014333	0.0129541	-0.0110619	0.0397278	0.26858
Atopic dermatitis	Immune/Inflammatory	Disease	PC O-18:1;0/18:2;0	PC O-	0.0211791	0.0121999	-0.00273667	0.0450949	0.0826098	0.0272394	0.0130935	0.00157106	0.0529078	0.0375365
Atopic dermatitis	Immune/Inflammatory	Disease	PC O-18:1;0/20:3;0	PC O-	0.0203066	0.0120836	-0.00338098	0.0439941	0.0929036	0.0188974	0.0130647	-0.00671427	0.0445092	0.148105
Atopic dermatitis	Immune/Inflammatory	Disease	PC O-18:1;0/20:4;0	PC O-	-0.00742468	0.0118117	-0.0305791	0.0157297	0.529639	-0.00422047	0.0127619	-0.0292385	0.0207975	0.740877
Atopic dermatitis	Immune/Inflammatory	Disease	PC O-18:2;0/16:0;0	PC O-	0.00149011	0.0118204	-0.0216815	0.0246617	0.899686	0.00791974	0.0127305	-0.0170366	0.0328761	0.533894
Atopic dermatitis	Immune/Inflammatory	Disease	PC O-18:2;0/18:1;0	PC O-	0.00706455	0.012239	-0.0169279	0.031057	0.563814	0.0153586	0.0132576	-0.0106314	0.0413486	0.24672
Atopic dermatitis	Immune/Inflammatory	Disease	PC O-18:2;0/18:2;0	PC O-	0.00898961	0.0118246	-0.0141902	0.0321694	0.447134	0.017157	0.012715	-0.00776906	0.042083	0.177277
Atopic dermatitis	Immune/Inflammatory	Disease	PC O-18:2;0/20:4;0	PC O-	-0.00581138	0.0127342	-0.0307748	0.019152	0.648146	0.000345573	0.0137752	-0.0266598	0.0273509	0.979987
Atopic dermatitis	Immune/Inflammatory	Disease	PE O-16:1;0/18:2;0	PE O-	0.0318687	0.0135726	0.00526094	0.0584765	0.0189095	0.0337868	0.0147331	0.00490269	0.0626709	0.0218789
Atopic dermatitis	Immune/Inflammatory	Disease	PE O-16:1;0/20:4;0	PE O-	0.0144167	0.011813	-0.0087402	0.0375737	0.222348	0.0177956	0.0128115	-0.00731966	0.0429108	0.164876
Atopic dermatitis	Immune/Inflammatory	Disease	PE O-16:1;0/22:5;0	PE O-	0.0133351	0.0133611	-0.0128579	0.039528	0.318298	0.01397	0.0145833	-0.0146202	0.0425601	0.338141
Atopic dermatitis	Immune/Inflammatory	Disease	PE O-18:1;0/18:2;0	PE O-	0.0155821	0.0120828	-0.00810389	0.0392681	0.197229	0.014925	0.0131684	-0.01089	0.0407401	0.257095
Atopic dermatitis	Immune/Inflammatory	Disease	PE O-18:1;0/20:4;0	PE O-	0.0110723	0.0118121	-0.0120828	0.0342274	0.348597	0.0177329	0.0128795	-0.00751568	0.0429814	0.168618
Atopic dermatitis	Immune/Inflammatory	Disease	PE O-18:2;0/18:1;0	PE O-	0.0123841	0.0122099	-0.0115512	0.0363194	0.310492	0.0179346	0.0133152	-0.00816834	0.0440376	0.178058
Atopic dermatitis	Immune/Inflammatory	Disease	PE O-18:2;0/18:2;0	PE O-	0.0235152	0.0125549	-0.00109667	0.0481272	0.0611159	0.0255224	0.0136069	-0.00115268	0.0521975	0.0607516
Atopic dermatitis	Immune/Inflammatory	Disease	PE O-18:2;0/20:4;0	PE O-	0.00939488	0.0118207	-0.0137773	0.032567	0.426768	0.0104379	0.0128035	-0.0146617	0.0355375	0.414969
Atrial fibrillation	Cardiovascular	Disease	Total cholesterol	Clinical	-0.012071	0.0118115	-0.035225	0.011083	0.306828	-0.0144192	0.0128044	-0.0395205	0.010682	0.260162
Atrial fibrillation	Cardiovascular	Disease	HDL-C	Clinical	-0.00608014	0.0118121	-0.0292354	0.0170751	0.606752	-0.00993928	0.0127784	-0.0349896	0.015111	0.436706
Atrial fibrillation	Cardiovascular	Disease	LDL-C	Clinical	-0.0170634	0.0118784	-0.0403486	0.00622174	0.150901	-0.0175355	0.0128584	-0.0427426	0.00767163	0.172701
Atrial fibrillation	Cardiovascular	Disease	Triglycerides	Clinical	0.0180622	0.0118104	-0.00508962	0.0412141	0.126222	0.0189097	0.0126567	-0.00590206	0.0437215	0.135217
Atrial fibrillation	Cardiovascular	Disease	Apo A1	Clinical	0.00132383	0.0118249	-0.0218564	0.0245041	0.910864	-0.0024284	0.0129162	-0.0277489	0.0228921	0.850874
Atrial fibrillation	Cardiovascular	Disease	Apo B	Clinical	-0.0038507	0.0118248	-0.0270308	0.0193294	0.744702	-0.00386648	0.0127648	-0.0288901	0.0211571	0.761975
Atrial fibrillation	Cardiovascular	Disease	DAG 16:0;0_18:1;0	DAG	-0.0041691	0.0126287	-0.0289257	0.0205875	0.741314	-0.00247551	0.0137562	-0.0294435	0.0244925	0.857194
Atrial fibrillation	Cardiovascular	Disease	DAG 16:0;0_18:2;0	DAG	0.011982	0.0128382	-0.0131854	0.0371495	0.350697	0.0172849	0.0139202	-0.0100048	0.0445745	0.2144
Atrial fibrillation	Cardiovascular	Disease	DAG 16:1;0_18:1;0	DAG	0.00445078	0.0126835	-0.0204133	0.0293149	0.725668	0.0093388	0.0137349	-0.0175874	0.036265	0.496577
Atrial fibrillation	Cardiovascular	Disease	DAG 18:1;0_18:1;0	DAG	0.00458738	0.0120548	-0.0190438	0.0282186	0.703554	0.00867024	0.0130334	-0.0168802	0.0342207	0.50593
Atrial fibrillation	Cardiovascular	Disease	DAG 18:1;0_18:2;0	DAG	0.0133703	0.0123275	-0.0107956	0.0375362	0.278144	0.0206063	0.0134016	-0.00566607	0.0468788	0.124203
Atrial fibrillation	Cardiovascular	Disease	DAG 18:1;0_18:3;0	DAG	-0.00395161	0.0122945	-0.0280528	0.0201496	0.747908	-0.000663246	0.0134205	-0.0269728	0.0256463	0.960586
Atrial fibrillation	Cardiovascular	Disease	TAG 46:1;0	TAG	0.0109064	0.0128639	-0.0143114	0.0361242	0.396565	0.00845111	0.0139955	-0.0189862	0.0358884	0.545974
Atrial fibrillation	Cardiovascular	Disease	TAG 46:2;0	TAG	0.00478992	0.0135487	-0.0217709	0.0313507	0.723702	0.00595707	0.0149015	-0.0232573	0.0351715	0.689351
Atrial fibrillation	Cardiovascular	Disease	TAG 48:0;0	TAG	0.00926513	0.0135163	-0.0172321	0.0357624	0.49307	0.00793573	0.0146008	-0.0206892	0.0365607	0.586804
Atrial fibrillation	Cardiovascular	Disease	TAG 48:1;0	TAG	0.014748	0.0119517	-0.00868094	0.038177	0.217256	0.0164749	0.0128263	-0.00866933	0.0416192	0.199029
Atrial fibrillation	Cardiovascular	Disease	TAG 48:2;0	TAG	0.0136368	0.0118963	-0.00968351	0.0369572	0.251707	0.0164232	0.0128294	-0.00872717	0.0415735	0.200553
Atrial fibrillation	Cardiovascular	Disease	TAG 48:3;0	TAG	0.0176729	0.012093	-0.00603323	0.041379	0.143949	0.018238	0.0131502	-0.00754132	0.0440174	0.165525
Atrial fibrillation	Cardiovascular	Disease	TAG 49:1;0	TAG	-0.00440276	0.0130858	-0.0300557	0.0212502	0.736541	-0.00963389	0.0142315	-0.0375342	0.0182664	0.498476
Atrial fibrillation	Cardiovascular	Disease	TAG 49:2;0	TAG	0.00649138	0.0128283	-0.0186567	0.0316395	0.612862	0.00696411	0.0139228	-0.0203307	0.0342589	0.61696
Atrial fibrillation	Cardiovascular	Disease	TAG 50:1;0	TAG	0.0107258	0.0118368	-0.0124779	0.0339294	0.364894	0.0113653	0.012583	-0.0133018	0.0360325	0.366439
Atrial fibrillation	Cardiovascular	Disease	TAG 50:2;0	TAG	0.0143801	0.0118114	-0.00877375	0.037534	0.223463	0.0151582	0.0126338	-0.00960851	0.039925	0.230257
Atrial fibrillation	Cardiovascular	Disease	TAG 50:3;0	TAG	0.0177598	0.0118211	-0.00541315	0.0409327	0.133045	0.0192533	0.0127156	-0.00567394	0.0441805	0.130042
Atrial fibrillation	Cardiovascular	Disease	TAG 50:4;0	TAG	0.0182451	0.0118194	-0.00492428	0.0414146	0.122713	0.0184916	0.0127775	-0.00655692	0.0435401	0.147893
Atrial fibrillation	Cardiovascular	Disease	TAG 50:5;0	TAG	0.0159464	0.0134344	-0.0103903	0.0422831	0.235285	0.0138195	0.0145666	-0.0147383	0.0423773	0.342819
Atrial fibrillation	Cardiovascular	Disease	TAG 51:1;0	TAG	-0.00278413	0.0135215	-0.0292917	0.0237234	0.836874	-0.00781621	0.0146614	-0.0365598	0.0209274	0.593981
Atrial fibrillation	Cardiovascular	Disease	TAG 51:2;0	TAG	0.0102172	0.0118287	-0.0129706	0.033405	0.387747	0.00838774	0.0127128	-0.016534	0.0333095	0.509417
Atrial fibrillation	Cardiovascular	Disease	TAG 51:3;0	TAG	0.0130102	0.0118628	-0.0102443	0.0362647	0.272798	0.012066	0.0127802	-0.0129878	0.0371198	0.345149
Atrial fibrillation	Cardiovascular	Disease	TAG 51:4;0	TAG	0.0079208	0.0137724	-0.0190788	0.0349204	0.565233	0.00623924	0.0149548	-0.0230799	0.0355584	0.676548
Atrial fibrillation	Cardiovascular	Disease	TAG 52:2;0	TAG	0.0171104	0.0118129	-0.00604631	0.0402672	0.147534	0.0189945	0.0126324	-0.00576956	0.0437586	0.132728
Atrial fibrillation	Cardiovascular	Disease	TAG 52:3;0	TAG	0.0187134	0.0118099	-0.00443754	0.0418643	0.113113	0.0211514	0.0126901	-0.00372572	0.0460286	0.0956128
Atrial fibrillation	Cardiovascular	Disease	TAG 52:4;0	TAG	0.0196215	0.0118097	-0.00352897	0.0427719	0.0966619	0.0229581	0.0127682	-0.00207219	0.0479884	0.0722167
Atrial fibrillation	Cardiovascular	Disease	TAG 52:5;0	TAG	0.0193983	0.0118113	-0.00375529	0.0425519	0.100561	0.0187911	0.0128134	-0.00632777	0.0439099	0.142559
Atrial fibrillation	Cardiovascular	Disease	TAG 52:6;0	TAG	0.0122297	0.012348	-0.0119765	0.0364359	0.322008	0.00970418	0.0133167	-0.016402	0.0358104	0.466205
Atrial fibrillation	Cardiovascular	Disease	TAG 53:2;0	TAG	0.00453637	0.0119525	-0.0188941	0.0279668	0.704303	0.00350864	0.0128837	-0.0217482	0.0287655	0.785377
Atrial fibrillation	Cardiovascular	Disease	TAG 53:3;0	TAG	0.0164445	0.0118534	-0.00679159	0.0396806	0.165385	0.0157231	0.012803	-0.00937553	0.0408218	0.219467
Atrial fibrillation	Cardiovascular	Disease	TAG 53:4;0	TAG	0.00912714	0.0123893	-0.0151599	0.0334142	0.461334	0.0105021	0.01339	-0.0157478	0.0367521	0.432886
Atrial fibrillation	Cardiovascular	Disease	TAG 54:3;0	TAG	0.0267013	0.0118229	0.00352483	0.0498777	0.0239488	0.0294854	0.0127571	0.00447677	0.054494	0.0208511
Atrial fibrillation	Cardiovascular	Disease	TAG 54:4;0	TAG	0.0288884	0.0118156	0.00572626	0.0520505	0.014512	0.0329416	0.0128101	0.00782908	0.058054	0.0101492
Atrial fibrillation	Cardiovascular	Disease	TAG 54:5;0	TAG	0.027174	0.0118308	0.00398218	0.0503658	0.0216538	0.0298646	0.0128703	0.00463409	0.055095	0.0203517
Atrial fibrillation	Cardiovascular	Disease	TAG 54:6;0	TAG	0.0212754	0.0118854	-0.00202364	0.0445744	0.0734907	0.0236147	0.0129276	-0.00172814	0.0489575	0.0677972
Atrial fibrillation	Cardiovascular	Disease	TAG 54:7;0	TAG	0.0139266	0.0121203	-0.00983298	0.0376862	0.250584	0.0146998	0.0131747	-0.0111276	0.0405272	0.26457
Atrial fibrillation	Cardiovascular	Disease	TAG 56:3;0	TAG	0.0170728	0.0127976	-0.00801484	0.0421605	0.18223	0.0278678	0.0138729	0.000670917	0.0550648	0.0446119
Atrial fibrillation	Cardiovascular	Disease	TAG 56:4;0	TAG	0.0381201	0.0130375	0.0125618	0.0636783	0.0034702	0.0475637	0.0140392	0.0200404	0.075087	0.000709893
Atrial fibrillation	Cardiovascular	Disease	TAG 56:5;0	TAG	0.0321246	0.0135242	0.00561176	0.0586374	0.0175671	0.0343765	0.0146504	0.00565458	0.0630985	0.0189959
Atrial fibrillation	Cardiovascular	Disease	TAG 56:6;0	TAG	0.00929529	0.0118208	-0.013877	0.0324676	0.431688	0.0064765	0.0127184	-0.0184563	0.0314093	0.610616
Atrial fibrillation	Cardiovascular	Disease	TAG 56:7;0	TAG	-0.00669154	0.0118298	-0.0298814	0.0164983	0.571647	-0.0078889	0.0127948	-0.0329713	0.0171935	0.53754
Atrial fibrillation	Cardiovascular	Disease	TAG 56:8;0	TAG	-0.00568716	0.0121029	-0.0294126	0.0180383	0.638441	-0.0060905	0.0131744	-0.0319173	0.0197363	0.643884
Atrial fibrillation	Cardiovascular	Disease	TAG 58:7;0	TAG	0.00727283	0.0135423	-0.0192754	0.0338211	0.591257	0.00650176	0.0146647	-0.0222484	0.0352519	0.657526
Atrial fibrillation	Cardiovascular	Disease	TAG 58:8;0	TAG	0.00122723	0.0125286	-0.023333	0.0257875	0.921971	6.23233e-06	0.0137074	-0.026866	0.0268784	0.999637
Atrial fibrillation	Cardiovascular	Disease	Cer 40:1;2	CER	-0.00673995	0.0118562	-0.0299816	0.0165017	0.56973	-0.00914986	0.0128365	-0.034314	0.0160143	0.475997
Atrial fibrillation	Cardiovascular	Disease	Cer 40:2;2	CER	0.00487408	0.0137898	-0.0221596	0.0319078	0.723761	0.00706829	0.0149834	-0.0223068	0.0364434	0.637135
Atrial fibrillation	Cardiovascular	Disease	Cer 42:1;2	CER	-0.0163217	0.0118104	-0.0394736	0.0068301	0.16702	-0.0164932	0.0128948	-0.0417718	0.0087853	0.200926
Atrial fibrillation	Cardiovascular	Disease	Cer 42:2;2	CER	-0.0224173	0.0118099	-0.0455682	0.000733736	0.0577143	-0.022179	0.0127521	-0.0471778	0.00281978	0.0820441
Atrial fibrillation	Cardiovascular	Disease	SM 32:1;2	SM	0.000425384	0.011812	-0.0227295	0.0235803	0.971273	-0.00275625	0.0128324	-0.0279124	0.0223999	0.82994
Atrial fibrillation	Cardiovascular	Disease	SM 34:0;2	SM	-0.0163847	0.0126487	-0.0411805	0.00841103	0.19524	-0.0124892	0.0137142	-0.0393748	0.0143964	0.362508
Atrial fibrillation	Cardiovascular	Disease	SM 34:1;2	SM	-0.0314489	0.0118061	-0.0545923	-0.00830541	0.00774412	-0.031737	0.0127208	-0.0566745	-0.00679956	0.0126267
Atrial fibrillation	Cardiovascular	Disease	SM 34:2;2	SM	-0.00826282	0.0118115	-0.0314169	0.0148913	0.484228	-0.00602498	0.0127737	-0.0310661	0.0190161	0.637179
Atrial fibrillation	Cardiovascular	Disease	SM 36:1;2	SM	-0.0164001	0.0118104	-0.0395519	0.00675171	0.164992	-0.0188313	0.0127647	-0.0438548	0.00619224	0.140196
Atrial fibrillation	Cardiovascular	Disease	SM 36:2;2	SM	-0.0228959	0.0118089	-0.0460447	0.000252947	0.0525558	-0.023428	0.0127797	-0.0484808	0.00162479	0.0668192
Atrial fibrillation	Cardiovascular	Disease	SM 38:1;2	SM	-0.00459253	0.0118118	-0.0277472	0.0185621	0.69743	-0.00892161	0.0127368	-0.0338905	0.0160472	0.48367
Atrial fibrillation	Cardiovascular	Disease	SM 38:2;2	SM	-0.019691	0.011831	-0.0428833	0.00350138	0.0960868	-0.0222182	0.0127573	-0.0472272	0.0027908	0.0816297
Atrial fibrillation	Cardiovascular	Disease	SM 40:1;2	SM	-0.00225325	0.0118119	-0.0254081	0.0209016	0.848719	-0.00800196	0.0128146	-0.0331233	0.0171193	0.532363
Atrial fibrillation	Cardiovascular	Disease	SM 40:2;2	SM	-0.0120101	0.0118111	-0.0351634	0.0111431	0.309259	-0.0155521	0.0127292	-0.0405059	0.00940176	0.221845
Atrial fibrillation	Cardiovascular	Disease	SM 42:2;2	SM	-0.021076	0.0118093	-0.0442258	0.00207372	0.0743531	-0.0251274	0.0127609	-0.0501434	-0.000111322	0.0489895
Atrial fibrillation	Cardiovascular	Disease	Chol	Chol	-0.00470836	0.0118174	-0.0278739	0.0184572	0.690328	-0.0059808	0.0128504	-0.0311723	0.0192107	0.64165
Atrial fibrillation	Cardiovascular	Disease	CE 14:0;0	CE	-0.0121578	0.0118111	-0.035311	0.0109954	0.303346	-0.0134035	0.0127975	-0.0384913	0.0116842	0.294979
Atrial fibrillation	Cardiovascular	Disease	CE 15:0;0	CE	-0.0236188	0.0124897	-0.0481027	0.000865214	0.0586614	-0.0326923	0.0134653	-0.0590899	-0.00629476	0.0152199
Atrial fibrillation	Cardiovascular	Disease	CE 16:0;0	CE	-0.0156081	0.0118105	-0.0387602	0.00754399	0.186363	-0.0200123	0.0127644	-0.0450351	0.00501054	0.116976
Atrial fibrillation	Cardiovascular	Disease	CE 16:1;0	CE	-0.00337214	0.0118128	-0.0265287	0.0197844	0.775296	-0.00500302	0.0126872	-0.0298745	0.0198684	0.693346
Atrial fibrillation	Cardiovascular	Disease	CE 17:0;0	CE	-0.0328929	0.0119267	-0.0562729	-0.00951289	0.00583219	-0.040666	0.0128572	-0.065871	-0.0154611	0.00157007
Atrial fibrillation	Cardiovascular	Disease	CE 17:1;0	CE	-0.0106569	0.0118144	-0.0338166	0.0125029	0.367075	-0.0169589	0.0128133	-0.0420777	0.00815987	0.185708
Atrial fibrillation	Cardiovascular	Disease	CE 18:0;0	CE	-0.0086569	0.0118209	-0.0318295	0.0145157	0.463988	-0.0154163	0.0126808	-0.0402753	0.00944266	0.224139
Atrial fibrillation	Cardiovascular	Disease	CE 18:1;0	CE	-0.00688277	0.0118117	-0.0300371	0.0162716	0.560107	-0.010205	0.0128277	-0.0353519	0.0149419	0.426326
Atrial fibrillation	Cardiovascular	Disease	CE 18:2;0	CE	-0.00820075	0.0118116	-0.0313549	0.0149534	0.487517	-0.00800853	0.0127611	-0.033025	0.0170079	0.530309
Atrial fibrillation	Cardiovascular	Disease	CE 18:3;0	CE	-0.000467713	0.011812	-0.0236226	0.0226872	0.968416	-0.00374296	0.0128744	-0.0289814	0.0214955	0.771268
Atrial fibrillation	Cardiovascular	Disease	CE 20:2;0	CE	-0.0145476	0.0130614	-0.0401527	0.0110576	0.265417	-0.0155124	0.0142175	-0.0433851	0.0123603	0.275292
Atrial fibrillation	Cardiovascular	Disease	CE 20:3;0	CE	0.0022418	0.0118138	-0.0209167	0.0254003	0.849502	-0.0035388	0.0128303	-0.0286908	0.0216132	0.782699
Atrial fibrillation	Cardiovascular	Disease	CE 20:4;0	CE	-0.012181	0.0118111	-0.0353342	0.0109722	0.302425	-0.0247859	0.0127989	-0.0498764	0.000304654	0.0528465
Atrial fibrillation	Cardiovascular	Disease	CE 20:5;0	CE	-0.0272014	0.0118076	-0.0503477	-0.00405505	0.0212667	-0.0308896	0.0129082	-0.0561942	-0.00558486	0.016741
Atrial fibrillation	Cardiovascular	Disease	CE 22:6;0	CE	-0.0289741	0.0118071	-0.0521194	-0.00582877	0.0141528	-0.0340455	0.0129143	-0.0593623	-0.00872873	0.0084044
Atrial fibrillation	Cardiovascular	Disease	LPC 16:0;0	LPC	-0.0262265	0.0118079	-0.0493735	-0.00307956	0.0263753	-0.0175057	0.0127691	-0.0425377	0.00752627	0.170443
Atrial fibrillation	Cardiovascular	Disease	LPC 18:0;0	LPC	-0.017276	0.0118102	-0.0404275	0.00587546	0.143565	-0.013425	0.012778	-0.0384745	0.0116246	0.293472
Atrial fibrillation	Cardiovascular	Disease	LPC 18:1;0	LPC	-0.0156393	0.0118105	-0.0387913	0.00751282	0.185485	-0.0119538	0.0128319	-0.037109	0.0132014	0.351598
Atrial fibrillation	Cardiovascular	Disease	LPC 18:2;0	LPC	-0.00899014	0.0118115	-0.0321441	0.0141638	0.446601	-0.00560179	0.0128027	-0.0306998	0.0194962	0.661732
Atrial fibrillation	Cardiovascular	Disease	LPC 20:4;0	LPC	-0.0264497	0.0127165	-0.0513785	-0.00152095	0.037571	-0.0374147	0.0137689	-0.0644076	-0.0104218	0.00660294
Atrial fibrillation	Cardiovascular	Disease	LPE 18:0;0	LPE	-0.00758459	0.012658	-0.0323985	0.0172294	0.549065	-0.00163951	0.013823	-0.0287384	0.0254593	0.905591
Atrial fibrillation	Cardiovascular	Disease	LPE 18:1;0	LPE	0.0125862	0.0139052	-0.0146737	0.0398462	0.365428	0.0136447	0.0152024	-0.0161599	0.0434493	0.369484
Atrial fibrillation	Cardiovascular	Disease	LPE 18:2;0	LPE	0.0152625	0.0120313	-0.00832261	0.0388476	0.20464	0.0225428	0.0131888	-0.0033123	0.0483978	0.0874618
Atrial fibrillation	Cardiovascular	Disease	PC 14:0;0_16:0;0	PC	0.0147125	0.0134665	-0.0116872	0.0411121	0.27465	0.00978575	0.0147097	-0.0190523	0.0386238	0.505918
Atrial fibrillation	Cardiovascular	Disease	PC 14:0;0_18:1;0	PC	0.00843831	0.0118845	-0.0148589	0.0317355	0.477711	0.014446	0.0129677	-0.0109756	0.0398675	0.265328
Atrial fibrillation	Cardiovascular	Disease	PC 14:0;0_18:2;0	PC	0.0160223	0.012046	-0.00759158	0.0396361	0.183532	0.0138891	0.0132108	-0.012009	0.0397872	0.293142
Atrial fibrillation	Cardiovascular	Disease	PC 15:0;0_18:1;0	PC	0.00212088	0.0124368	-0.0222594	0.0265012	0.864597	0.00625377	0.0135072	-0.0202259	0.0327334	0.643388
Atrial fibrillation	Cardiovascular	Disease	PC 15:0;0_18:2;0	PC	0.0137273	0.0122833	-0.0103518	0.0378065	0.263795	0.0222478	0.0133375	-0.00389894	0.0483946	0.0953595
Atrial fibrillation	Cardiovascular	Disease	PC 16:0;0_16:0;0	PC	-0.00270269	0.0118119	-0.0258575	0.0204521	0.819022	-0.00789929	0.0127857	-0.0329639	0.0171653	0.536717
Atrial fibrillation	Cardiovascular	Disease	PC 16:0;0_16:1;0	PC	0.00223943	0.0118136	-0.0209187	0.0253975	0.849656	-0.00314607	0.0127011	-0.0280449	0.0217527	0.804375
Atrial fibrillation	Cardiovascular	Disease	PC 16:0;0_17:1;0	PC	0.00187108	0.0118985	-0.0214536	0.0251957	0.87505	0.00628324	0.0129557	-0.0191147	0.0316811	0.627709
Atrial fibrillation	Cardiovascular	Disease	PC 16:0;0_18:0;0	PC	-0.000100271	0.0118328	-0.0232961	0.0230956	0.993239	-0.00150345	0.0129412	-0.026873	0.0238661	0.907518
Atrial fibrillation	Cardiovascular	Disease	PC 16:0;0_18:1;0	PC	-0.00752548	0.0118116	-0.0306797	0.0156288	0.524064	-0.00741227	0.0127877	-0.0324808	0.0176562	0.562178
Atrial fibrillation	Cardiovascular	Disease	PC 16:0;0_18:2;0	PC	0.00416566	0.0118119	-0.0189891	0.0273204	0.724348	0.0100027	0.0128334	-0.0151553	0.0351608	0.435756
Atrial fibrillation	Cardiovascular	Disease	PC 16:0;0_18:3;0	PC	0.00867749	0.0118115	-0.0144766	0.0318315	0.462568	0.00750229	0.0128539	-0.017696	0.0327006	0.559472
Atrial fibrillation	Cardiovascular	Disease	PC 16:0;0_20:1;0	PC	-0.000571207	0.0120382	-0.0241697	0.0230273	0.962156	-0.00901035	0.0131227	-0.0347357	0.016715	0.492347
Atrial fibrillation	Cardiovascular	Disease	PC 16:0;0_20:2;0	PC	-0.00556402	0.0118457	-0.0287852	0.0176571	0.638579	-0.00195087	0.0128065	-0.0270564	0.0231546	0.878929
Atrial fibrillation	Cardiovascular	Disease	PC 16:0;0_20:3;0	PC	0.00906524	0.0118115	-0.0140887	0.0322192	0.442812	0.0077429	0.0127504	-0.0172525	0.0327383	0.543697
Atrial fibrillation	Cardiovascular	Disease	PC 16:0;0_20:4;0	PC	-0.00514406	0.0118118	-0.0282987	0.0180105	0.663211	-0.0169762	0.0127389	-0.0419491	0.00799666	0.182705
Atrial fibrillation	Cardiovascular	Disease	PC 16:0;0_20:5;0	PC	-0.0199621	0.0118096	-0.0431124	0.00318826	0.0910095	-0.0227377	0.0128837	-0.0479944	0.00251908	0.0776422
Atrial fibrillation	Cardiovascular	Disease	PC 16:0;0_22:4;0	PC	-0.00112468	0.0120854	-0.0248158	0.0225664	0.925858	-0.0134735	0.0130861	-0.0391273	0.0121802	0.303238
Atrial fibrillation	Cardiovascular	Disease	PC 16:0;0_22:5;0	PC	-0.0192495	0.0118102	-0.042401	0.00390205	0.103167	-0.0249246	0.0127406	-0.0499007	5.15974e-05	0.050475
Atrial fibrillation	Cardiovascular	Disease	PC 16:0;0_22:6;0	PC	-0.0281506	0.0118112	-0.051304	-0.00499718	0.0171802	-0.0314649	0.0129252	-0.056803	-0.00612683	0.0149463
Atrial fibrillation	Cardiovascular	Disease	PC 16:1;0_18:0;0	PC	0.00944751	0.0123816	-0.0148245	0.0337195	0.445475	0.0123783	0.0133626	-0.0138178	0.0385744	0.354312
Atrial fibrillation	Cardiovascular	Disease	PC 16:1;0_18:1;0	PC	0.00470374	0.0118174	-0.0184619	0.0278694	0.690617	0.00634627	0.0127371	-0.0186231	0.0313157	0.618327
Atrial fibrillation	Cardiovascular	Disease	PC 16:1;0_18:2;0	PC	0.0228528	0.0118211	-0.000320122	0.0460256	0.0532491	0.0251412	0.0129042	-0.000155743	0.0504382	0.0514268
Atrial fibrillation	Cardiovascular	Disease	PC 16:1;0_20:4;0	PC	-0.00283468	0.0132574	-0.0288244	0.0231551	0.830696	-0.0116263	0.0143146	-0.0396897	0.0164372	0.416721
Atrial fibrillation	Cardiovascular	Disease	PC 17:0;0_18:1;0	PC	-0.00470723	0.0119053	-0.0280451	0.0186307	0.692567	-0.0144463	0.0130098	-0.0399503	0.0110577	0.266865
Atrial fibrillation	Cardiovascular	Disease	PC 17:0;0_18:2;0	PC	0.012246	0.0118168	-0.0109183	0.0354104	0.300085	0.00994482	0.0128782	-0.0153011	0.0351908	0.440014
Atrial fibrillation	Cardiovascular	Disease	PC 17:0;0_20:4;0	PC	-0.00860523	0.0118728	-0.0318795	0.0146691	0.468609	-0.024887	0.0128321	-0.0500426	0.000268617	0.0524962
Atrial fibrillation	Cardiovascular	Disease	PC 18:0;0_18:1;0	PC	0.00122462	0.011812	-0.0219303	0.0243796	0.917429	-0.000875281	0.0128151	-0.0259976	0.024247	0.945549
Atrial fibrillation	Cardiovascular	Disease	PC 18:0;0_18:2;0	PC	0.0112994	0.0118112	-0.011854	0.0344528	0.338767	0.0125742	0.0128862	-0.0126874	0.0378358	0.329209
Atrial fibrillation	Cardiovascular	Disease	PC 18:0;0_18:3;0	PC	0.000905191	0.0122215	-0.0230528	0.0248631	0.94096	-0.00137063	0.0132945	-0.027433	0.0246918	0.917889
Atrial fibrillation	Cardiovascular	Disease	PC 18:0;0_20:2;0	PC	0.0118849	0.0131822	-0.0139571	0.0377268	0.367313	0.0096773	0.0142582	-0.0182752	0.0376299	0.497349
Atrial fibrillation	Cardiovascular	Disease	PC 18:0;0_20:3;0	PC	0.0135949	0.011814	-0.00956397	0.0367538	0.249874	0.0092852	0.0127286	-0.0156675	0.0342379	0.465739
Atrial fibrillation	Cardiovascular	Disease	PC 18:0;0_20:4;0	PC	0.00153059	0.0118119	-0.0216243	0.0246855	0.896903	-0.0123023	0.0127147	-0.0372277	0.012623	0.333299
Atrial fibrillation	Cardiovascular	Disease	PC 18:0;0_20:5;0	PC	-0.0207288	0.0118525	-0.0439633	0.00250575	0.0803536	-0.0245058	0.0129688	-0.0499293	0.000917768	0.0588607
Atrial fibrillation	Cardiovascular	Disease	PC 18:0;0_22:5;0	PC	-0.0070166	0.012119	-0.0307737	0.0167405	0.562625	-0.0131996	0.0130812	-0.0388438	0.0124446	0.312994
Atrial fibrillation	Cardiovascular	Disease	PC 18:0;0_22:6;0	PC	-0.0172992	0.0119296	-0.0406849	0.0060865	0.147074	-0.0214552	0.0130261	-0.0469912	0.00408081	0.099593
Atrial fibrillation	Cardiovascular	Disease	PC 18:1;0_18:1;0	PC	0.0136641	0.0118108	-0.00948863	0.0368169	0.247347	0.019678	0.0128747	-0.00556119	0.0449171	0.126462
Atrial fibrillation	Cardiovascular	Disease	PC 18:1;0_18:2;0	PC	0.0161941	0.0118104	-0.00695776	0.039346	0.170364	0.0224468	0.0129074	-0.00285639	0.0477499	0.0820753
Atrial fibrillation	Cardiovascular	Disease	PC 18:1;0_18:3;0	PC	-0.000210768	0.0125293	-0.0247725	0.0243509	0.986579	-0.000830611	0.0137119	-0.0277117	0.0260505	0.951699
Atrial fibrillation	Cardiovascular	Disease	PC 18:1;0_20:2;0	PC	0.00657317	0.0130303	-0.0189711	0.0321174	0.613963	0.00696819	0.0142625	-0.0209928	0.0349292	0.625171
Atrial fibrillation	Cardiovascular	Disease	PC 18:1;0_20:3;0	PC	0.015652	0.0118127	-0.00750437	0.0388083	0.185209	0.0128691	0.0128361	-0.0122943	0.0380326	0.316108
Atrial fibrillation	Cardiovascular	Disease	PC 18:1;0_20:4;0	PC	0.0014423	0.011812	-0.0217126	0.0245972	0.902819	-0.00992176	0.0127876	-0.0349902	0.0151466	0.437847
Atrial fibrillation	Cardiovascular	Disease	PC 18:2;0_18:2;0	PC	0.0165261	0.0118103	-0.00662569	0.0396778	0.16177	0.0217849	0.0128542	-0.00341389	0.0469837	0.0901702
Atrial fibrillation	Cardiovascular	Disease	PC 18:2;0_20:1;0	PC	0.0136704	0.0134414	-0.01268	0.0400208	0.309179	0.0246476	0.0146315	-0.00403716	0.0533323	0.092142
Atrial fibrillation	Cardiovascular	Disease	PC 18:2;0_20:3;0	PC	0.00332595	0.0122852	-0.0207571	0.027409	0.786609	0.0114509	0.0135093	-0.0150327	0.0379345	0.396682
Atrial fibrillation	Cardiovascular	Disease	PC 18:2;0_20:4;0	PC	0.00354471	0.0119061	-0.0197948	0.0268842	0.765924	0.00385308	0.0129367	-0.0215076	0.0292137	0.765834
Atrial fibrillation	Cardiovascular	Disease	PE 16:0;0_18:2;0	PE	0.0213434	0.0135617	-0.0052429	0.0479298	0.115591	0.0289014	0.0147251	3.29695e-05	0.0577699	0.049739
Atrial fibrillation	Cardiovascular	Disease	PE 16:0;0_20:4;0	PE	-0.000659947	0.0122029	-0.0245815	0.0232616	0.956872	-0.00262961	0.0131159	-0.028342	0.0230828	0.841105
Atrial fibrillation	Cardiovascular	Disease	PE 18:0;0_18:2;0	PE	0.023343	0.0118455	0.000122298	0.0465636	0.0488058	0.0283485	0.0128007	0.00325451	0.0534424	0.0268248
Atrial fibrillation	Cardiovascular	Disease	PE 18:0;0_20:4;0	PE	0.00269903	0.011819	-0.0204698	0.0258678	0.81937	-0.000359055	0.0127062	-0.0252679	0.0245498	0.977457
Atrial fibrillation	Cardiovascular	Disease	PE 18:1;0_18:1;0	PE	0.0254895	0.0119161	0.00213033	0.0488487	0.0324636	0.02488	0.0129113	-0.000430841	0.0501908	0.054028
Atrial fibrillation	Cardiovascular	Disease	PI 16:0;0_18:1;0	PI	-0.0200384	0.0118254	-0.0432197	0.00314297	0.0902109	-0.0105866	0.0129162	-0.035907	0.0147337	0.412453
Atrial fibrillation	Cardiovascular	Disease	PI 16:0;0_18:2;0	PI	-0.00213991	0.0119385	-0.025543	0.0212632	0.857751	-0.000398083	0.0128292	-0.0255481	0.0247519	0.975247
Atrial fibrillation	Cardiovascular	Disease	PI 16:0;0_20:4;0	PI	-0.0129545	0.0134603	-0.0393419	0.0134329	0.335879	-0.0108911	0.0146465	-0.0396053	0.0178232	0.45716
Atrial fibrillation	Cardiovascular	Disease	PI 18:0;0_18:1;0	PI	-0.00694749	0.0118232	-0.0301245	0.0162295	0.55681	-0.0010984	0.012771	-0.0261341	0.0239373	0.931463
Atrial fibrillation	Cardiovascular	Disease	PI 18:0;0_18:2;0	PI	0.00876169	0.0118153	-0.0143998	0.0319232	0.458382	0.0149987	0.0127781	-0.010051	0.0400484	0.240528
Atrial fibrillation	Cardiovascular	Disease	PI 18:0;0_20:3;0	PI	0.00662139	0.0121387	-0.0171743	0.0304171	0.585443	0.0156328	0.0131813	-0.0102076	0.0414733	0.235679
Atrial fibrillation	Cardiovascular	Disease	PI 18:0;0_20:4;0	PI	-0.00411456	0.0118119	-0.0272693	0.0190402	0.727594	0.00220707	0.0127475	-0.0227827	0.0271969	0.86255
Atrial fibrillation	Cardiovascular	Disease	PI 18:1;0_18:1;0	PI	0.00763637	0.0118159	-0.0155264	0.0307991	0.518121	0.013379	0.0128256	-0.0117639	0.0385219	0.296923
Atrial fibrillation	Cardiovascular	Disease	PI 18:1;0_18:2;0	PI	-0.00105735	0.0124332	-0.0254305	0.0233158	0.93223	0.00254656	0.0135018	-0.0239224	0.0290155	0.850406
Atrial fibrillation	Cardiovascular	Disease	PI 18:1;0_20:4;0	PI	-0.00691226	0.012995	-0.0323873	0.0185627	0.594804	-0.00904729	0.0140271	-0.0365466	0.0184521	0.518966
Atrial fibrillation	Cardiovascular	Disease	PC O-16:0;0/16:0;0	PC O-	-0.00871716	0.0122651	-0.0327607	0.0153264	0.477277	0.00227793	0.0133709	-0.0239343	0.0284902	0.864729
Atrial fibrillation	Cardiovascular	Disease	PC O-16:0;0/16:1;0	PC O-	0.0111688	0.0131898	-0.0146883	0.0370258	0.397157	-0.00127541	0.0141836	-0.0290819	0.0265311	0.928353
Atrial fibrillation	Cardiovascular	Disease	PC O-16:0;0/18:1;0	PC O-	-0.0120817	0.0119779	-0.0355619	0.0113986	0.313168	-0.0124809	0.0129954	-0.0379567	0.012995	0.336892
Atrial fibrillation	Cardiovascular	Disease	PC O-16:0;0/18:2;0	PC O-	-0.00564392	0.0118223	-0.0288191	0.0175312	0.633094	-0.00689247	0.0126551	-0.031701	0.0179161	0.586021
Atrial fibrillation	Cardiovascular	Disease	PC O-16:0;0/20:3;0	PC O-	-0.00149443	0.0122154	-0.0254406	0.0224517	0.902634	-0.00108832	0.0131936	-0.0269528	0.0247762	0.934261
Atrial fibrillation	Cardiovascular	Disease	PC O-16:0;0/20:4;0	PC O-	-0.0146621	0.0118107	-0.0378145	0.00849035	0.21449	-0.0251578	0.0128471	-0.0503426	2.71239e-05	0.0502472
Atrial fibrillation	Cardiovascular	Disease	PC O-16:0;0/22:5;0	PC O-	-0.00776322	0.0129002	-0.0330522	0.0175258	0.547336	-0.0045458	0.0140124	-0.0320163	0.0229247	0.745639
Atrial fibrillation	Cardiovascular	Disease	PC O-16:1;0/16:0;0	PC O-	0.00193512	0.0129703	-0.0234914	0.0273616	0.881404	-0.001133	0.014064	-0.0287047	0.0264387	0.935795
Atrial fibrillation	Cardiovascular	Disease	PC O-16:1;0/18:0;0	PC O-	-0.0108527	0.0121608	-0.0346916	0.0129863	0.372193	-0.0149304	0.0131983	-0.0408041	0.0109433	0.258003
Atrial fibrillation	Cardiovascular	Disease	PC O-16:1;0/18:1;0	PC O-	-0.0130133	0.0118234	-0.0361907	0.010164	0.271088	-0.0187358	0.0126783	-0.04359	0.00611835	0.13952
Atrial fibrillation	Cardiovascular	Disease	PC O-16:1;0/18:2;0	PC O-	-0.00997518	0.0118816	-0.0332666	0.0133162	0.401188	-0.0120223	0.0127623	-0.037041	0.0129965	0.346224
Atrial fibrillation	Cardiovascular	Disease	PC O-16:1;0/20:3;0	PC O-	0.00246487	0.0121738	-0.0213997	0.0263294	0.839553	0.0016728	0.0131987	-0.0242018	0.0275474	0.899151
Atrial fibrillation	Cardiovascular	Disease	PC O-16:1;0/20:4;0	PC O-	-0.00116187	0.0128687	-0.026389	0.0240653	0.928062	-0.00707977	0.0138313	-0.0341951	0.0200356	0.608767
Atrial fibrillation	Cardiovascular	Disease	PC O-16:2;0/18:0;0	PC O-	0.00962782	0.0122394	-0.0143654	0.0336211	0.431531	0.0048719	0.0133765	-0.0213512	0.031095	0.715712
Atrial fibrillation	Cardiovascular	Disease	PC O-17:0;0/15:0;0	PC O-	-0.0260334	0.0126956	-0.0509212	-0.0011455	0.0403503	-0.021455	0.0138094	-0.0485273	0.00561729	0.120329
Atrial fibrillation	Cardiovascular	Disease	PC O-17:0;0/17:1;0	PC O-	-0.00797239	0.0120506	-0.0315953	0.0156505	0.508265	-0.0157068	0.0131596	-0.0415045	0.010091	0.232699
Atrial fibrillation	Cardiovascular	Disease	PC O-18:0;0/14:0;0	PC O-	-0.00049949	0.0124169	-0.0248407	0.0238417	0.967914	-0.00749737	0.0135154	-0.0339931	0.0189983	0.579104
Atrial fibrillation	Cardiovascular	Disease	PC O-18:0;0/16:1;0	PC O-	-0.00643771	0.0129793	-0.0318819	0.0190065	0.619915	-0.0112544	0.0140422	-0.0387833	0.0162745	0.422898
Atrial fibrillation	Cardiovascular	Disease	PC O-18:0;0/20:4;0	PC O-	-0.00211401	0.012005	-0.0256476	0.0214195	0.860225	-0.0121642	0.0130753	-0.0377967	0.0134684	0.352246
Atrial fibrillation	Cardiovascular	Disease	PC O-18:1;0/16:0;0	PC O-	-0.0108869	0.011978	-0.0343675	0.0125936	0.36343	-0.0118593	0.0129651	-0.0372756	0.0135571	0.360383
Atrial fibrillation	Cardiovascular	Disease	PC O-18:1;0/18:2;0	PC O-	-0.00735114	0.0122126	-0.0312918	0.0165895	0.547242	-0.00609708	0.0131278	-0.0318325	0.0196384	0.642349
Atrial fibrillation	Cardiovascular	Disease	PC O-18:1;0/20:3;0	PC O-	-0.0164917	0.0120905	-0.0401929	0.00720957	0.172608	-0.0176351	0.0131351	-0.043385	0.00811467	0.179456
Atrial fibrillation	Cardiovascular	Disease	PC O-18:1;0/20:4;0	PC O-	-0.00435352	0.0118119	-0.0275084	0.0188013	0.712459	-0.0137944	0.0128107	-0.0389079	0.0113192	0.28162
Atrial fibrillation	Cardiovascular	Disease	PC O-18:2;0/16:0;0	PC O-	0.00464102	0.0118223	-0.0185343	0.0278163	0.694654	0.00314288	0.012783	-0.0219164	0.0282021	0.805795
Atrial fibrillation	Cardiovascular	Disease	PC O-18:2;0/18:1;0	PC O-	-0.00658496	0.012252	-0.0306028	0.0174329	0.590968	-0.00643275	0.0132889	-0.0324841	0.0196186	0.628355
Atrial fibrillation	Cardiovascular	Disease	PC O-18:2;0/18:2;0	PC O-	-0.0071029	0.0118278	-0.0302888	0.016083	0.548174	-0.00926095	0.0127707	-0.0342962	0.0157743	0.468377
Atrial fibrillation	Cardiovascular	Disease	PC O-18:2;0/20:4;0	PC O-	-0.0225001	0.0128147	-0.0476215	0.00262126	0.0791723	-0.0149526	0.013897	-0.0421967	0.0122915	0.281998
Atrial fibrillation	Cardiovascular	Disease	PE O-16:1;0/18:2;0	PE O-	-0.0102307	0.013575	-0.0368431	0.0163817	0.451094	-0.00493555	0.0148354	-0.0340203	0.0241492	0.739386
Atrial fibrillation	Cardiovascular	Disease	PE O-16:1;0/20:4;0	PE O-	-0.0218321	0.0118098	-0.0449828	0.00131862	0.0645509	-0.0295117	0.0128568	-0.0547157	-0.00430767	0.0217442
Atrial fibrillation	Cardiovascular	Disease	PE O-16:1;0/22:5;0	PE O-	-0.0148067	0.0133058	-0.0408912	0.0112779	0.265843	-0.0307441	0.0145615	-0.0592915	-0.00219667	0.0347973
Atrial fibrillation	Cardiovascular	Disease	PE O-18:1;0/18:2;0	PE O-	-0.00611059	0.0120627	-0.0297572	0.017536	0.612473	-0.00343656	0.0132046	-0.0293227	0.0224495	0.794677
Atrial fibrillation	Cardiovascular	Disease	PE O-18:1;0/20:4;0	PE O-	-0.0213685	0.0118108	-0.0445212	0.00178419	0.070457	-0.028497	0.0129285	-0.0538415	-0.00315236	0.027549
Atrial fibrillation	Cardiovascular	Disease	PE O-18:2;0/18:1;0	PE O-	-0.0165726	0.0121975	-0.0404836	0.00733829	0.174289	-0.0198577	0.0133628	-0.0460539	0.00633855	0.137324
Atrial fibrillation	Cardiovascular	Disease	PE O-18:2;0/18:2;0	PE O-	0.0131901	0.0125796	-0.0114701	0.0378503	0.294434	0.0188438	0.0137051	-0.00802389	0.0457115	0.169207
Atrial fibrillation	Cardiovascular	Disease	PE O-18:2;0/20:4;0	PE O-	-0.0136801	0.0118219	-0.0368546	0.00949434	0.247237	-0.0162977	0.012856	-0.0415	0.00890473	0.204951
Bipolar disorder	Psychiatric	Disease	Total cholesterol	Clinical	-0.0141264	0.011811	-0.0372795	0.00902665	0.231722	-0.00311501	0.0129383	-0.0284788	0.0222488	0.809751
Bipolar disorder	Psychiatric	Disease	HDL-C	Clinical	-0.00624801	0.011812	-0.0294029	0.0169069	0.596852	-0.00416731	0.0129113	-0.0294781	0.0211435	0.746884
Bipolar disorder	Psychiatric	Disease	LDL-C	Clinical	-0.0147306	0.0118852	-0.0380292	0.00856796	0.215236	-0.00704242	0.0130095	-0.0325459	0.018461	0.588302
Bipolar disorder	Psychiatric	Disease	Triglycerides	Clinical	0.00493448	0.011812	-0.0182206	0.0280896	0.676143	0.0103593	0.0127895	-0.0147128	0.0354314	0.417983
Bipolar disorder	Psychiatric	Disease	Apo A1	Clinical	-0.0132606	0.0118235	-0.0364383	0.00991698	0.262093	-0.00759115	0.0130498	-0.0331735	0.0179912	0.560787
Bipolar disorder	Psychiatric	Disease	Apo B	Clinical	-0.00666051	0.0118243	-0.0298397	0.0165186	0.573255	0.00159855	0.0128972	-0.0236846	0.0268817	0.901363
Bipolar disorder	Psychiatric	Disease	DAG 16:0;0_18:1;0	DAG	0.0147814	0.0125999	-0.00991876	0.0394816	0.240786	0.0178256	0.0138656	-0.00935688	0.045008	0.198642
Bipolar disorder	Psychiatric	Disease	DAG 16:0;0_18:2;0	DAG	0.0056198	0.0127966	-0.019466	0.0307057	0.660558	0.0101176	0.014032	-0.0173914	0.0376266	0.470921
Bipolar disorder	Psychiatric	Disease	DAG 16:1;0_18:1;0	DAG	0.0121316	0.0126893	-0.0127439	0.0370071	0.339087	0.0175631	0.0139068	-0.00970014	0.0448263	0.206677
Bipolar disorder	Psychiatric	Disease	DAG 18:1;0_18:1;0	DAG	0.00929853	0.0120447	-0.0143129	0.03291	0.440142	0.0136811	0.0131629	-0.0121231	0.0394853	0.298676
Bipolar disorder	Psychiatric	Disease	DAG 18:1;0_18:2;0	DAG	0.00263141	0.0122765	-0.0214344	0.0266972	0.830284	0.00701064	0.0135002	-0.0194551	0.0334764	0.603573
Bipolar disorder	Psychiatric	Disease	DAG 18:1;0_18:3;0	DAG	-0.00874229	0.0123539	-0.0329599	0.0154753	0.479184	-0.0101235	0.0136141	-0.0368126	0.0165657	0.457149
Bipolar disorder	Psychiatric	Disease	TAG 46:1;0	TAG	0.00933453	0.0128831	-0.015921	0.03459	0.468753	0.00750537	0.0141987	-0.0203304	0.0353412	0.597111
Bipolar disorder	Psychiatric	Disease	TAG 46:2;0	TAG	0.0143824	0.0136463	-0.0123698	0.0411346	0.291956	0.0175524	0.0151491	-0.0121473	0.0472522	0.246663
Bipolar disorder	Psychiatric	Disease	TAG 48:0;0	TAG	0.0186004	0.0134575	-0.00778173	0.0449825	0.166981	0.0208829	0.0147385	-0.00801198	0.0497777	0.156585
Bipolar disorder	Psychiatric	Disease	TAG 48:1;0	TAG	0.000211717	0.0119454	-0.0232049	0.0236283	0.98586	0.00157918	0.0129513	-0.0238102	0.0269685	0.902957
Bipolar disorder	Psychiatric	Disease	TAG 48:2;0	TAG	-0.000162349	0.0119049	-0.0234994	0.0231748	0.98912	0.00139297	0.0129743	-0.0240415	0.0268275	0.914504
Bipolar disorder	Psychiatric	Disease	TAG 48:3;0	TAG	0.0045945	0.0121108	-0.0191465	0.0283355	0.704424	0.00518941	0.013287	-0.0208583	0.0312371	0.696136
Bipolar disorder	Psychiatric	Disease	TAG 49:1;0	TAG	0.0127717	0.013092	-0.0128934	0.0384369	0.329335	0.0128041	0.0143905	-0.0154079	0.0410161	0.373639
Bipolar disorder	Psychiatric	Disease	TAG 49:2;0	TAG	0.00532793	0.0128862	-0.0199336	0.0305895	0.679284	0.00732886	0.0141459	-0.0204033	0.035061	0.604417
Bipolar disorder	Psychiatric	Disease	TAG 50:1;0	TAG	-0.00186247	0.0118363	-0.0250652	0.0213403	0.874972	0.00217351	0.0127118	-0.0227463	0.0270933	0.864243
Bipolar disorder	Psychiatric	Disease	TAG 50:2;0	TAG	0.000736438	0.0118124	-0.0224193	0.0238921	0.95029	0.00673774	0.0127657	-0.0182876	0.0317631	0.597657
Bipolar disorder	Psychiatric	Disease	TAG 50:3;0	TAG	0.00102358	0.0118264	-0.0221596	0.0242067	0.931031	0.00716242	0.0128541	-0.0180362	0.0323611	0.577405
Bipolar disorder	Psychiatric	Disease	TAG 50:4;0	TAG	0.00188343	0.0118187	-0.0212848	0.0250517	0.87339	0.00601838	0.0129088	-0.0192877	0.0313244	0.641074
Bipolar disorder	Psychiatric	Disease	TAG 50:5;0	TAG	0.00642094	0.0135221	-0.0200877	0.0329296	0.634914	0.00902341	0.0148229	-0.0200369	0.0380837	0.542724
Bipolar disorder	Psychiatric	Disease	TAG 51:1;0	TAG	0.0219672	0.0134914	-0.00448122	0.0484156	0.103531	0.0284423	0.0148253	-0.000622634	0.0575073	0.0551117
Bipolar disorder	Psychiatric	Disease	TAG 51:2;0	TAG	-0.00124018	0.0118353	-0.0244408	0.0219605	0.916548	0.00441943	0.0128546	-0.0207803	0.0296192	0.731008
Bipolar disorder	Psychiatric	Disease	TAG 51:3;0	TAG	0.0019557	0.0118662	-0.0213055	0.0252169	0.869096	0.00580076	0.0129269	-0.0195406	0.0311421	0.653638
Bipolar disorder	Psychiatric	Disease	TAG 51:4;0	TAG	0.00585546	0.0139214	-0.0214363	0.0331472	0.674058	0.00886392	0.0152567	-0.0210471	0.0387749	0.561281
Bipolar disorder	Psychiatric	Disease	TAG 52:2;0	TAG	0.00229079	0.0118181	-0.0208762	0.0254578	0.846309	0.0088283	0.0127701	-0.0162057	0.0338623	0.489387
Bipolar disorder	Psychiatric	Disease	TAG 52:3;0	TAG	-0.000463184	0.0118123	-0.0236187	0.0226924	0.968722	0.00666475	0.0128248	-0.0184765	0.031806	0.603308
Bipolar disorder	Psychiatric	Disease	TAG 52:4;0	TAG	-0.00115643	0.0118119	-0.0243113	0.0219985	0.922012	0.00492228	0.012904	-0.0203742	0.0302187	0.702879
Bipolar disorder	Psychiatric	Disease	TAG 52:5;0	TAG	0.00221371	0.0118128	-0.0209429	0.0253704	0.851353	0.00547851	0.0129488	-0.0199058	0.0308629	0.672245
Bipolar disorder	Psychiatric	Disease	TAG 52:6;0	TAG	0.0125142	0.0123734	-0.0117418	0.0367701	0.311875	0.00837951	0.0135005	-0.0180869	0.0348459	0.534835
Bipolar disorder	Psychiatric	Disease	TAG 53:2;0	TAG	0.00817228	0.011938	-0.0152298	0.0315744	0.493644	0.0157807	0.0130003	-0.00970483	0.0412662	0.224848
Bipolar disorder	Psychiatric	Disease	TAG 53:3;0	TAG	0.00330211	0.0118538	-0.0199349	0.0265391	0.780583	0.00801959	0.0129367	-0.017341	0.0333802	0.53534
Bipolar disorder	Psychiatric	Disease	TAG 53:4;0	TAG	0.00127874	0.0124499	-0.0231273	0.0256847	0.918196	0.00569355	0.0135888	-0.0209461	0.0323332	0.675242
Bipolar disorder	Psychiatric	Disease	TAG 54:3;0	TAG	0.00700705	0.011814	-0.016152	0.0301661	0.553125	0.0124712	0.0128776	-0.0127735	0.0377159	0.332861
Bipolar disorder	Psychiatric	Disease	TAG 54:4;0	TAG	0.00594934	0.0118141	-0.0172097	0.0291084	0.614571	0.0106939	0.012941	-0.0146751	0.0360629	0.408633
Bipolar disorder	Psychiatric	Disease	TAG 54:5;0	TAG	0.0031533	0.0118364	-0.0200496	0.0263562	0.789934	0.00659182	0.0130071	-0.0189069	0.0320906	0.612324
Bipolar disorder	Psychiatric	Disease	TAG 54:6;0	TAG	0.00875042	0.0118961	-0.0145696	0.0320704	0.462018	0.0110204	0.0130616	-0.0145853	0.036626	0.39886
Bipolar disorder	Psychiatric	Disease	TAG 54:7;0	TAG	0.0129384	0.0121336	-0.0108473	0.036724	0.286315	0.0147911	0.0133007	-0.0112833	0.0408656	0.266161
Bipolar disorder	Psychiatric	Disease	TAG 56:3;0	TAG	0.0314224	0.0127334	0.00646058	0.0563843	0.0136245	0.037659	0.0139487	0.0103135	0.0650046	0.00696074
Bipolar disorder	Psychiatric	Disease	TAG 56:4;0	TAG	0.0250606	0.0131497	-0.000717657	0.0508389	0.0567259	0.0328101	0.0143034	0.00476891	0.0608513	0.021841
Bipolar disorder	Psychiatric	Disease	TAG 56:5;0	TAG	-0.0113783	0.0135654	-0.037972	0.0152153	0.401633	-0.00606745	0.0148612	-0.0352028	0.0230679	0.683092
Bipolar disorder	Psychiatric	Disease	TAG 56:6;0	TAG	-0.00323481	0.0118322	-0.0264294	0.0199597	0.78456	0.00506518	0.0128641	-0.0201531	0.0302835	0.693782
Bipolar disorder	Psychiatric	Disease	TAG 56:7;0	TAG	0.0181074	0.0118298	-0.00508262	0.0412974	0.1259	0.0203138	0.0129241	-0.00502227	0.0456498	0.116058
Bipolar disorder	Psychiatric	Disease	TAG 56:8;0	TAG	0.0123921	0.0121693	-0.0114636	0.0362477	0.308569	0.0140574	0.013383	-0.0121785	0.0402933	0.293585
Bipolar disorder	Psychiatric	Disease	TAG 58:7;0	TAG	0.0181685	0.0136661	-0.00862251	0.0449595	0.183752	0.0204902	0.014938	-0.00879584	0.0497761	0.170233
Bipolar disorder	Psychiatric	Disease	TAG 58:8;0	TAG	0.0380123	0.0125227	0.0134636	0.0625611	0.00241134	0.0411405	0.0138603	0.0139685	0.0683124	0.00300877
Bipolar disorder	Psychiatric	Disease	Cer 40:1;2	CER	0.00194817	0.0118497	-0.0212808	0.0251771	0.869416	0.0143177	0.0129671	-0.0111026	0.0397379	0.269572
Bipolar disorder	Psychiatric	Disease	Cer 40:2;2	CER	0.0175718	0.0137355	-0.00935541	0.0444991	0.200847	0.0248195	0.0150733	-0.00473173	0.0543707	0.0997139
Bipolar disorder	Psychiatric	Disease	Cer 42:1;2	CER	-0.00294109	0.0118119	-0.0260959	0.0202137	0.803373	0.0074928	0.01303	-0.0180507	0.0330363	0.565284
Bipolar disorder	Psychiatric	Disease	Cer 42:2;2	CER	-0.0125933	0.011811	-0.0357464	0.0105598	0.286354	-0.00624203	0.0128874	-0.031506	0.0190219	0.628154
Bipolar disorder	Psychiatric	Disease	SM 32:1;2	SM	0.00250417	0.0118119	-0.0206507	0.025659	0.83211	0.0160944	0.0129638	-0.00931935	0.0415082	0.214474
Bipolar disorder	Psychiatric	Disease	SM 34:0;2	SM	0.0275083	0.0126904	0.00263071	0.0523858	0.0302236	0.0354341	0.0139034	0.00817751	0.0626907	0.0108447
Bipolar disorder	Psychiatric	Disease	SM 34:1;2	SM	-0.0124078	0.011811	-0.0355609	0.0107453	0.293513	-0.000638797	0.0128595	-0.025848	0.0245705	0.960383
Bipolar disorder	Psychiatric	Disease	SM 34:2;2	SM	-0.0189079	0.0118098	-0.0420587	0.00424286	0.109414	-0.012742	0.0129053	-0.0380412	0.0125571	0.323513
Bipolar disorder	Psychiatric	Disease	SM 36:1;2	SM	-0.0167593	0.0118103	-0.039911	0.00639233	0.15593	0.00479461	0.0128993	-0.0204928	0.030082	0.710134
Bipolar disorder	Psychiatric	Disease	SM 36:2;2	SM	-0.0203666	0.0118095	-0.0435167	0.00278359	0.0846449	-0.00831214	0.0129154	-0.0336311	0.0170068	0.519871
Bipolar disorder	Psychiatric	Disease	SM 38:1;2	SM	0.0065503	0.0118117	-0.0166041	0.0297047	0.579213	0.0268316	0.0128648	0.00161196	0.0520512	0.0370517
Bipolar disorder	Psychiatric	Disease	SM 38:2;2	SM	-0.0213269	0.0118267	-0.0445108	0.00185696	0.071386	-0.0115608	0.0128904	-0.0368306	0.0137091	0.369835
Bipolar disorder	Psychiatric	Disease	SM 40:1;2	SM	0.0200313	0.0118096	-0.00311897	0.0431816	0.0898933	0.0385317	0.0129383	0.013168	0.0638955	0.00291197
Bipolar disorder	Psychiatric	Disease	SM 40:2;2	SM	-0.000939844	0.0118119	-0.0240947	0.0222151	0.936584	0.0135698	0.0128616	-0.0116436	0.0387832	0.29144
Bipolar disorder	Psychiatric	Disease	SM 42:2;2	SM	0.00800861	0.0118116	-0.0151456	0.0311628	0.497774	0.0149809	0.012896	-0.0103	0.0402617	0.245417
Bipolar disorder	Psychiatric	Disease	Chol	Chol	0.00683256	0.0118169	-0.016332	0.0299971	0.563145	0.0100799	0.0129853	-0.015376	0.0355357	0.43763
Bipolar disorder	Psychiatric	Disease	CE 14:0;0	CE	-0.0143737	0.0118107	-0.0375262	0.00877882	0.223643	-0.00927594	0.0129308	-0.0346251	0.0160732	0.473187
Bipolar disorder	Psychiatric	Disease	CE 15:0;0	CE	-0.00370942	0.0124541	-0.0281236	0.0207048	0.76583	0.00582214	0.0135575	-0.020756	0.0324003	0.667619
Bipolar disorder	Psychiatric	Disease	CE 16:0;0	CE	-0.0229933	0.0118088	-0.0461421	0.000155452	0.051558	-0.0105599	0.0128987	-0.035846	0.0147262	0.413002
Bipolar disorder	Psychiatric	Disease	CE 16:1;0	CE	-0.00199466	0.0118127	-0.0251511	0.0211618	0.865914	0.00375655	0.0128187	-0.0213728	0.0288859	0.769492
Bipolar disorder	Psychiatric	Disease	CE 17:0;0	CE	-0.0193142	0.0119221	-0.042685	0.00405666	0.105269	-0.00700275	0.0129955	-0.0324787	0.0184732	0.590003
Bipolar disorder	Psychiatric	Disease	CE 17:1;0	CE	-0.00532942	0.0118194	-0.0284989	0.0178401	0.652072	0.00483357	0.0129542	-0.0205615	0.0302286	0.709067
Bipolar disorder	Psychiatric	Disease	CE 18:0;0	CE	-0.0340724	0.0118132	-0.0572296	-0.0109151	0.00393493	-0.0194228	0.0128075	-0.0445301	0.00568451	0.129441
Bipolar disorder	Psychiatric	Disease	CE 18:1;0	CE	-0.00819921	0.0118116	-0.0313533	0.0149549	0.487599	0.00558881	0.0129612	-0.0198198	0.0309974	0.666342
Bipolar disorder	Psychiatric	Disease	CE 18:2;0	CE	-0.0145265	0.0118107	-0.037679	0.00862597	0.218759	-0.00186121	0.0128939	-0.0271379	0.0234155	0.88523
Bipolar disorder	Psychiatric	Disease	CE 18:3;0	CE	-0.0136354	0.0118109	-0.0367882	0.00951732	0.24834	-0.00779375	0.0130076	-0.0332933	0.0177058	0.549082
Bipolar disorder	Psychiatric	Disease	CE 20:2;0	CE	-0.018207	0.0130313	-0.0437532	0.00733909	0.162413	-0.0112792	0.0143295	-0.0393714	0.016813	0.431243
Bipolar disorder	Psychiatric	Disease	CE 20:3;0	CE	-0.0158516	0.0118118	-0.0390063	0.00730306	0.179635	-0.00358889	0.0129627	-0.0290005	0.0218227	0.781895
Bipolar disorder	Psychiatric	Disease	CE 20:4;0	CE	-0.0365246	0.0118041	-0.059664	-0.0133851	0.0019808	-0.0263637	0.0129312	-0.0517136	-0.00101387	0.0415173
Bipolar disorder	Psychiatric	Disease	CE 20:5;0	CE	-2.14474e-05	0.011812	-0.0231764	0.0231335	0.998551	-0.00105348	0.0130483	-0.0266329	0.0245259	0.935654
Bipolar disorder	Psychiatric	Disease	CE 22:6;0	CE	-0.00182324	0.0118123	-0.0249788	0.0213324	0.877337	0.00105367	0.0130563	-0.0245414	0.0266488	0.935682
Bipolar disorder	Psychiatric	Disease	LPC 16:0;0	LPC	-0.00986062	0.0118114	-0.0330144	0.0132932	0.403835	-0.0120035	0.0129026	-0.0372973	0.0132902	0.352243
Bipolar disorder	Psychiatric	Disease	LPC 18:0;0	LPC	-0.0164632	0.0118104	-0.0396151	0.00668862	0.163373	-0.0170948	0.0129099	-0.0424028	0.00821327	0.1855
Bipolar disorder	Psychiatric	Disease	LPC 18:1;0	LPC	-0.00594818	0.0118117	-0.0291027	0.0172063	0.61457	-0.0120711	0.012965	-0.0374871	0.013345	0.351865
Bipolar disorder	Psychiatric	Disease	LPC 18:2;0	LPC	-0.00876019	0.0118115	-0.0319142	0.0143938	0.458314	-0.0122636	0.0129347	-0.0376203	0.0130932	0.343112
Bipolar disorder	Psychiatric	Disease	LPC 20:4;0	LPC	-0.0412001	0.0126547	-0.0660076	-0.0163926	0.00113707	-0.0432711	0.0138946	-0.0705103	-0.0160318	0.0018543
Bipolar disorder	Psychiatric	Disease	LPE 18:0;0	LPE	-0.0124234	0.0124903	-0.0369088	0.0120619	0.319949	-0.00924747	0.0137994	-0.0363001	0.0178052	0.502801
Bipolar disorder	Psychiatric	Disease	LPE 18:1;0	LPE	-0.00401402	0.0137532	-0.030976	0.022948	0.770404	-0.00731286	0.0151643	-0.0370427	0.022417	0.629659
Bipolar disorder	Psychiatric	Disease	LPE 18:2;0	LPE	0.00450692	0.0120198	-0.0190555	0.0280694	0.707703	0.00288881	0.0133094	-0.0232026	0.0289803	0.828177
Bipolar disorder	Psychiatric	Disease	PC 14:0;0_16:0;0	PC	0.0115946	0.0135491	-0.014967	0.0381563	0.392174	0.00937577	0.0149454	-0.0199245	0.038676	0.530472
Bipolar disorder	Psychiatric	Disease	PC 14:0;0_18:1;0	PC	0.0011219	0.011899	-0.0222037	0.0244475	0.924885	-0.00312935	0.0131238	-0.0288569	0.0225981	0.811542
Bipolar disorder	Psychiatric	Disease	PC 14:0;0_18:2;0	PC	0.013744	0.0120623	-0.00990193	0.0373899	0.254571	0.0158497	0.0133538	-0.0103289	0.0420283	0.235316
Bipolar disorder	Psychiatric	Disease	PC 15:0;0_18:1;0	PC	0.00630957	0.0124564	-0.018109	0.0307282	0.612499	0.00954494	0.0136122	-0.0171405	0.0362304	0.483206
Bipolar disorder	Psychiatric	Disease	PC 15:0;0_18:2;0	PC	0.00307892	0.0122842	-0.0210021	0.02716	0.8021	0.0111734	0.013469	-0.0152312	0.0375779	0.406822
Bipolar disorder	Psychiatric	Disease	PC 16:0;0_16:0;0	PC	-0.00390174	0.0118119	-0.0270565	0.019253	0.741165	-0.000806305	0.0129187	-0.0261317	0.0245191	0.950235
Bipolar disorder	Psychiatric	Disease	PC 16:0;0_16:1;0	PC	0.0109121	0.0118113	-0.0122415	0.0340658	0.355583	0.0142299	0.0128313	-0.0109241	0.0393839	0.267475
Bipolar disorder	Psychiatric	Disease	PC 16:0;0_17:1;0	PC	0.00723902	0.0119227	-0.016133	0.0306111	0.543762	0.00797808	0.0131404	-0.0177819	0.0337381	0.54378
Bipolar disorder	Psychiatric	Disease	PC 16:0;0_18:0;0	PC	-0.00651414	0.0118218	-0.0296884	0.0166602	0.581633	-0.00833524	0.0130635	-0.0339445	0.017274	0.523462
Bipolar disorder	Psychiatric	Disease	PC 16:0;0_18:1;0	PC	0.00688348	0.0118117	-0.0162709	0.0300378	0.560067	0.0109001	0.0129199	-0.0144276	0.0362277	0.39889
Bipolar disorder	Psychiatric	Disease	PC 16:0;0_18:2;0	PC	0.00198977	0.0118119	-0.0211651	0.0251446	0.866231	0.0105606	0.0129664	-0.0148582	0.0359794	0.415415
Bipolar disorder	Psychiatric	Disease	PC 16:0;0_18:3;0	PC	0.0042887	0.0118118	-0.018866	0.0274434	0.716552	-0.00193509	0.0129875	-0.0273954	0.0235252	0.881562
Bipolar disorder	Psychiatric	Disease	PC 16:0;0_20:1;0	PC	0.0140987	0.0120873	-0.00959616	0.0377935	0.243491	0.0095152	0.0133273	-0.0166113	0.0356417	0.475279
Bipolar disorder	Psychiatric	Disease	PC 16:0;0_20:2;0	PC	0.00554479	0.0118515	-0.0176877	0.0287773	0.639903	0.00999909	0.012942	-0.015372	0.0353702	0.439786
Bipolar disorder	Psychiatric	Disease	PC 16:0;0_20:3;0	PC	-0.00564143	0.0118118	-0.028796	0.0175131	0.632942	0.00026627	0.012883	-0.0249891	0.0255217	0.983511
Bipolar disorder	Psychiatric	Disease	PC 16:0;0_20:4;0	PC	-0.0285143	0.0118071	-0.0516598	-0.00536885	0.0157598	-0.0215352	0.0128699	-0.0467649	0.00369449	0.0943211
Bipolar disorder	Psychiatric	Disease	PC 16:0;0_20:5;0	PC	0.00761194	0.0118116	-0.0155423	0.0307662	0.519308	0.00589865	0.0130205	-0.0196263	0.0314236	0.650546
Bipolar disorder	Psychiatric	Disease	PC 16:0;0_22:4;0	PC	-0.0278444	0.0120591	-0.051484	-0.00420484	0.0209734	-0.023662	0.0131815	-0.0495028	0.00217871	0.0726916
Bipolar disorder	Psychiatric	Disease	PC 16:0;0_22:5;0	PC	-0.0183231	0.0118104	-0.0414749	0.00482874	0.120841	-0.0165513	0.012875	-0.041791	0.00868833	0.198653
Bipolar disorder	Psychiatric	Disease	PC 16:0;0_22:6;0	PC	0.00636697	0.0118155	-0.0167949	0.0295289	0.589996	0.00906938	0.0130652	-0.0165431	0.0346818	0.487606
Bipolar disorder	Psychiatric	Disease	PC 16:1;0_18:0;0	PC	0.00459977	0.0123892	-0.0196872	0.0288868	0.710448	0.00704795	0.0135184	-0.0194536	0.0335495	0.602138
Bipolar disorder	Psychiatric	Disease	PC 16:1;0_18:1;0	PC	0.00315547	0.0118154	-0.0200062	0.0263171	0.789427	0.00496922	0.0128702	-0.020261	0.0301994	0.699434
Bipolar disorder	Psychiatric	Disease	PC 16:1;0_18:2;0	PC	0.00451748	0.0118178	-0.0186489	0.0276839	0.702279	0.0109464	0.0130333	-0.0146035	0.0364964	0.401008
Bipolar disorder	Psychiatric	Disease	PC 16:1;0_20:4;0	PC	-0.00950457	0.0133443	-0.0356645	0.0166554	0.476334	-0.00251846	0.0145285	-0.0310013	0.0259644	0.862387
Bipolar disorder	Psychiatric	Disease	PC 17:0;0_18:1;0	PC	0.00146919	0.011896	-0.0218505	0.0247889	0.901712	0.00745447	0.0131309	-0.0182869	0.0331958	0.570257
Bipolar disorder	Psychiatric	Disease	PC 17:0;0_18:2;0	PC	0.00381036	0.0118143	-0.0193492	0.0269699	0.747068	0.00662886	0.0130079	-0.0188714	0.0321291	0.61035
Bipolar disorder	Psychiatric	Disease	PC 17:0;0_20:4;0	PC	-0.0287557	0.0118562	-0.0519974	-0.00551409	0.0153171	-0.0182986	0.0129532	-0.0436915	0.00709438	0.157805
Bipolar disorder	Psychiatric	Disease	PC 18:0;0_18:1;0	PC	0.00836403	0.0118117	-0.0147904	0.0315185	0.478898	0.0127601	0.0129472	-0.0126212	0.0381413	0.324396
Bipolar disorder	Psychiatric	Disease	PC 18:0;0_18:2;0	PC	0.0031345	0.0118119	-0.0200203	0.0262893	0.790734	0.00985463	0.0130202	-0.0156697	0.035379	0.449157
Bipolar disorder	Psychiatric	Disease	PC 18:0;0_18:3;0	PC	0.00989605	0.0122131	-0.0140454	0.0338376	0.417806	0.00762254	0.0134644	-0.018773	0.0340181	0.571333
Bipolar disorder	Psychiatric	Disease	PC 18:0;0_20:2;0	PC	0.0187175	0.0131107	-0.00698439	0.0444194	0.153447	0.0206245	0.0143783	-0.00756345	0.0488124	0.151517
Bipolar disorder	Psychiatric	Disease	PC 18:0;0_20:3;0	PC	0.000841191	0.0118146	-0.0223188	0.0240012	0.943241	0.00948361	0.0128579	-0.0157226	0.0346899	0.460806
Bipolar disorder	Psychiatric	Disease	PC 18:0;0_20:4;0	PC	-0.0328739	0.0118056	-0.0560163	-0.00973152	0.00537325	-0.0248289	0.0128435	-0.0500068	0.000348963	0.0532599
Bipolar disorder	Psychiatric	Disease	PC 18:0;0_20:5;0	PC	0.00915576	0.0118842	-0.0141407	0.0324522	0.441078	0.00839392	0.0131492	-0.0173834	0.0341712	0.523266
Bipolar disorder	Psychiatric	Disease	PC 18:0;0_22:5;0	PC	-0.0114471	0.0121302	-0.0352261	0.012332	0.345366	-0.00756498	0.0132671	-0.0335736	0.0184437	0.568561
Bipolar disorder	Psychiatric	Disease	PC 18:0;0_22:6;0	PC	0.0102217	0.0119261	-0.013157	0.0336004	0.391424	0.0125916	0.0131547	-0.0131966	0.0383798	0.338509
Bipolar disorder	Psychiatric	Disease	PC 18:1;0_18:1;0	PC	0.00813439	0.0118116	-0.0150198	0.0312885	0.491047	0.0110128	0.01301	-0.0144915	0.0365172	0.397315
Bipolar disorder	Psychiatric	Disease	PC 18:1;0_18:2;0	PC	0.00649009	0.0118117	-0.0166643	0.0296445	0.582705	0.0103364	0.0130439	-0.0152343	0.0359071	0.428139
Bipolar disorder	Psychiatric	Disease	PC 18:1;0_18:3;0	PC	0.0133447	0.0125946	-0.011345	0.0380343	0.289387	0.0129789	0.0139113	-0.0142931	0.0402508	0.350876
Bipolar disorder	Psychiatric	Disease	PC 18:1;0_20:2;0	PC	0.0165467	0.0131064	-0.00914662	0.04224	0.206822	0.0217692	0.0144555	-0.00657021	0.0501086	0.132147
Bipolar disorder	Psychiatric	Disease	PC 18:1;0_20:3;0	PC	-0.00792284	0.0118117	-0.0310772	0.0152315	0.502393	-0.00183152	0.0129703	-0.027258	0.023595	0.88771
Bipolar disorder	Psychiatric	Disease	PC 18:1;0_20:4;0	PC	-0.0281421	0.0118084	-0.05129	-0.00499421	0.0171872	-0.0238643	0.0129186	-0.0491895	0.00146086	0.064756
Bipolar disorder	Psychiatric	Disease	PC 18:2;0_18:2;0	PC	-0.00762902	0.0118116	-0.0307833	0.0155252	0.51837	-0.00489163	0.0129904	-0.0303576	0.0205743	0.706517
Bipolar disorder	Psychiatric	Disease	PC 18:2;0_20:1;0	PC	0.0099266	0.0134754	-0.0164905	0.0363437	0.461369	0.014378	0.0147651	-0.0145686	0.0433247	0.330215
Bipolar disorder	Psychiatric	Disease	PC 18:2;0_20:3;0	PC	-0.00183188	0.0122612	-0.0258677	0.022204	0.881239	0.002214	0.0136041	-0.0244554	0.0288834	0.870725
Bipolar disorder	Psychiatric	Disease	PC 18:2;0_20:4;0	PC	-0.0246981	0.0119111	-0.0480474	-0.0013489	0.0381575	-0.017277	0.0130691	-0.0428974	0.00834337	0.186231
Bipolar disorder	Psychiatric	Disease	PE 16:0;0_18:2;0	PE	0.0185666	0.0135171	-0.00793231	0.0450655	0.169634	0.0382659	0.0148135	0.00922412	0.0673077	0.00982094
Bipolar disorder	Psychiatric	Disease	PE 16:0;0_20:4;0	PE	0.00174172	0.012225	-0.0222232	0.0257066	0.886711	0.00505108	0.0133067	-0.0210353	0.0311375	0.704265
Bipolar disorder	Psychiatric	Disease	PE 18:0;0_18:2;0	PE	0.0126871	0.011862	-0.0105658	0.0359401	0.284851	0.0204365	0.0129371	-0.00492496	0.0457979	0.114233
Bipolar disorder	Psychiatric	Disease	PE 18:0;0_20:4;0	PE	0.00424323	0.0118195	-0.0189265	0.027413	0.719604	0.0120763	0.0128387	-0.0130923	0.0372448	0.346941
Bipolar disorder	Psychiatric	Disease	PE 18:1;0_18:1;0	PE	0.0172553	0.0119162	-0.00610412	0.0406147	0.147648	0.0163019	0.0130436	-0.00926833	0.0418721	0.211422
Bipolar disorder	Psychiatric	Disease	PI 16:0;0_18:1;0	PI	0.0140374	0.0118257	-0.0091445	0.0372192	0.235258	0.0200297	0.0130502	-0.00555348	0.0456129	0.124882
Bipolar disorder	Psychiatric	Disease	PI 16:0;0_18:2;0	PI	0.0149498	0.011956	-0.00848764	0.0383872	0.211196	0.0201249	0.013005	-0.00536968	0.0456195	0.121802
Bipolar disorder	Psychiatric	Disease	PI 16:0;0_20:4;0	PI	0.0211773	0.0134082	-0.00510792	0.0474626	0.114293	0.0316462	0.0147415	0.00274569	0.0605466	0.0318666
Bipolar disorder	Psychiatric	Disease	PI 18:0;0_18:1;0	PI	0.0102213	0.0118237	-0.0129566	0.0333992	0.387355	0.0127284	0.0128997	-0.0125597	0.0380166	0.32382
Bipolar disorder	Psychiatric	Disease	PI 18:0;0_18:2;0	PI	0.0183983	0.0118126	-0.00475798	0.0415545	0.119394	0.0229326	0.0129052	-0.00236619	0.0482315	0.0756175
Bipolar disorder	Psychiatric	Disease	PI 18:0;0_20:3;0	PI	0.014539	0.0121193	-0.00921858	0.0382966	0.230313	0.0172744	0.0133054	-0.0088093	0.043358	0.194238
Bipolar disorder	Psychiatric	Disease	PI 18:0;0_20:4;0	PI	-0.00629508	0.0118117	-0.0294495	0.0168594	0.594083	0.000385569	0.0128798	-0.0248634	0.0256346	0.976119
Bipolar disorder	Psychiatric	Disease	PI 18:1;0_18:1;0	PI	0.0043931	0.0118182	-0.018774	0.0275602	0.710109	0.00778762	0.0129601	-0.0176189	0.0331942	0.547936
Bipolar disorder	Psychiatric	Disease	PI 18:1;0_18:2;0	PI	0.00165285	0.01235	-0.0225573	0.0258629	0.893538	0.0144276	0.0135456	-0.0121272	0.0409824	0.286871
Bipolar disorder	Psychiatric	Disease	PI 18:1;0_20:4;0	PI	-0.0044624	0.0130077	-0.0299623	0.0210375	0.731567	0.00369067	0.0142266	-0.0241999	0.0315812	0.795322
Bipolar disorder	Psychiatric	Disease	PC O-16:0;0/16:0;0	PC O-	-0.00758526	0.0123179	-0.0317322	0.0165617	0.538052	-0.000977365	0.0135781	-0.0275958	0.025641	0.94262
Bipolar disorder	Psychiatric	Disease	PC O-16:0;0/16:1;0	PC O-	0.0143251	0.0131788	-0.0115104	0.0401606	0.277093	0.0161278	0.0143371	-0.0119796	0.0442352	0.260688
Bipolar disorder	Psychiatric	Disease	PC O-16:0;0/18:1;0	PC O-	-0.0107641	0.0119814	-0.0342512	0.012723	0.369002	-0.00943462	0.0131649	-0.0352428	0.0163736	0.47362
Bipolar disorder	Psychiatric	Disease	PC O-16:0;0/18:2;0	PC O-	-0.00788316	0.0118218	-0.0310573	0.015291	0.5049	-0.00593193	0.0127864	-0.0309979	0.0191341	0.642718
Bipolar disorder	Psychiatric	Disease	PC O-16:0;0/20:3;0	PC O-	-0.00168986	0.0122419	-0.025688	0.0223082	0.890214	0.00340965	0.0133374	-0.0227368	0.0295561	0.798233
Bipolar disorder	Psychiatric	Disease	PC O-16:0;0/20:4;0	PC O-	-0.0275363	0.0118075	-0.0506824	-0.00439017	0.0197226	-0.020906	0.0129816	-0.0463547	0.00454273	0.107358
Bipolar disorder	Psychiatric	Disease	PC O-16:0;0/22:5;0	PC O-	-0.0224203	0.0128709	-0.0476518	0.00281124	0.0815701	-0.0307791	0.0141557	-0.0585305	-0.00302774	0.0297273
Bipolar disorder	Psychiatric	Disease	PC O-16:1;0/16:0;0	PC O-	-0.0231217	0.0129559	-0.0485201	0.00227665	0.0743705	-0.024152	0.0142206	-0.0520308	0.00372685	0.0895005
Bipolar disorder	Psychiatric	Disease	PC O-16:1;0/18:0;0	PC O-	-0.0176826	0.0121579	-0.041516	0.00615082	0.14588	-0.0240382	0.0133521	-0.0502135	0.00213716	0.071863
Bipolar disorder	Psychiatric	Disease	PC O-16:1;0/18:1;0	PC O-	-0.0118102	0.0118239	-0.0349885	0.0113681	0.317905	-0.014467	0.0128103	-0.0395798	0.0106458	0.258804
Bipolar disorder	Psychiatric	Disease	PC O-16:1;0/18:2;0	PC O-	-0.00889414	0.011886	-0.0321943	0.014406	0.454312	-0.00713762	0.0128965	-0.0324194	0.0181442	0.579972
Bipolar disorder	Psychiatric	Disease	PC O-16:1;0/20:3;0	PC O-	-0.0245526	0.0121694	-0.0484085	-0.000696691	0.0436761	-0.0198657	0.0133119	-0.0459622	0.00623082	0.135671
Bipolar disorder	Psychiatric	Disease	PC O-16:1;0/20:4;0	PC O-	-0.0208742	0.0128192	-0.0460045	0.00425611	0.103503	-0.0135208	0.0138915	-0.0407541	0.0137126	0.330444
Bipolar disorder	Psychiatric	Disease	PC O-16:2;0/18:0;0	PC O-	-0.00145275	0.0122383	-0.0254438	0.0225383	0.905513	0.00220358	0.0134735	-0.0242097	0.0286169	0.870091
Bipolar disorder	Psychiatric	Disease	PC O-17:0;0/15:0;0	PC O-	-0.0154047	0.0127711	-0.0404406	0.00963122	0.227783	-0.0163383	0.0140078	-0.0437997	0.011123	0.24352
Bipolar disorder	Psychiatric	Disease	PC O-17:0;0/17:1;0	PC O-	-0.00108299	0.012077	-0.0247576	0.0225916	0.928549	0.00394175	0.0133758	-0.0222799	0.0301634	0.768239
Bipolar disorder	Psychiatric	Disease	PC O-18:0;0/14:0;0	PC O-	-0.0127691	0.0124512	-0.0371777	0.0116394	0.305151	-0.0159229	0.0137052	-0.0427908	0.0109449	0.245363
Bipolar disorder	Psychiatric	Disease	PC O-18:0;0/16:1;0	PC O-	-0.00928431	0.0129399	-0.0346512	0.0160825	0.473096	-0.00583063	0.0141842	-0.033638	0.0219767	0.681043
Bipolar disorder	Psychiatric	Disease	PC O-18:0;0/20:4;0	PC O-	-0.0408041	0.0119902	-0.0643085	-0.0172996	0.00066997	-0.0288364	0.0131898	-0.0546934	-0.00297942	0.0288364
Bipolar disorder	Psychiatric	Disease	PC O-18:1;0/16:0;0	PC O-	-0.00311649	0.011982	-0.0266049	0.0203719	0.794796	-0.00160451	0.0131347	-0.0273533	0.0241443	0.902778
Bipolar disorder	Psychiatric	Disease	PC O-18:1;0/18:2;0	PC O-	-0.0013744	0.0122364	-0.0253615	0.0226128	0.910573	-0.00144207	0.0132674	-0.0274513	0.0245672	0.91345
Bipolar disorder	Psychiatric	Disease	PC O-18:1;0/20:3;0	PC O-	-0.0180598	0.0120856	-0.0417513	0.00563167	0.135136	-0.011516	0.0132519	-0.0374948	0.0144629	0.384882
Bipolar disorder	Psychiatric	Disease	PC O-18:1;0/20:4;0	PC O-	-0.0235558	0.0118128	-0.0467123	-0.000399211	0.0461801	-0.0170676	0.0129483	-0.042451	0.00831583	0.187511
Bipolar disorder	Psychiatric	Disease	PC O-18:2;0/16:0;0	PC O-	-0.0088162	0.0118217	-0.0319902	0.0143578	0.455834	-0.00501442	0.0129154	-0.0303333	0.0203045	0.697844
Bipolar disorder	Psychiatric	Disease	PC O-18:2;0/18:1;0	PC O-	-0.00819392	0.0122746	-0.032256	0.0158682	0.504443	-0.00607386	0.0134329	-0.0324076	0.0202599	0.65117
Bipolar disorder	Psychiatric	Disease	PC O-18:2;0/18:2;0	PC O-	-0.008173	0.0118295	-0.0313623	0.0150163	0.489651	-0.00590924	0.0129058	-0.0312093	0.0193909	0.64706
Bipolar disorder	Psychiatric	Disease	PC O-18:2;0/20:4;0	PC O-	-0.0312082	0.0127118	-0.0561278	-0.00628858	0.0141139	-0.0240934	0.0139286	-0.0513995	0.00321259	0.0837297
Bipolar disorder	Psychiatric	Disease	PE O-16:1;0/18:2;0	PE O-	0.0118949	0.0135594	-0.0146871	0.0384768	0.380395	0.0153645	0.0149163	-0.0138786	0.0446076	0.303041
Bipolar disorder	Psychiatric	Disease	PE O-16:1;0/20:4;0	PE O-	-0.00254413	0.011815	-0.0257051	0.0206168	0.829516	0.00223064	0.0129991	-0.0232523	0.0277136	0.863758
Bipolar disorder	Psychiatric	Disease	PE O-16:1;0/22:5;0	PE O-	-0.0146378	0.0132646	-0.0406416	0.011366	0.269848	-0.0164841	0.0146635	-0.0452315	0.0122633	0.261004
Bipolar disorder	Psychiatric	Disease	PE O-18:1;0/18:2;0	PE O-	0.00134916	0.012061	-0.0222941	0.0249924	0.910937	0.00283579	0.0133307	-0.0232975	0.028969	0.831548
Bipolar disorder	Psychiatric	Disease	PE O-18:1;0/20:4;0	PE O-	-0.0134778	0.0118116	-0.036632	0.00967632	0.253879	-0.00990223	0.0130661	-0.0355165	0.0157121	0.448567
Bipolar disorder	Psychiatric	Disease	PE O-18:2;0/18:1;0	PE O-	0.0128584	0.0122127	-0.0110824	0.0367992	0.29244	0.0164274	0.0135157	-0.0100687	0.0429234	0.224254
Bipolar disorder	Psychiatric	Disease	PE O-18:2;0/18:2;0	PE O-	-0.0040812	0.0125609	-0.0287049	0.0205425	0.745258	-0.00657004	0.0138064	-0.0336363	0.0204962	0.634188
Bipolar disorder	Psychiatric	Disease	PE O-18:2;0/20:4;0	PE O-	0.000622901	0.0118337	-0.0225746	0.0238204	0.958022	0.0033618	0.0130025	-0.0221278	0.0288514	0.795991
Body mass index	Anthropometric	Biomarker	Total cholesterol	Clinical	0.00806645	0.0118151	-0.0150945	0.0312274	0.494802	0.012834	0.0128329	-0.0123232	0.0379912	0.317311
Body mass index	Anthropometric	Biomarker	HDL-C	Clinical	-0.100278	0.0117559	-0.123323	-0.0772327	1.76718e-17	-0.0929888	0.0127503	-0.117984	-0.0679936	3.42529e-13
Body mass index	Anthropometric	Biomarker	LDL-C	Clinical	0.040295	0.0118858	0.0169954	0.0635947	0.000702266	0.0454116	0.01288	0.0201621	0.0706611	0.000425505
Body mass index	Anthropometric	Biomarker	Triglycerides	Clinical	0.0911532	0.0117663	0.0680878	0.114219	1.07062e-14	0.0827753	0.0126415	0.0579933	0.107557	6.32494e-11
Body mass index	Anthropometric	Biomarker	Apo A1	Clinical	-0.0574599	0.0118066	-0.0806043	-0.0343155	1.1587e-06	-0.0555193	0.012922	-0.0808512	-0.0301875	1.76297e-05
Body mass index	Anthropometric	Biomarker	Apo B	Clinical	0.0679393	0.0117988	0.0448102	0.0910685	8.85617e-09	0.0637071	0.0127636	0.0386858	0.0887285	6.16827e-07
Body mass index	Anthropometric	Biomarker	DAG 16:0;0_18:1;0	DAG	0.0825465	0.0125919	0.0578621	0.107231	5.98517e-11	0.0726138	0.0137217	0.0457134	0.0995143	1.2606e-07
Body mass index	Anthropometric	Biomarker	DAG 16:0;0_18:2;0	DAG	0.0640943	0.0128272	0.0389485	0.0892401	5.99329e-07	0.0554745	0.013917	0.0281911	0.0827579	6.81304e-05
Body mass index	Anthropometric	Biomarker	DAG 16:1;0_18:1;0	DAG	0.0895024	0.0126892	0.0646271	0.114378	1.93532e-12	0.0857987	0.0137533	0.0588363	0.112761	4.77725e-10
Body mass index	Anthropometric	Biomarker	DAG 18:1;0_18:1;0	DAG	0.0713722	0.0120363	0.0477773	0.0949672	3.18149e-09	0.0651378	0.0130365	0.0395814	0.0906942	6.00966e-07
Body mass index	Anthropometric	Biomarker	DAG 18:1;0_18:2;0	DAG	0.0453631	0.0122934	0.0212639	0.0694622	0.000226041	0.0399198	0.0133857	0.0136784	0.0661611	0.0028739
Body mass index	Anthropometric	Biomarker	DAG 18:1;0_18:3;0	DAG	0.0284142	0.0123181	0.00426681	0.0525616	0.0211019	0.023844	0.0134608	-0.00254461	0.0502327	0.0765564
Body mass index	Anthropometric	Biomarker	TAG 46:1;0	TAG	0.0594056	0.0128004	0.0343122	0.084499	3.54191e-06	0.0598551	0.0139593	0.0324887	0.0872214	1.8384e-05
Body mass index	Anthropometric	Biomarker	TAG 46:2;0	TAG	0.0437122	0.0135191	0.0172093	0.0702151	0.00123072	0.0409672	0.0148814	0.0117922	0.0701421	0.0059308
Body mass index	Anthropometric	Biomarker	TAG 48:0;0	TAG	0.0891942	0.0134741	0.0627796	0.115609	3.94467e-11	0.0808237	0.0146071	0.0521865	0.109461	3.32611e-08
Body mass index	Anthropometric	Biomarker	TAG 48:1;0	TAG	0.0869676	0.0118895	0.0636606	0.110275	2.86695e-13	0.0783719	0.0127832	0.0533121	0.103432	9.31657e-10
Body mass index	Anthropometric	Biomarker	TAG 48:2;0	TAG	0.0789848	0.0118535	0.0557484	0.102221	2.87674e-11	0.0749352	0.0128066	0.0498296	0.100041	5.14168e-09
Body mass index	Anthropometric	Biomarker	TAG 48:3;0	TAG	0.0487712	0.0120692	0.0251119	0.0724305	5.3811e-05	0.0483903	0.0131355	0.0226397	0.0741408	0.000231796
Body mass index	Anthropometric	Biomarker	TAG 49:1;0	TAG	0.0654499	0.0130657	0.0398363	0.0910636	5.62373e-07	0.0662784	0.0142092	0.0384218	0.094135	3.1786e-06
Body mass index	Anthropometric	Biomarker	TAG 49:2;0	TAG	0.0552886	0.0128079	0.0301806	0.0803966	1.60853e-05	0.0526687	0.0139312	0.0253574	0.0799799	0.000158258
Body mass index	Anthropometric	Biomarker	TAG 50:1;0	TAG	0.105461	0.0117721	0.0823842	0.128538	4.13897e-19	0.0923109	0.0125482	0.0677119	0.11691	2.14428e-13
Body mass index	Anthropometric	Biomarker	TAG 50:2;0	TAG	0.105745	0.0117465	0.0827183	0.128771	2.7918e-19	0.0966539	0.0125971	0.071959	0.121349	1.95628e-14
Body mass index	Anthropometric	Biomarker	TAG 50:3;0	TAG	0.0823786	0.0117775	0.0592913	0.105466	2.9009e-12	0.0770542	0.0126945	0.0521683	0.10194	1.35922e-09
Body mass index	Anthropometric	Biomarker	TAG 50:4;0	TAG	0.0593133	0.0117936	0.0361944	0.0824321	5.0427e-07	0.0583944	0.0127726	0.0333554	0.0834333	4.93263e-06
Body mass index	Anthropometric	Biomarker	TAG 50:5;0	TAG	0.021321	0.0135473	-0.00523715	0.0478791	0.115588	0.0229409	0.014723	-0.00592345	0.0518053	0.119264
Body mass index	Anthropometric	Biomarker	TAG 51:1;0	TAG	0.0779182	0.0135312	0.0513916	0.104445	8.95206e-09	0.0716768	0.0147279	0.0428028	0.100551	1.17375e-06
Body mass index	Anthropometric	Biomarker	TAG 51:2;0	TAG	0.0856185	0.0117896	0.0625073	0.10873	4.21167e-13	0.0804274	0.0126934	0.0555438	0.105311	2.52887e-10
Body mass index	Anthropometric	Biomarker	TAG 51:3;0	TAG	0.0532319	0.0118531	0.0299964	0.0764675	7.20163e-06	0.0498914	0.012801	0.0247966	0.0749861	9.82902e-05
Body mass index	Anthropometric	Biomarker	TAG 51:4;0	TAG	0.0161572	0.0138378	-0.0109706	0.0432851	0.243015	0.0103165	0.0150823	-0.0192525	0.0398855	0.494004
Body mass index	Anthropometric	Biomarker	TAG 52:2;0	TAG	0.0969926	0.0117589	0.0739417	0.120043	1.89316e-16	0.0866142	0.0126088	0.0618964	0.111332	7.10681e-12
Body mass index	Anthropometric	Biomarker	TAG 52:3;0	TAG	0.0712633	0.0117826	0.0481661	0.0943606	1.53826e-09	0.0644176	0.0126904	0.0395398	0.0892954	3.96991e-07
Body mass index	Anthropometric	Biomarker	TAG 52:4;0	TAG	0.0485884	0.011798	0.0254608	0.0717159	3.85876e-05	0.0454431	0.0127823	0.0203851	0.0705011	0.000380702
Body mass index	Anthropometric	Biomarker	TAG 52:5;0	TAG	0.0398099	0.0118028	0.0166729	0.0629468	0.000747704	0.0397437	0.0128296	0.0145931	0.0648944	0.00195861
Body mass index	Anthropometric	Biomarker	TAG 52:6;0	TAG	0.0286099	0.0123492	0.00440152	0.0528183	0.0205481	0.0298885	0.0133596	0.00369827	0.0560787	0.0253121
Body mass index	Anthropometric	Biomarker	TAG 53:2;0	TAG	0.0731661	0.0119272	0.0497852	0.0965471	9.01547e-10	0.0658826	0.0128839	0.0406253	0.0911398	3.26315e-07
Body mass index	Anthropometric	Biomarker	TAG 53:3;0	TAG	0.047333	0.0118404	0.0241223	0.0705436	6.46369e-05	0.0425702	0.0128167	0.0174447	0.0676957	0.000900938
Body mass index	Anthropometric	Biomarker	TAG 53:4;0	TAG	0.0244609	0.0123645	0.000222331	0.0486994	0.0479359	0.0183684	0.0133714	-0.00784504	0.0445818	0.169591
Body mass index	Anthropometric	Biomarker	TAG 54:3;0	TAG	0.0629351	0.0117961	0.0398113	0.086059	9.83425e-08	0.0531206	0.0127585	0.0281092	0.0781319	3.17797e-05
Body mass index	Anthropometric	Biomarker	TAG 54:4;0	TAG	0.0316053	0.0118091	0.00845598	0.0547547	0.00745983	0.0253195	0.0128319	0.000164396	0.0504747	0.0485219
Body mass index	Anthropometric	Biomarker	TAG 54:5;0	TAG	0.0294967	0.0118198	0.00632642	0.0526669	0.0125991	0.0246094	0.0128852	-0.00065024	0.049869	0.0561943
Body mass index	Anthropometric	Biomarker	TAG 54:6;0	TAG	0.0231645	0.0118995	-0.00016223	0.0464911	0.0516143	0.0201924	0.0129619	-0.00521781	0.0456026	0.11933
Body mass index	Anthropometric	Biomarker	TAG 54:7;0	TAG	0.0159608	0.0120963	-0.00775173	0.0396734	0.187053	0.0155843	0.0131515	-0.0101977	0.0413662	0.236074
Body mass index	Anthropometric	Biomarker	TAG 56:3;0	TAG	0.0412262	0.0127328	0.0162654	0.0661869	0.00121099	0.0282926	0.0138463	0.00114789	0.0554373	0.0410709
Body mass index	Anthropometric	Biomarker	TAG 56:4;0	TAG	0.0472675	0.0131198	0.0215478	0.0729872	0.000317483	0.0341811	0.0142522	0.00624031	0.0621219	0.0165089
Body mass index	Anthropometric	Biomarker	TAG 56:5;0	TAG	0.0577877	0.0135386	0.0312466	0.0843288	2.0024e-05	0.0548847	0.0146991	0.0260671	0.0837022	0.000190897
Body mass index	Anthropometric	Biomarker	TAG 56:6;0	TAG	0.0585118	0.0118163	0.0353484	0.0816752	7.52187e-07	0.0542317	0.0127403	0.0292561	0.0792073	2.10664e-05
Body mass index	Anthropometric	Biomarker	TAG 56:7;0	TAG	0.030623	0.0118401	0.00741281	0.0538331	0.00971885	0.0287406	0.0128311	0.00358694	0.0538943	0.0251335
Body mass index	Anthropometric	Biomarker	TAG 56:8;0	TAG	0.0143514	0.0121145	-0.00939676	0.0380996	0.236197	0.0172388	0.0132218	-0.00868112	0.0431586	0.192351
Body mass index	Anthropometric	Biomarker	TAG 58:7;0	TAG	0.0516598	0.0135789	0.0250398	0.0782799	0.000143705	0.0516043	0.0147122	0.022761	0.0804475	0.00045669
Body mass index	Anthropometric	Biomarker	TAG 58:8;0	TAG	0.00891096	0.0125165	-0.0156255	0.0334474	0.476529	0.00509757	0.0137481	-0.0218544	0.0320496	0.710814
Body mass index	Anthropometric	Biomarker	Cer 40:1;2	CER	0.0460962	0.0118472	0.0228721	0.0693202	0.000100792	0.044276	0.0128539	0.0190776	0.0694744	0.000576004
Body mass index	Anthropometric	Biomarker	Cer 40:2;2	CER	0.0255036	0.0136738	-0.00130279	0.0523099	0.0622176	0.0269676	0.0149058	-0.00225532	0.0561906	0.0704883
Body mass index	Anthropometric	Biomarker	Cer 42:1;2	CER	0.0273664	0.0118075	0.0042202	0.0505127	0.0204931	0.0266206	0.0129165	0.00129963	0.0519415	0.0393482
Body mass index	Anthropometric	Biomarker	Cer 42:2;2	CER	0.0229735	0.0118091	-0.000175932	0.0461229	0.0517662	0.0288636	0.0127741	0.00382175	0.0539055	0.0238857
Body mass index	Anthropometric	Biomarker	SM 32:1;2	SM	0.0354463	0.0118045	0.0123059	0.0585867	0.00268456	0.0467785	0.0128425	0.0216026	0.0719543	0.000272317
Body mass index	Anthropometric	Biomarker	SM 34:0;2	SM	-0.0297761	0.0127046	-0.0546815	-0.00487079	0.0191231	-0.0365952	0.0138413	-0.06373	-0.00946044	0.00822002
Body mass index	Anthropometric	Biomarker	SM 34:1;2	SM	-0.0201194	0.0118096	-0.0432697	0.00303079	0.0884886	-0.0098143	0.012751	-0.0348109	0.0151823	0.441515
Body mass index	Anthropometric	Biomarker	SM 34:2;2	SM	0.0696302	0.0117833	0.0465315	0.0927289	3.59451e-09	0.0801957	0.0127558	0.0551896	0.105202	3.46721e-10
Body mass index	Anthropometric	Biomarker	SM 36:1;2	SM	0.0728185	0.0117806	0.049725	0.0959119	6.70947e-10	0.080326	0.0127488	0.0553337	0.105318	3.17631e-10
Body mass index	Anthropometric	Biomarker	SM 36:2;2	SM	0.0817528	0.0117726	0.0586749	0.104831	4.13692e-12	0.0914359	0.0127528	0.0664358	0.116436	8.41936e-13
Body mass index	Anthropometric	Biomarker	SM 38:1;2	SM	0.0294651	0.0118068	0.00632026	0.05261	0.0125967	0.0409971	0.0127505	0.0160015	0.0659926	0.00130987
Body mass index	Anthropometric	Biomarker	SM 38:2;2	SM	0.0346451	0.011829	0.0114568	0.0578335	0.00341319	0.0486244	0.0127721	0.0235864	0.0736623	0.000142041
Body mass index	Anthropometric	Biomarker	SM 40:1;2	SM	0.0242195	0.0118085	0.00107139	0.0473676	0.0403008	0.0296807	0.0128336	0.00452223	0.0548392	0.020771
Body mass index	Anthropometric	Biomarker	SM 40:2;2	SM	0.0185456	0.0118099	-0.00460536	0.0416965	0.116381	0.0369847	0.0127459	0.0119981	0.0619714	0.0037252
Body mass index	Anthropometric	Biomarker	SM 42:2;2	SM	-0.00654459	0.0118117	-0.029699	0.0166098	0.579543	0.00403416	0.0127892	-0.0210373	0.0291056	0.752443
Body mass index	Anthropometric	Biomarker	Chol	Chol	0.0189918	0.0118143	-0.00416771	0.0421513	0.107983	0.018903	0.0128734	-0.00633357	0.0441396	0.142055
Body mass index	Anthropometric	Biomarker	CE 14:0;0	CE	0.0187799	0.0118099	-0.00437094	0.0419307	0.111837	0.0242349	0.0128191	-0.000895229	0.049365	0.058736
Body mass index	Anthropometric	Biomarker	CE 15:0;0	CE	-0.00467544	0.0124808	-0.0291419	0.019791	0.707962	-0.00288572	0.0134514	-0.0292559	0.0234845	0.830142
Body mass index	Anthropometric	Biomarker	CE 16:0;0	CE	-0.00186474	0.0118119	-0.0250196	0.0212901	0.874564	0.00242507	0.0127912	-0.0226504	0.0275005	0.849638
Body mass index	Anthropometric	Biomarker	CE 16:1;0	CE	0.0907249	0.0117636	0.0676647	0.113785	1.40275e-14	0.0875849	0.0126598	0.062767	0.112403	5.0501e-12
Body mass index	Anthropometric	Biomarker	CE 17:0;0	CE	-0.0304267	0.0118972	-0.0537488	-0.00710468	0.0105643	-0.023579	0.0128467	-0.0487633	0.00160534	0.066496
Body mass index	Anthropometric	Biomarker	CE 17:1;0	CE	0.0425738	0.0118043	0.0194339	0.0657137	0.000312307	0.0461572	0.0128263	0.0210129	0.0713015	0.000322503
Body mass index	Anthropometric	Biomarker	CE 18:0;0	CE	0.0122256	0.011819	-0.0109431	0.0353943	0.300983	0.0137782	0.0127015	-0.0111214	0.0386777	0.278068
Body mass index	Anthropometric	Biomarker	CE 18:1;0	CE	0.0236044	0.0118087	0.000455891	0.0467528	0.0456567	0.0248704	0.0128486	-0.000317576	0.0500584	0.0529584
Body mass index	Anthropometric	Biomarker	CE 18:2;0	CE	-0.0424631	0.0118013	-0.0655971	-0.019329	0.000322626	-0.0334706	0.0127784	-0.0585209	-0.00842024	0.00883327
Body mass index	Anthropometric	Biomarker	CE 18:3;0	CE	0.0279996	0.0118073	0.00485372	0.0511454	0.0177485	0.03712	0.0128899	0.0118511	0.0623889	0.00399382
Body mass index	Anthropometric	Biomarker	CE 20:2;0	CE	-0.071124	0.0130324	-0.0966724	-0.0455756	5.02875e-08	-0.0645101	0.0142463	-0.0924392	-0.0365811	6.08968e-06
Body mass index	Anthropometric	Biomarker	CE 20:3;0	CE	0.097342	0.0117562	0.0742963	0.120388	1.4564e-16	0.10074	0.0127862	0.0756747	0.125806	3.90143e-15
Body mass index	Anthropometric	Biomarker	CE 20:4;0	CE	0.0286906	0.0118071	0.00554526	0.051836	0.0151253	0.0346574	0.0128194	0.00952676	0.059788	0.00688052
Body mass index	Anthropometric	Biomarker	CE 20:5;0	CE	-0.0233523	0.0118087	-0.0465009	-0.000203662	0.0480187	-0.0138667	0.0129376	-0.0392291	0.0114958	0.283849
Body mass index	Anthropometric	Biomarker	CE 22:6;0	CE	-0.0540523	0.0117947	-0.0771734	-0.0309312	4.66639e-06	-0.043685	0.0129339	-0.0690402	-0.0183298	0.000736049
Body mass index	Anthropometric	Biomarker	LPC 16:0;0	LPC	-0.0659619	0.0117862	-0.0890664	-0.0428574	2.26771e-08	-0.0588368	0.0127725	-0.0838757	-0.033798	4.1802e-06
Body mass index	Anthropometric	Biomarker	LPC 18:0;0	LPC	-0.0758404	0.0117783	-0.0989293	-0.0527515	1.28029e-10	-0.0641139	0.0127769	-0.0891613	-0.0390665	5.37456e-07
Body mass index	Anthropometric	Biomarker	LPC 18:1;0	LPC	-0.107434	0.0117436	-0.130455	-0.0844127	7.41435e-20	-0.0986616	0.0127934	-0.123741	-0.073582	1.44368e-14
Body mass index	Anthropometric	Biomarker	LPC 18:2;0	LPC	-0.138385	0.0116983	-0.161317	-0.115453	5.44597e-32	-0.128194	0.012719	-0.153128	-0.10326	1.06076e-23
Body mass index	Anthropometric	Biomarker	LPC 20:4;0	LPC	-0.0535243	0.0126462	-0.0783152	-0.0287334	2.34493e-05	-0.0459774	0.0137653	-0.0729633	-0.0189915	0.000843453
Body mass index	Anthropometric	Biomarker	LPE 18:0;0	LPE	-0.044547	0.012668	-0.0693806	-0.0197135	0.000440359	-0.0418844	0.01387	-0.0690755	-0.0146932	0.00254197
Body mass index	Anthropometric	Biomarker	LPE 18:1;0	LPE	-0.0319347	0.0137906	-0.0589701	-0.00489927	0.0206145	-0.0351809	0.0151002	-0.0647852	-0.00557654	0.019862
Body mass index	Anthropometric	Biomarker	LPE 18:2;0	LPE	-0.0536066	0.0119902	-0.0771111	-0.030102	7.91532e-06	-0.0519887	0.0131777	-0.0778219	-0.0261555	8.06792e-05
Body mass index	Anthropometric	Biomarker	PC 14:0;0_16:0;0	PC	-0.00134788	0.0133955	-0.0276083	0.0249126	0.919854	0.00120747	0.0146024	-0.0274204	0.0298353	0.934102
Body mass index	Anthropometric	Biomarker	PC 14:0;0_18:1;0	PC	0.0176911	0.0118953	-0.00562729	0.0410094	0.136998	0.0176444	0.0130096	-0.00785928	0.0431481	0.17507
Body mass index	Anthropometric	Biomarker	PC 14:0;0_18:2;0	PC	0.0170025	0.0120915	-0.00670047	0.0407056	0.159722	0.0225346	0.0132709	-0.00348145	0.0485507	0.089554
Body mass index	Anthropometric	Biomarker	PC 15:0;0_18:1;0	PC	0.0143692	0.0124196	-0.00997734	0.0387157	0.247325	0.0127769	0.0134515	-0.0135935	0.0391473	0.342233
Body mass index	Anthropometric	Biomarker	PC 15:0;0_18:2;0	PC	-0.0343034	0.0122569	-0.0583309	-0.010276	0.00514553	-0.0347426	0.0133291	-0.0608727	-0.00861239	0.00917102
Body mass index	Anthropometric	Biomarker	PC 16:0;0_16:0;0	PC	-0.0193431	0.0118097	-0.0424936	0.00380752	0.101489	-0.0174208	0.0128084	-0.0425299	0.00768826	0.173846
Body mass index	Anthropometric	Biomarker	PC 16:0;0_16:1;0	PC	0.0822387	0.0117743	0.0591577	0.10532	3.11298e-12	0.0779216	0.0126868	0.0530508	0.102792	8.68022e-10
Body mass index	Anthropometric	Biomarker	PC 16:0;0_17:1;0	PC	0.0313655	0.0118737	0.00808949	0.0546416	0.00826987	0.0258767	0.0129566	0.000477023	0.0512765	0.0458512
Body mass index	Anthropometric	Biomarker	PC 16:0;0_18:0;0	PC	-0.00571843	0.0118305	-0.0289097	0.0174729	0.628853	-0.0131757	0.0129667	-0.0385951	0.0122437	0.309613
Body mass index	Anthropometric	Biomarker	PC 16:0;0_18:1;0	PC	0.0334646	0.0118053	0.0103227	0.0566066	0.00459966	0.0270029	0.0128075	0.00189551	0.0521103	0.0350414
Body mass index	Anthropometric	Biomarker	PC 16:0;0_18:2;0	PC	-0.0261793	0.0118079	-0.0493263	-0.00303231	0.0266476	-0.0332048	0.0128511	-0.0583978	-0.00801193	0.00979537
Body mass index	Anthropometric	Biomarker	PC 16:0;0_18:3;0	PC	0.00418487	0.0118118	-0.0189698	0.0273396	0.723129	0.00732787	0.0128783	-0.0179183	0.032574	0.569372
Body mass index	Anthropometric	Biomarker	PC 16:0;0_20:1;0	PC	-0.025798	0.0120699	-0.0494587	-0.00213731	0.0326017	-0.0226613	0.0131871	-0.0485131	0.00319052	0.085771
Body mass index	Anthropometric	Biomarker	PC 16:0;0_20:2;0	PC	0.0305599	0.0118558	0.00731894	0.0538008	0.00996806	0.0295105	0.0128379	0.00434361	0.0546775	0.0215562
Body mass index	Anthropometric	Biomarker	PC 16:0;0_20:3;0	PC	0.101738	0.0117507	0.078703	0.124773	5.86074e-18	0.0969342	0.012713	0.0720121	0.121856	2.82806e-14
Body mass index	Anthropometric	Biomarker	PC 16:0;0_20:4;0	PC	0.0498387	0.0117973	0.0267126	0.0729649	2.42333e-05	0.0452751	0.0127515	0.0202776	0.0702727	0.000387361
Body mass index	Anthropometric	Biomarker	PC 16:0;0_20:5;0	PC	-0.0125428	0.011811	-0.0356959	0.0106103	0.288292	-0.00766554	0.0129112	-0.0329761	0.017645	0.552726
Body mass index	Anthropometric	Biomarker	PC 16:0;0_22:4;0	PC	0.0348129	0.0120291	0.0112321	0.0583938	0.00381506	0.0286254	0.0130542	0.00303423	0.0542166	0.0283611
Body mass index	Anthropometric	Biomarker	PC 16:0;0_22:5;0	PC	-0.0219058	0.0118124	-0.0450616	0.00124999	0.0637123	-0.0163839	0.0127708	-0.0414193	0.00865145	0.199569
Body mass index	Anthropometric	Biomarker	PC 16:0;0_22:6;0	PC	-0.0573574	0.0117962	-0.0804815	-0.0342333	1.18471e-06	-0.0523655	0.0129381	-0.0777288	-0.0270022	5.24471e-05
Body mass index	Anthropometric	Biomarker	PC 16:1;0_18:0;0	PC	0.0742568	0.0123554	0.0500361	0.0984775	1.95477e-09	0.0717455	0.0133732	0.0455287	0.0979624	8.4376e-08
Body mass index	Anthropometric	Biomarker	PC 16:1;0_18:1;0	PC	0.0281967	0.0118103	0.00504504	0.0513484	0.0169907	0.0307082	0.0127537	0.00570625	0.0557101	0.0160801
Body mass index	Anthropometric	Biomarker	PC 16:1;0_18:2;0	PC	0.00430278	0.0118194	-0.0188668	0.0274724	0.715837	0.00765361	0.0129248	-0.0176836	0.0329908	0.553762
Body mass index	Anthropometric	Biomarker	PC 16:1;0_20:4;0	PC	0.0398334	0.0134848	0.0133979	0.0662689	0.00315049	0.0420982	0.0145385	0.0135958	0.0706007	0.00380172
Body mass index	Anthropometric	Biomarker	PC 17:0;0_18:1;0	PC	0.00328934	0.0118878	-0.0200143	0.026593	0.782019	0.00889961	0.0130219	-0.016628	0.0344273	0.494359
Body mass index	Anthropometric	Biomarker	PC 17:0;0_18:2;0	PC	-0.0587375	0.011794	-0.0818573	-0.0356178	6.49779e-07	-0.0575026	0.0128777	-0.0827475	-0.0322577	8.1436e-06
Body mass index	Anthropometric	Biomarker	PC 17:0;0_20:4;0	PC	0.0178532	0.0118687	-0.00541301	0.0411195	0.132568	0.0219164	0.012859	-0.00329186	0.0471247	0.0883649
Body mass index	Anthropometric	Biomarker	PC 18:0;0_18:1;0	PC	0.0289958	0.0118071	0.00585045	0.0521412	0.0140808	0.0243556	0.0128357	-0.000806993	0.0495182	0.0578114
Body mass index	Anthropometric	Biomarker	PC 18:0;0_18:2;0	PC	-0.0169198	0.0118103	-0.0400714	0.0062318	0.152006	-0.0173707	0.0129097	-0.0426783	0.00793704	0.178499
Body mass index	Anthropometric	Biomarker	PC 18:0;0_18:3;0	PC	0.000312378	0.0122248	-0.0236522	0.0242769	0.979615	0.00627845	0.0133238	-0.0198414	0.0323983	0.637501
Body mass index	Anthropometric	Biomarker	PC 18:0;0_20:2;0	PC	0.0203675	0.0131504	-0.00541228	0.0461473	0.121482	0.0178291	0.0143187	-0.0102421	0.0459003	0.213132
Body mass index	Anthropometric	Biomarker	PC 18:0;0_20:3;0	PC	0.115327	0.0117343	0.0923242	0.13833	1.18346e-22	0.115992	0.0126611	0.0911719	0.140813	6.92522e-20
Body mass index	Anthropometric	Biomarker	PC 18:0;0_20:4;0	PC	0.052259	0.0117958	0.0291357	0.0753822	9.55017e-06	0.0547046	0.01272	0.0297688	0.0796405	1.73006e-05
Body mass index	Anthropometric	Biomarker	PC 18:0;0_20:5;0	PC	-0.0059525	0.0118526	-0.029187	0.017282	0.615534	0.00217268	0.0129996	-0.0233113	0.0276566	0.86727
Body mass index	Anthropometric	Biomarker	PC 18:0;0_22:5;0	PC	0.0325023	0.0121324	0.008719	0.0562855	0.0074027	0.0321795	0.0131418	0.00641645	0.0579425	0.0143703
Body mass index	Anthropometric	Biomarker	PC 18:0;0_22:6;0	PC	-0.0207702	0.0119531	-0.0442019	0.00266146	0.0823175	-0.0183256	0.0130671	-0.0439419	0.0072908	0.160843
Body mass index	Anthropometric	Biomarker	PC 18:1;0_18:1;0	PC	-0.0395106	0.0118027	-0.0626474	-0.0163737	0.000819406	-0.0459423	0.0128879	-0.0712073	-0.0206773	0.000367053
Body mass index	Anthropometric	Biomarker	PC 18:1;0_18:2;0	PC	-0.0591541	0.0117913	-0.0822685	-0.0360398	5.38103e-07	-0.0600579	0.0129117	-0.0853695	-0.0347463	3.36773e-06
Body mass index	Anthropometric	Biomarker	PC 18:1;0_18:3;0	PC	-0.0334359	0.0125802	-0.0580973	-0.00877446	0.00788451	-0.025532	0.0138164	-0.0526178	0.00155382	0.0646652
Body mass index	Anthropometric	Biomarker	PC 18:1;0_20:2;0	PC	0.0121253	0.0130994	-0.0135545	0.0378051	0.354674	0.0134212	0.0143651	-0.0147408	0.0415833	0.350197
Body mass index	Anthropometric	Biomarker	PC 18:1;0_20:3;0	PC	0.0671338	0.011786	0.0440297	0.0902379	1.27475e-08	0.0686901	0.0128307	0.0435373	0.0938428	8.94616e-08
Body mass index	Anthropometric	Biomarker	PC 18:1;0_20:4;0	PC	0.0153113	0.0118115	-0.00784269	0.0384654	0.194911	0.02022	0.0128111	-0.00489438	0.0453344	0.114545
Body mass index	Anthropometric	Biomarker	PC 18:2;0_18:2;0	PC	-0.0849655	0.0117692	-0.108037	-0.0618943	5.76363e-13	-0.0799578	0.0128398	-0.105129	-0.054787	5.0696e-10
Body mass index	Anthropometric	Biomarker	PC 18:2;0_20:1;0	PC	-0.0667625	0.0135225	-0.0932719	-0.0402531	8.16074e-07	-0.0613402	0.0147189	-0.0901963	-0.032484	3.13679e-05
Body mass index	Anthropometric	Biomarker	PC 18:2;0_20:3;0	PC	-0.00346585	0.0123082	-0.0275939	0.0206622	0.778268	0.00169285	0.0135585	-0.0248872	0.0282729	0.900643
Body mass index	Anthropometric	Biomarker	PC 18:2;0_20:4;0	PC	-0.0513948	0.0118971	-0.0747166	-0.0280729	1.58206e-05	-0.0376641	0.012965	-0.0630803	-0.0122479	0.00368559
Body mass index	Anthropometric	Biomarker	PE 16:0;0_18:2;0	PE	0.0280989	0.0135351	0.00156467	0.0546331	0.0379407	0.020663	0.0147488	-0.0082519	0.049578	0.161284
Body mass index	Anthropometric	Biomarker	PE 16:0;0_20:4;0	PE	0.0206816	0.0122551	-0.00334229	0.0447055	0.0915361	0.00627438	0.0132271	-0.019656	0.0322047	0.635263
Body mass index	Anthropometric	Biomarker	PE 18:0;0_18:2;0	PE	0.0373038	0.0118375	0.0140989	0.0605088	0.00163198	0.0220708	0.0128243	-0.00306954	0.0472112	0.0853009
Body mass index	Anthropometric	Biomarker	PE 18:0;0_20:4;0	PE	0.0475314	0.0118053	0.0243896	0.0706733	5.72491e-05	0.0343525	0.0127179	0.00942072	0.0592842	0.00693053
Body mass index	Anthropometric	Biomarker	PE 18:1;0_18:1;0	PE	0.00261849	0.0119186	-0.0207456	0.0259826	0.826113	-0.0118827	0.0129442	-0.0372582	0.0134928	0.358661
Body mass index	Anthropometric	Biomarker	PI 16:0;0_18:1;0	PI	-0.00790756	0.0118212	-0.0310806	0.0152655	0.503562	-0.0142129	0.0129404	-0.0395808	0.0111551	0.272104
Body mass index	Anthropometric	Biomarker	PI 16:0;0_18:2;0	PI	0.0251448	0.0119449	0.00172923	0.0485603	0.0353207	0.0224346	0.0128564	-0.00276876	0.0476379	0.0810357
Body mass index	Anthropometric	Biomarker	PI 16:0;0_20:4;0	PI	0.061703	0.0136012	0.0350393	0.0883668	5.83858e-06	0.0557678	0.014809	0.026735	0.0848007	0.000168106
Body mass index	Anthropometric	Biomarker	PI 18:0;0_18:1;0	PI	-0.0223304	0.0118145	-0.0454902	0.000829468	0.0587866	-0.0290138	0.0127853	-0.0540776	-0.00394994	0.0232853
Body mass index	Anthropometric	Biomarker	PI 18:0;0_18:2;0	PI	-0.0333012	0.011807	-0.0564463	-0.010156	0.00480861	-0.0373667	0.0127909	-0.0624416	-0.0122918	0.00349839
Body mass index	Anthropometric	Biomarker	PI 18:0;0_20:3;0	PI	0.0435227	0.0121674	0.0196708	0.0673745	0.000349982	0.0425035	0.0132113	0.0166043	0.0684028	0.00130177
Body mass index	Anthropometric	Biomarker	PI 18:0;0_20:4;0	PI	0.0297118	0.0118067	0.00656709	0.0528565	0.011874	0.0346357	0.0127639	0.00961394	0.0596575	0.00667525
Body mass index	Anthropometric	Biomarker	PI 18:1;0_18:1;0	PI	-0.060368	0.0118019	-0.0835032	-0.0372328	3.21701e-07	-0.066354	0.012831	-0.0915073	-0.0412006	2.39964e-07
Body mass index	Anthropometric	Biomarker	PI 18:1;0_18:2;0	PI	-0.0600584	0.012414	-0.084394	-0.0357229	1.3421e-06	-0.0524988	0.0134928	-0.07895	-0.0260476	0.000101077
Body mass index	Anthropometric	Biomarker	PI 18:1;0_20:4;0	PI	-0.0177199	0.01304	-0.0432831	0.00784334	0.174235	-0.0112396	0.0141273	-0.0389354	0.0164563	0.426308
Body mass index	Anthropometric	Biomarker	PC O-16:0;0/16:0;0	PC O-	-0.0663393	0.0122601	-0.0903731	-0.0423055	6.48852e-08	-0.066424	0.0133749	-0.0926442	-0.0402039	7.03014e-07
Body mass index	Anthropometric	Biomarker	PC O-16:0;0/16:1;0	PC O-	0.0171262	0.0133352	-0.00901578	0.0432683	0.199092	0.0203168	0.0143255	-0.00776785	0.0484015	0.15619
Body mass index	Anthropometric	Biomarker	PC O-16:0;0/18:1;0	PC O-	-0.0746019	0.0119682	-0.0980632	-0.0511407	4.83245e-10	-0.0726253	0.0130097	-0.0981292	-0.0471214	2.48023e-08
Body mass index	Anthropometric	Biomarker	PC O-16:0;0/18:2;0	PC O-	-0.0800027	0.0117857	-0.103106	-0.0568991	1.22736e-11	-0.0709827	0.0126475	-0.0957764	-0.046189	2.08585e-08
Body mass index	Anthropometric	Biomarker	PC O-16:0;0/20:3;0	PC O-	0.0344077	0.0121715	0.0105477	0.0582677	0.00471386	0.0348697	0.0131528	0.009085	0.0606543	0.00804523
Body mass index	Anthropometric	Biomarker	PC O-16:0;0/20:4;0	PC O-	0.0154972	0.0118105	-0.00765497	0.0386493	0.189512	0.0239249	0.0128718	-0.00130861	0.0491584	0.0631192
Body mass index	Anthropometric	Biomarker	PC O-16:0;0/22:5;0	PC O-	0.00159001	0.0129596	-0.0238155	0.0269955	0.902357	0.0117557	0.0140865	-0.01586	0.0393714	0.404017
Body mass index	Anthropometric	Biomarker	PC O-16:1;0/16:0;0	PC O-	-0.0716383	0.0130312	-0.0971843	-0.0460923	4.01614e-08	-0.0654933	0.0141167	-0.0931684	-0.0378183	3.58462e-06
Body mass index	Anthropometric	Biomarker	PC O-16:1;0/18:0;0	PC O-	-0.0805	0.0121062	-0.104232	-0.0567681	3.17123e-11	-0.0826891	0.0131372	-0.108443	-0.0569352	3.32158e-10
Body mass index	Anthropometric	Biomarker	PC O-16:1;0/18:1;0	PC O-	-0.0675623	0.0117996	-0.090693	-0.0444315	1.07119e-08	-0.0528415	0.0126898	-0.0777181	-0.0279649	3.17011e-05
Body mass index	Anthropometric	Biomarker	PC O-16:1;0/18:2;0	PC O-	-0.101337	0.0118207	-0.12451	-0.0781653	1.22607e-17	-0.0915952	0.0127305	-0.116552	-0.0666388	7.02597e-13
Body mass index	Anthropometric	Biomarker	PC O-16:1;0/20:3;0	PC O-	0.0252407	0.0121725	0.0013788	0.0491025	0.0381554	0.0242787	0.0131918	-0.00158233	0.0501397	0.0657566
Body mass index	Anthropometric	Biomarker	PC O-16:1;0/20:4;0	PC O-	-0.022473	0.0129161	-0.0477931	0.00284716	0.0819236	-0.0152787	0.0138906	-0.0425103	0.011953	0.271416
Body mass index	Anthropometric	Biomarker	PC O-16:2;0/18:0;0	PC O-	-0.0642858	0.0122759	-0.0883506	-0.040221	1.68447e-07	-0.0608174	0.0134272	-0.08714	-0.0344949	6.03889e-06
Body mass index	Anthropometric	Biomarker	PC O-17:0;0/15:0;0	PC O-	-0.00794188	0.0127351	-0.0329071	0.0170234	0.532899	-0.000779948	0.0138426	-0.0279173	0.0263574	0.95507
Body mass index	Anthropometric	Biomarker	PC O-17:0;0/17:1;0	PC O-	0.0181402	0.0120587	-0.00549867	0.041779	0.132545	0.0239161	0.013196	-0.00195304	0.0497852	0.0699805
Body mass index	Anthropometric	Biomarker	PC O-18:0;0/14:0;0	PC O-	-0.0558425	0.0124034	-0.0801573	-0.0315278	6.84362e-06	-0.0582656	0.0135108	-0.0847523	-0.0317789	1.64302e-05
Body mass index	Anthropometric	Biomarker	PC O-18:0;0/16:1;0	PC O-	0.00985334	0.0129693	-0.0155712	0.0352779	0.447439	0.015746	0.014004	-0.011708	0.0432	0.2609
Body mass index	Anthropometric	Biomarker	PC O-18:0;0/20:4;0	PC O-	-0.0141384	0.0119754	-0.0376139	0.00933712	0.237795	-0.00683641	0.0130636	-0.0324459	0.0187731	0.600773
Body mass index	Anthropometric	Biomarker	PC O-18:1;0/16:0;0	PC O-	-0.0748706	0.0119679	-0.0983314	-0.0514098	4.18591e-10	-0.0741852	0.0129776	-0.0996261	-0.0487443	1.14221e-08
Body mass index	Anthropometric	Biomarker	PC O-18:1;0/18:2;0	PC O-	-0.0893787	0.0121216	-0.113141	-0.0656164	1.86214e-13	-0.0871803	0.0130396	-0.112743	-0.0616176	2.51844e-11
Body mass index	Anthropometric	Biomarker	PC O-18:1;0/20:3;0	PC O-	0.0159066	0.0120869	-0.00778738	0.0396006	0.188209	0.0139613	0.0131463	-0.0118104	0.039733	0.288281
Body mass index	Anthropometric	Biomarker	PC O-18:1;0/20:4;0	PC O-	-0.0220733	0.0118092	-0.0452227	0.0010762	0.0616409	-0.0137579	0.012835	-0.0389192	0.0114035	0.28381
Body mass index	Anthropometric	Biomarker	PC O-18:2;0/16:0;0	PC O-	-0.0534644	0.0118067	-0.0766091	-0.0303197	6.0426e-06	-0.0524871	0.0127908	-0.0775617	-0.0274125	4.12378e-05
Body mass index	Anthropometric	Biomarker	PC O-18:2;0/18:1;0	PC O-	-0.0761304	0.0121722	-0.0999918	-0.0522691	4.23544e-10	-0.0750858	0.0132193	-0.101001	-0.0491708	1.41478e-08
Body mass index	Anthropometric	Biomarker	PC O-18:2;0/18:2;0	PC O-	-0.0894303	0.0117944	-0.112551	-0.0663098	3.81965e-14	-0.0798188	0.0127714	-0.104855	-0.0547822	4.39568e-10
Body mass index	Anthropometric	Biomarker	PC O-18:2;0/20:4;0	PC O-	-0.00334588	0.0128201	-0.0284778	0.021786	0.794111	-0.00434804	0.0139062	-0.0316101	0.022914	0.754544
Body mass index	Anthropometric	Biomarker	PE O-16:1;0/18:2;0	PE O-	-0.0146802	0.013393	-0.0409359	0.0115755	0.273081	-0.0127521	0.014601	-0.0413773	0.0158731	0.382508
Body mass index	Anthropometric	Biomarker	PE O-16:1;0/20:4;0	PE O-	-0.000925673	0.0118156	-0.0240877	0.0222364	0.937557	0.00204976	0.0128906	-0.0232204	0.0273199	0.873664
Body mass index	Anthropometric	Biomarker	PE O-16:1;0/22:5;0	PE O-	-0.00955631	0.0134271	-0.0358786	0.016766	0.476669	0.001118	0.0147417	-0.0277827	0.0300188	0.93955
Body mass index	Anthropometric	Biomarker	PE O-18:1;0/18:2;0	PE O-	-0.0376454	0.012088	-0.0613416	-0.0139492	0.00185154	-0.0441009	0.0132511	-0.0700781	-0.0181237	0.00087996
Body mass index	Anthropometric	Biomarker	PE O-18:1;0/20:4;0	PE O-	-0.0109291	0.0118131	-0.0340863	0.012228	0.354908	-0.00962062	0.0129577	-0.0350223	0.0157811	0.457834
Body mass index	Anthropometric	Biomarker	PE O-18:2;0/18:1;0	PE O-	-0.0279493	0.0122137	-0.051892	-0.00400663	0.0221474	-0.0378365	0.0133987	-0.0641033	-0.0115698	0.00476128
Body mass index	Anthropometric	Biomarker	PE O-18:2;0/18:2;0	PE O-	-0.036915	0.0125191	-0.0614566	-0.0123734	0.00320278	-0.0340743	0.0136591	-0.0608517	-0.00729681	0.0126394
Body mass index	Anthropometric	Biomarker	PE O-18:2;0/20:4;0	PE O-	-0.031223	0.0118211	-0.0543959	-0.00805006	0.00827718	-0.0289765	0.0128797	-0.0542254	-0.00372759	0.0244995
Breast cancer	Cancer	Disease	Total cholesterol	Clinical	-0.00943081	0.0147843	-0.0384153	0.0195536	0.523576	-0.0155196	0.01574	-0.0463791	0.0153399	0.324196
Breast cancer	Cancer	Disease	HDL-C	Clinical	-0.00942459	0.0147843	-0.038409	0.0195599	0.52385	-0.00907956	0.0151795	-0.0388402	0.0206811	0.549778
Breast cancer	Cancer	Disease	LDL-C	Clinical	-0.00704518	0.0148161	-0.0360919	0.0220016	0.634447	-0.0129749	0.0161402	-0.0446191	0.0186694	0.421514
Breast cancer	Cancer	Disease	Triglycerides	Clinical	0.00449146	0.0147848	-0.024494	0.0334769	0.761303	0.00205228	0.0147355	-0.0268379	0.0309425	0.889241
Breast cancer	Cancer	Disease	Apo A1	Clinical	-0.0100631	0.0147861	-0.039051	0.0189249	0.496174	-0.0142723	0.0159868	-0.0456157	0.0170711	0.372043
Breast cancer	Cancer	Disease	Apo B	Clinical	-0.00800769	0.0147864	-0.0369962	0.0209808	0.58815	-0.0119864	0.0157583	-0.0428818	0.018909	0.446919
Breast cancer	Cancer	Disease	DAG 16:0;0_18:1;0	DAG	0.00704399	0.0159046	-0.0241379	0.0382259	0.657869	0.00592886	0.0165539	-0.0265281	0.0383858	0.720251
Breast cancer	Cancer	Disease	DAG 16:0;0_18:2;0	DAG	0.00339581	0.0161254	-0.0282195	0.0350111	0.833221	-0.00081812	0.0169225	-0.0339983	0.032362	0.961444
Breast cancer	Cancer	Disease	DAG 16:1;0_18:1;0	DAG	-0.00350179	0.0159366	-0.0347465	0.0277429	0.826091	-0.00532174	0.0163999	-0.0374768	0.0268333	0.745581
Breast cancer	Cancer	Disease	DAG 18:1;0_18:1;0	DAG	0.00423461	0.0150458	-0.0252627	0.033732	0.77838	0.00418286	0.0152161	-0.02565	0.0340157	0.783411
Breast cancer	Cancer	Disease	DAG 18:1;0_18:2;0	DAG	0.00407363	0.0154692	-0.0262542	0.0344014	0.792303	-0.00064488	0.0159051	-0.0318289	0.0305391	0.96766
Breast cancer	Cancer	Disease	DAG 18:1;0_18:3;0	DAG	0.00715228	0.0155739	-0.0233808	0.0376854	0.64608	0.00324149	0.0164086	-0.02893	0.035413	0.84341
Breast cancer	Cancer	Disease	TAG 46:1;0	TAG	0.000252088	0.0162107	-0.0315304	0.0320346	0.987594	-0.00322973	0.0170667	-0.0366925	0.030233	0.849915
Breast cancer	Cancer	Disease	TAG 46:2;0	TAG	0.00795818	0.0172072	-0.0257793	0.0416957	0.643759	0.00368271	0.0183322	-0.0322632	0.0396286	0.840801
Breast cancer	Cancer	Disease	TAG 48:0;0	TAG	0.00835242	0.017448	-0.0258574	0.0425623	0.632181	0.00471766	0.0179818	-0.0305416	0.0399769	0.793066
Breast cancer	Cancer	Disease	TAG 48:1;0	TAG	0.00672888	0.014962	-0.022604	0.0360617	0.652925	0.00765353	0.0153287	-0.0223999	0.0377069	0.617601
Breast cancer	Cancer	Disease	TAG 48:2;0	TAG	0.00418994	0.0148822	-0.0249865	0.0333664	0.778309	0.00420247	0.0153593	-0.0259109	0.0343158	0.784399
Breast cancer	Cancer	Disease	TAG 48:3;0	TAG	0.00714038	0.0151805	-0.0226211	0.0369018	0.638117	0.0031054	0.0157609	-0.0277955	0.0340063	0.843813
Breast cancer	Cancer	Disease	TAG 49:1;0	TAG	0.0120145	0.0165269	-0.0203884	0.0444174	0.467292	0.00755646	0.0170588	-0.0258916	0.0410045	0.657823
Breast cancer	Cancer	Disease	TAG 49:2;0	TAG	0.00783822	0.0161878	-0.0238993	0.0395757	0.628268	0.00458655	0.0166875	-0.0281328	0.0373059	0.78345
Breast cancer	Cancer	Disease	TAG 50:1;0	TAG	0.00909475	0.0148136	-0.019947	0.0381365	0.53928	0.0133058	0.0150267	-0.0161554	0.0427669	0.375957
Breast cancer	Cancer	Disease	TAG 50:2;0	TAG	0.00663561	0.0147837	-0.0223476	0.0356189	0.653564	0.00883565	0.0149962	-0.0205656	0.0382369	0.555766
Breast cancer	Cancer	Disease	TAG 50:3;0	TAG	0.00519384	0.0148002	-0.0238217	0.0342093	0.725656	0.00548102	0.0150723	-0.0240695	0.0350315	0.716141
Breast cancer	Cancer	Disease	TAG 50:4;0	TAG	0.00658114	0.0147878	-0.0224102	0.0355725	0.656314	0.00523634	0.0151186	-0.0244049	0.0348776	0.729098
Breast cancer	Cancer	Disease	TAG 50:5;0	TAG	0.0159243	0.0170907	-0.0175848	0.0494335	0.35153	0.0167159	0.0174875	-0.0175736	0.0510054	0.339215
Breast cancer	Cancer	Disease	TAG 51:1;0	TAG	0.0171548	0.0171821	-0.0165334	0.0508431	0.318149	0.0212041	0.0175111	-0.0131319	0.0555402	0.226038
Breast cancer	Cancer	Disease	TAG 51:2;0	TAG	0.00320305	0.0148165	-0.0258445	0.0322506	0.828856	0.0066376	0.0150096	-0.02279	0.0360652	0.658353
Breast cancer	Cancer	Disease	TAG 51:3;0	TAG	-0.000975507	0.0148477	-0.0300843	0.0281333	0.947619	-0.00161012	0.0150438	-0.0311048	0.0278846	0.914772
Breast cancer	Cancer	Disease	TAG 51:4;0	TAG	0.000460049	0.0173798	-0.0336164	0.0345365	0.978884	-0.00713044	0.0178124	-0.0420575	0.0277966	0.688961
Breast cancer	Cancer	Disease	TAG 52:2;0	TAG	0.00515315	0.0147857	-0.0238339	0.0341402	0.727464	0.00853317	0.0149022	-0.0206839	0.0377502	0.566942
Breast cancer	Cancer	Disease	TAG 52:3;0	TAG	0.00176931	0.0147839	-0.0272143	0.0307529	0.904743	0.00190411	0.0149448	-0.0273963	0.0312045	0.898623
Breast cancer	Cancer	Disease	TAG 52:4;0	TAG	0.00239674	0.0147839	-0.0265868	0.0313803	0.87122	-0.000118043	0.0151384	-0.029798	0.029562	0.993779
Breast cancer	Cancer	Disease	TAG 52:5;0	TAG	0.00288881	0.0147853	-0.0260975	0.0318751	0.845101	-0.000989613	0.0152188	-0.0308272	0.028848	0.948157
Breast cancer	Cancer	Disease	TAG 52:6;0	TAG	-3.58873e-06	0.0154336	-0.0302618	0.0302546	0.999814	-0.00463983	0.0156698	-0.0353628	0.0260831	0.767172
Breast cancer	Cancer	Disease	TAG 53:2;0	TAG	0.00415382	0.0150209	-0.0252946	0.0336022	0.782149	0.00973279	0.0150696	-0.0198126	0.0392782	0.518412
Breast cancer	Cancer	Disease	TAG 53:3;0	TAG	-0.00308963	0.0148654	-0.0322331	0.0260538	0.835363	-0.00169783	0.0148503	-0.0308131	0.0274175	0.908982
Breast cancer	Cancer	Disease	TAG 53:4;0	TAG	0.000406878	0.0155888	-0.0301556	0.0309694	0.979178	-0.00532866	0.0158531	-0.0364111	0.0257537	0.736795
Breast cancer	Cancer	Disease	TAG 54:3;0	TAG	0.00154535	0.0148011	-0.027472	0.0305627	0.91685	0.00462005	0.0148846	-0.0245625	0.0338026	0.756281
Breast cancer	Cancer	Disease	TAG 54:4;0	TAG	0.00276638	0.0147956	-0.0262401	0.0317729	0.85169	0.00239135	0.0150807	-0.0271756	0.0319583	0.874016
Breast cancer	Cancer	Disease	TAG 54:5;0	TAG	0.0057301	0.0148115	-0.0233076	0.0347678	0.698872	0.00464981	0.0152674	-0.0252831	0.0345827	0.760719
Breast cancer	Cancer	Disease	TAG 54:6;0	TAG	0.00352742	0.014921	-0.0257251	0.0327799	0.813128	-0.000929929	0.0154627	-0.031246	0.0293861	0.952047
Breast cancer	Cancer	Disease	TAG 54:7;0	TAG	0.00284111	0.015173	-0.0269057	0.0325879	0.851475	-0.00564592	0.0155962	-0.036224	0.0249322	0.717368
Breast cancer	Cancer	Disease	TAG 56:3;0	TAG	-0.00179663	0.0160393	-0.033243	0.0296497	0.910818	-0.00388686	0.0157273	-0.0347235	0.0269498	0.804815
Breast cancer	Cancer	Disease	TAG 56:4;0	TAG	0.00939325	0.0165963	-0.0231456	0.0419321	0.571438	0.00106429	0.0166897	-0.0316597	0.0337883	0.949158
Breast cancer	Cancer	Disease	TAG 56:5;0	TAG	0.0136902	0.0169968	-0.0196345	0.0470149	0.42061	0.0148743	0.0181826	-0.020778	0.0505266	0.413395
Breast cancer	Cancer	Disease	TAG 56:6;0	TAG	0.000513147	0.014806	-0.0285139	0.0295402	0.972354	-0.000585428	0.0150875	-0.0301656	0.0289947	0.96905
Breast cancer	Cancer	Disease	TAG 56:7;0	TAG	-0.000164388	0.0148093	-0.0291979	0.0288691	0.991144	-0.00862444	0.0151006	-0.0382303	0.0209815	0.567943
Breast cancer	Cancer	Disease	TAG 56:8;0	TAG	-0.000960881	0.0151916	-0.0307442	0.0288224	0.94957	-0.012835	0.0156374	-0.0434939	0.017824	0.411821
Breast cancer	Cancer	Disease	TAG 58:7;0	TAG	0.00499911	0.0171229	-0.0285733	0.0385715	0.77034	-0.000988606	0.0173101	-0.0349305	0.0329533	0.954461
Breast cancer	Cancer	Disease	TAG 58:8;0	TAG	-0.00235764	0.0156788	-0.0330967	0.0283814	0.880479	-0.0121864	0.0162717	-0.0440898	0.019717	0.45395
Breast cancer	Cancer	Disease	Cer 40:1;2	CER	-0.00271867	0.0148401	-0.0318126	0.0263752	0.854652	-0.00403381	0.015658	-0.0347327	0.0266651	0.796715
Breast cancer	Cancer	Disease	Cer 40:2;2	CER	0.0124197	0.0172976	-0.0214952	0.0463346	0.472808	0.0207224	0.0185597	-0.0156695	0.0571143	0.264291
Breast cancer	Cancer	Disease	Cer 42:1;2	CER	-0.000754713	0.0147839	-0.0297383	0.0282289	0.959288	-0.00290549	0.0157545	-0.0337934	0.0279824	0.853691
Breast cancer	Cancer	Disease	Cer 42:2;2	CER	0.00807026	0.0147835	-0.0209126	0.0370531	0.585165	0.00741109	0.015617	-0.0232072	0.0380294	0.635132
Breast cancer	Cancer	Disease	SM 32:1;2	SM	-0.0133365	0.0147826	-0.0423175	0.0156445	0.367011	-0.0072801	0.0153925	-0.0374583	0.0228981	0.636266
Breast cancer	Cancer	Disease	SM 34:0;2	SM	0.0119448	0.015759	-0.0189516	0.0428412	0.448515	0.0162707	0.0167426	-0.0165558	0.0490972	0.331211
Breast cancer	Cancer	Disease	SM 34:1;2	SM	0.000941345	0.0147839	-0.0280423	0.0299249	0.949233	0.00417178	0.0154589	-0.0261365	0.0344801	0.78728
Breast cancer	Cancer	Disease	SM 34:2;2	SM	0.010262	0.0147831	-0.0187201	0.0392441	0.487612	0.013012	0.015764	-0.0178945	0.0439185	0.409181
Breast cancer	Cancer	Disease	SM 36:1;2	SM	0.0105601	0.0147831	-0.0184219	0.0395421	0.475057	0.0161328	0.0155307	-0.0143164	0.0465821	0.298978
Breast cancer	Cancer	Disease	SM 36:2;2	SM	0.0221153	0.0147803	-0.00686125	0.0510918	0.134653	0.026284	0.0159532	-0.00499351	0.0575616	0.0995225
Breast cancer	Cancer	Disease	SM 38:1;2	SM	-0.00735626	0.0147835	-0.0363391	0.0216266	0.618791	-0.00339782	0.0153479	-0.0334887	0.026693	0.824803
Breast cancer	Cancer	Disease	SM 38:2;2	SM	0.0113269	0.0147964	-0.0176811	0.0403349	0.444003	0.0189389	0.0155638	-0.0115753	0.0494531	0.223736
Breast cancer	Cancer	Disease	SM 40:1;2	SM	0.00231316	0.0147839	-0.0266704	0.0312967	0.875673	0.00208992	0.0154562	-0.0282133	0.0323931	0.892449
Breast cancer	Cancer	Disease	SM 40:2;2	SM	-0.000407397	0.0147839	-0.029391	0.0285762	0.978017	0.00260893	0.0154155	-0.0276143	0.0328322	0.865616
Breast cancer	Cancer	Disease	SM 42:2;2	SM	0.0129345	0.0147827	-0.0160467	0.0419157	0.381634	0.0111314	0.0153795	-0.0190213	0.0412841	0.469242
Breast cancer	Cancer	Disease	Chol	Chol	0.00867515	0.014786	-0.0203125	0.0376628	0.557424	0.00377491	0.0157797	-0.0271625	0.0347123	0.810943
Breast cancer	Cancer	Disease	CE 14:0;0	CE	-0.0281265	0.0147781	-0.0570987	0.000845616	0.0570691	-0.0268132	0.0154198	-0.0570449	0.00341844	0.0821344
Breast cancer	Cancer	Disease	CE 15:0;0	CE	-0.0199247	0.0154719	-0.0502579	0.0104086	0.197889	-0.0202956	0.015882	-0.0514346	0.0108433	0.20137
Breast cancer	Cancer	Disease	CE 16:0;0	CE	-0.00500347	0.0147837	-0.0339867	0.0239798	0.735044	-0.00539225	0.0153437	-0.0354748	0.0246903	0.725284
Breast cancer	Cancer	Disease	CE 16:1;0	CE	0.00350489	0.0147838	-0.0254785	0.0324883	0.812608	0.00734163	0.0150132	-0.0220929	0.0367762	0.624861
Breast cancer	Cancer	Disease	CE 17:0;0	CE	-0.00667344	0.0148703	-0.0358265	0.0224796	0.653614	-0.00649963	0.0153997	-0.0366922	0.0236929	0.673004
Breast cancer	Cancer	Disease	CE 17:1;0	CE	-0.00134911	0.0147957	-0.0303558	0.0276576	0.927351	0.0017697	0.0156397	-0.0288932	0.0324327	0.909914
Breast cancer	Cancer	Disease	CE 18:0;0	CE	-0.00253751	0.0148065	-0.0315653	0.0264903	0.863934	-0.00949741	0.0157381	-0.0403532	0.0213584	0.546234
Breast cancer	Cancer	Disease	CE 18:1;0	CE	0.00209949	0.0147839	-0.0268841	0.031083	0.887077	0.00454196	0.0155943	-0.0260319	0.0351158	0.77087
Breast cancer	Cancer	Disease	CE 18:2;0	CE	-0.00933858	0.0147833	-0.0383209	0.0196438	0.527615	-0.016942	0.0155683	-0.0474648	0.0135809	0.276559
Breast cancer	Cancer	Disease	CE 18:3;0	CE	-0.0138076	0.0147825	-0.0427884	0.0151733	0.350328	-0.0125871	0.0158597	-0.0436812	0.0185071	0.427447
Breast cancer	Cancer	Disease	CE 20:2;0	CE	0.000941861	0.0162356	-0.0308895	0.0327732	0.953742	-0.00722729	0.0172907	-0.0411291	0.0266745	0.675984
Breast cancer	Cancer	Disease	CE 20:3;0	CE	0.0015194	0.0147861	-0.0274684	0.0305072	0.918159	0.0103064	0.0159821	-0.0210277	0.0416405	0.519048
Breast cancer	Cancer	Disease	CE 20:4;0	CE	0.0107553	0.0147831	-0.0182267	0.0397372	0.466932	0.0181199	0.0157397	-0.012739	0.0489789	0.249711
Breast cancer	Cancer	Disease	CE 20:5;0	CE	0.00217112	0.0147839	-0.0268124	0.0311547	0.883251	-0.00302414	0.0155848	-0.0335795	0.0275312	0.846152
Breast cancer	Cancer	Disease	CE 22:6;0	CE	-0.00604953	0.0147851	-0.0350355	0.0229364	0.682438	-0.0115227	0.0154873	-0.0418867	0.0188413	0.456915
Breast cancer	Cancer	Disease	LPC 16:0;0	LPC	0.00747008	0.0147835	-0.0215127	0.0364529	0.613374	0.00950537	0.0158522	-0.0215741	0.0405848	0.548791
Breast cancer	Cancer	Disease	LPC 18:0;0	LPC	-0.0042649	0.0147838	-0.0332483	0.0247185	0.772989	-0.00867232	0.0161007	-0.0402389	0.0228943	0.590172
Breast cancer	Cancer	Disease	LPC 18:1;0	LPC	0.00664177	0.0147836	-0.0223412	0.0356247	0.653261	0.005948	0.0157414	-0.0249143	0.0368103	0.705557
Breast cancer	Cancer	Disease	LPC 18:2;0	LPC	0.00769615	0.0147835	-0.0212866	0.0366789	0.602677	0.0010078	0.0157081	-0.0297891	0.0318047	0.948848
Breast cancer	Cancer	Disease	LPC 20:4;0	LPC	0.0109603	0.0159304	-0.0202723	0.042193	0.491486	0.00956824	0.0168981	-0.0235635	0.0427	0.571275
Breast cancer	Cancer	Disease	LPE 18:0;0	LPE	0.00566658	0.0158775	-0.0254622	0.0367954	0.721191	0.00279007	0.017112	-0.030761	0.0363411	0.870491
Breast cancer	Cancer	Disease	LPE 18:1;0	LPE	0.0271991	0.0178103	-0.00772175	0.0621199	0.126822	0.0316588	0.0185012	-0.00461924	0.0679368	0.0871642
Breast cancer	Cancer	Disease	LPE 18:2;0	LPE	0.00479099	0.0151408	-0.0248925	0.0344745	0.751691	-0.002938	0.0160564	-0.0344183	0.0285423	0.854824
Breast cancer	Cancer	Disease	PC 14:0;0_16:0;0	PC	0.000200491	0.0165654	-0.032278	0.032679	0.990344	0.000291103	0.0177786	-0.0345681	0.0351503	0.986937
Breast cancer	Cancer	Disease	PC 14:0;0_18:1;0	PC	-0.00441793	0.0148908	-0.0336111	0.0247753	0.766718	-0.00417751	0.0159612	-0.0354707	0.0271157	0.793544
Breast cancer	Cancer	Disease	PC 14:0;0_18:2;0	PC	0.0135402	0.0150488	-0.0159631	0.0430434	0.368302	0.0137337	0.0161419	-0.0179142	0.0453815	0.39493
Breast cancer	Cancer	Disease	PC 15:0;0_18:1;0	PC	-0.00122684	0.015492	-0.0315992	0.0291456	0.936884	0.00522828	0.0164331	-0.026991	0.0374475	0.750386
Breast cancer	Cancer	Disease	PC 15:0;0_18:2;0	PC	-0.01809	0.0151879	-0.047866	0.0116861	0.233689	-0.0168425	0.0163411	-0.048881	0.015196	0.302757
Breast cancer	Cancer	Disease	PC 16:0;0_16:0;0	PC	-0.000518768	0.0147839	-0.0295024	0.0284648	0.972009	-0.000265313	0.0155817	-0.0308145	0.0302838	0.986416
Breast cancer	Cancer	Disease	PC 16:0;0_16:1;0	PC	0.00808506	0.0147868	-0.0209043	0.0370744	0.584561	0.013596	0.0151796	-0.0161649	0.0433569	0.370485
Breast cancer	Cancer	Disease	PC 16:0;0_17:1;0	PC	0.0151183	0.0149043	-0.0141014	0.044338	0.310465	0.0232279	0.0153544	-0.00687569	0.0533315	0.130417
Breast cancer	Cancer	Disease	PC 16:0;0_18:0;0	PC	0.00511857	0.0147965	-0.0238898	0.0341269	0.729411	-0.000516977	0.0159512	-0.0317907	0.0307567	0.974147
Breast cancer	Cancer	Disease	PC 16:0;0_18:1;0	PC	0.0046453	0.0147838	-0.024338	0.0336286	0.753371	0.00622367	0.0154982	-0.0241617	0.0366091	0.688019
Breast cancer	Cancer	Disease	PC 16:0;0_18:2;0	PC	0.00221147	0.0147839	-0.0267721	0.031195	0.881097	-0.00114267	0.015668	-0.0318611	0.0295758	0.941866
Breast cancer	Cancer	Disease	PC 16:0;0_18:3;0	PC	0.00337955	0.0147838	-0.0256039	0.032363	0.819192	0.00234471	0.0156986	-0.0284336	0.033123	0.881279
Breast cancer	Cancer	Disease	PC 16:0;0_20:1;0	PC	0.00381825	0.0151164	-0.0258174	0.0334539	0.800597	0.00866719	0.0161398	-0.0229766	0.040311	0.591295
Breast cancer	Cancer	Disease	PC 16:0;0_20:2;0	PC	0.00772835	0.0148282	-0.0213422	0.0367989	0.602259	0.00609061	0.0158184	-0.0249227	0.0371039	0.700234
Breast cancer	Cancer	Disease	PC 16:0;0_20:3;0	PC	0.00368755	0.0147838	-0.0252959	0.032671	0.803038	0.0143238	0.0157628	-0.0165806	0.0452281	0.363563
Breast cancer	Cancer	Disease	PC 16:0;0_20:4;0	PC	0.0135052	0.0147826	-0.0154757	0.0424862	0.36098	0.0237064	0.0156349	-0.00694703	0.0543598	0.129538
Breast cancer	Cancer	Disease	PC 16:0;0_20:5;0	PC	0.00198504	0.0147839	-0.0269985	0.0309686	0.893195	-0.00410259	0.0156719	-0.0348286	0.0266234	0.793505
Breast cancer	Cancer	Disease	PC 16:0;0_22:4;0	PC	0.0164573	0.0151152	-0.0131761	0.0460908	0.276305	0.0206769	0.0158336	-0.0103665	0.0517203	0.191671
Breast cancer	Cancer	Disease	PC 16:0;0_22:5;0	PC	-0.00593657	0.0147867	-0.0349257	0.0230526	0.688086	-0.00698469	0.0156141	-0.0375973	0.0236279	0.65466
Breast cancer	Cancer	Disease	PC 16:0;0_22:6;0	PC	-0.0129629	0.0147941	-0.0419665	0.0160407	0.380957	-0.0168515	0.01564	-0.0475149	0.013812	0.281342
Breast cancer	Cancer	Disease	PC 16:1;0_18:0;0	PC	-0.00171873	0.0153509	-0.0318146	0.0283771	0.910859	-0.000956971	0.0158199	-0.031974	0.03006	0.951767
Breast cancer	Cancer	Disease	PC 16:1;0_18:1;0	PC	-0.00438741	0.0148013	-0.0334052	0.0246303	0.766923	-0.00116595	0.0153794	-0.0313186	0.0289867	0.939572
Breast cancer	Cancer	Disease	PC 16:1;0_18:2;0	PC	-0.0111382	0.0147964	-0.0401463	0.0178699	0.45163	-0.00960994	0.0156444	-0.040282	0.0210621	0.53907
Breast cancer	Cancer	Disease	PC 16:1;0_20:4;0	PC	-0.00146897	0.0166295	-0.0340729	0.031135	0.929615	0.0107886	0.017503	-0.02353	0.0451072	0.537685
Breast cancer	Cancer	Disease	PC 17:0;0_18:1;0	PC	-0.00542295	0.0149131	-0.0346599	0.023814	0.716146	0.00285147	0.0159798	-0.0284783	0.0341813	0.858385
Breast cancer	Cancer	Disease	PC 17:0;0_18:2;0	PC	-0.0106975	0.0147959	-0.0397046	0.0183096	0.469715	-0.012486	0.0158405	-0.0435425	0.0185705	0.430607
Breast cancer	Cancer	Disease	PC 17:0;0_20:4;0	PC	-0.00384212	0.0148345	-0.032925	0.0252407	0.795648	0.00743849	0.0156741	-0.023292	0.038169	0.63512
Breast cancer	Cancer	Disease	PC 18:0;0_18:1;0	PC	0.0100714	0.0147842	-0.0189128	0.0390556	0.495762	0.00497805	0.0157154	-0.0258333	0.0357894	0.751441
Breast cancer	Cancer	Disease	PC 18:0;0_18:2;0	PC	-0.00645173	0.0147836	-0.0354347	0.0225313	0.662559	-0.0159146	0.0158997	-0.0470872	0.0152581	0.316921
Breast cancer	Cancer	Disease	PC 18:0;0_18:3;0	PC	-0.0106695	0.0153228	-0.0407102	0.0193712	0.48627	-0.0166972	0.0163235	-0.0487015	0.0153071	0.306427
Breast cancer	Cancer	Disease	PC 18:0;0_20:2;0	PC	0.0162109	0.0163304	-0.0158064	0.0482283	0.320928	-0.00108747	0.0172279	-0.0348665	0.0326915	0.949673
Breast cancer	Cancer	Disease	PC 18:0;0_20:3;0	PC	-0.00097398	0.0147857	-0.029961	0.0280131	0.947482	0.00321863	0.0157276	-0.0276165	0.0340538	0.837857
Breast cancer	Cancer	Disease	PC 18:0;0_20:4;0	PC	0.0111641	0.014783	-0.0178177	0.0401459	0.450168	0.0149224	0.0155211	-0.015508	0.0453527	0.336399
Breast cancer	Cancer	Disease	PC 18:0;0_20:5;0	PC	0.00174132	0.0148439	-0.0273599	0.0308425	0.90662	-0.0054861	0.0158362	-0.0365344	0.0255622	0.729041
Breast cancer	Cancer	Disease	PC 18:0;0_22:5;0	PC	-0.00117032	0.0152413	-0.0310512	0.0287105	0.938798	-0.00544049	0.0162064	-0.0372149	0.026334	0.737116
Breast cancer	Cancer	Disease	PC 18:0;0_22:6;0	PC	0.00132603	0.014951	-0.0279854	0.0306374	0.929331	-0.0038299	0.0156567	-0.0345262	0.0268664	0.806766
Breast cancer	Cancer	Disease	PC 18:1;0_18:1;0	PC	-0.00291295	0.0147839	-0.0318964	0.0260705	0.843808	-0.00552766	0.0158694	-0.0366408	0.0255855	0.727617
Breast cancer	Cancer	Disease	PC 18:1;0_18:2;0	PC	-0.00883491	0.0147833	-0.0378174	0.0201476	0.550119	-0.00964285	0.015882	-0.0407807	0.021495	0.543782
Breast cancer	Cancer	Disease	PC 18:1;0_18:3;0	PC	0.0243016	0.0155646	-0.00621335	0.0548166	0.11852	0.0255863	0.0166989	-0.0071543	0.058327	0.12556
Breast cancer	Cancer	Disease	PC 18:1;0_20:2;0	PC	0.00660543	0.0162914	-0.0253353	0.0385461	0.685166	0.00924644	0.0174728	-0.0250125	0.0435054	0.596709
Breast cancer	Cancer	Disease	PC 18:1;0_20:3;0	PC	-0.00383518	0.0147883	-0.0328273	0.0251569	0.795385	0.00789077	0.0156435	-0.0227795	0.0385611	0.614
Breast cancer	Cancer	Disease	PC 18:1;0_20:4;0	PC	0.00751331	0.0147835	-0.0214695	0.0364961	0.611322	0.0136931	0.0156545	-0.0169988	0.044385	0.381788
Breast cancer	Cancer	Disease	PC 18:2;0_18:2;0	PC	0.000803886	0.0147839	-0.0281797	0.0297875	0.956638	-0.00438425	0.0157489	-0.0352612	0.0264927	0.780732
Breast cancer	Cancer	Disease	PC 18:2;0_20:1;0	PC	0.000549603	0.0168276	-0.0324431	0.0335423	0.973947	-0.00500998	0.0179391	-0.0401839	0.0301639	0.780051
Breast cancer	Cancer	Disease	PC 18:2;0_20:3;0	PC	0.012983	0.0153233	-0.0170587	0.0430248	0.396891	0.0124659	0.0165837	-0.0200485	0.0449803	0.452282
Breast cancer	Cancer	Disease	PC 18:2;0_20:4;0	PC	-0.0130316	0.0149282	-0.0422982	0.0162349	0.382733	-0.01867	0.015686	-0.0494238	0.0120838	0.234029
Breast cancer	Cancer	Disease	PE 16:0;0_18:2;0	PE	0.00798849	0.0166693	-0.0246937	0.0406707	0.631802	0.0102293	0.0175983	-0.0242766	0.0447352	0.561106
Breast cancer	Cancer	Disease	PE 16:0;0_20:4;0	PE	0.0180203	0.015265	-0.0119071	0.0479476	0.237869	0.0266241	0.0159299	-0.00460834	0.0578565	0.0947428
Breast cancer	Cancer	Disease	PE 18:0;0_18:2;0	PE	0.0002237	0.0148421	-0.0288741	0.0293215	0.987975	0.00167942	0.0154438	-0.0285994	0.0319583	0.913411
Breast cancer	Cancer	Disease	PE 18:0;0_20:4;0	PE	0.0212581	0.0147869	-0.00773141	0.0502476	0.150608	0.0287714	0.0151271	-0.00088644	0.0584292	0.0572482
Breast cancer	Cancer	Disease	PE 18:1;0_18:1;0	PE	0.00636385	0.0149245	-0.0228956	0.0356233	0.669836	0.0136593	0.0157267	-0.0171744	0.0444929	0.385155
Breast cancer	Cancer	Disease	PI 16:0;0_18:1;0	PI	0.0095202	0.0147899	-0.0194751	0.0385155	0.519804	0.0101514	0.015679	-0.0205885	0.0408912	0.517378
Breast cancer	Cancer	Disease	PI 16:0;0_18:2;0	PI	-0.00674137	0.0149575	-0.0360654	0.0225827	0.652226	-0.00923241	0.0157748	-0.0401604	0.0216956	0.558406
Breast cancer	Cancer	Disease	PI 16:0;0_20:4;0	PI	0.0101883	0.016765	-0.0226817	0.0430582	0.543419	0.00707185	0.018017	-0.0282552	0.0423989	0.69471
Breast cancer	Cancer	Disease	PI 18:0;0_18:1;0	PI	0.014464	0.0148004	-0.014552	0.04348	0.328488	0.00655673	0.015542	-0.0239145	0.037028	0.673142
Breast cancer	Cancer	Disease	PI 18:0;0_18:2;0	PI	-0.00869566	0.0147918	-0.0376948	0.0203034	0.556649	-0.0153919	0.0156031	-0.0459831	0.0151993	0.323968
Breast cancer	Cancer	Disease	PI 18:0;0_20:3;0	PI	-0.00135286	0.0153038	-0.0313562	0.0286505	0.929563	0.00393019	0.0164541	-0.02833	0.0361904	0.81123
[truncated: 7,254 more rows]
