# Supplementary material for: Polygenic scores for complex traits are associated with changes in concentration of circulating lipid species
Source: PLoS Biol. 2024 Sep 26;22(9):e3002830. doi: 10.1371/journal.pbio.3002830 (PMC11460696; doi:10.1371/journal.pbio.3002830)
Supplement: S6 Table — (XLSX) [file pbio.3002830.s007.xlsx]

## Sheet: Sheet1
S6 Table. Details of lipid indices used in the study.
Name	Explanation	N (numerator)	Lipid (numerator)	N (denominator)	Lipid (denominator)
D5D	The ratio of the sum amounts of **20:4 FA divided by 20:3 FA** for all lipids we measured FAs as estimate for &Delta;-5-desaturase.	39	CE 20:4;0-FA-20:4;0, LPC 20:4;0-FA-20:4;0, PC 16:0;0_20:4;0-FA-20:4;0, PC 16:1;0_20:4;0-FA-20:4;0, PC 17:0;0_20:4;0-FA-20:4;0, PC 18:0;0_20:4;0-FA-20:4;0, PC 18:1;0_20:4;0-FA-20:4;0, PC 18:2;0_20:4;0-FA-20:4;0, PC O-16:0;0/20:4;0-FA-20:4;0, PC O-16:1;0/20:4;0-FA-20:4;0, PC O-18:0;0/20:4;0-FA-20:4;0, PC O-18:1;0/20:4;0-FA-20:4;0, PC O-18:2;0/20:4;0-FA-20:4;0, PE 16:0;0_20:4;0-FA-20:4;0, PE 18:0;0_…	34	CE 20:3;0-FA-20:3;0, PC 16:0;0_20:3;0-FA-20:3;0, PC 18:0;0_20:3;0-FA-20:3;0, PC 18:1;0_20:3;0-FA-20:3;0, PC 18:2;0_20:3;0-FA-20:3;0, PC O-16:0;0/20:3;0-FA-20:3;0, PC O-16:1;0/20:3;0-FA-20:3;0, PC O-18:1;0/20:3;0-FA-20:3;0, PI 18:0;0_20:3;0-FA-20:3;0, TAG 48:3;0-FA-20:3;0, TAG 50:3;0-FA-20:3;0, TAG 50:4;0-FA-20:3;0, TAG 50:5;0-FA-20:3;0, TAG 51:3;0-FA-20:3;0, TAG 51:4;0-FA-20:3;0, TAG 52:3;0-FA-20…
D6D	The ratio of the sum amounts of **18:3 FA divided by 18:2 FA** for all lipids we measured FAs as estimate for &Delta;-6-desaturase.	30	CE 18:3;0-FA-18:3;0, DAG 18:1;0_18:3;0-FA-18:3;0, PC 16:0;0_18:3;0-FA-18:3;0, PC 18:0;0_18:3;0-FA-18:3;0, PC 18:1;0_18:3;0-FA-18:3;0, TAG 48:3;0-FA-18:3;0, TAG 50:3;0-FA-18:3;0, TAG 50:4;0-FA-18:3;0, TAG 50:5;0-FA-18:3;0, TAG 51:3;0-FA-18:3;0, TAG 51:4;0-FA-18:3;0, TAG 52:3;0-FA-18:3;0, TAG 52:4;0-FA-18:3;0, TAG 52:5;0-FA-18:3;0, TAG 52:6;0-FA-18:3;0, TAG 53:3;0-FA-18:3;0, TAG 53:4;0-FA-18:3;0, T…	60	CE 18:2;0-FA-18:2;0, DAG 16:0;0_18:2;0-FA-18:2;0, DAG 18:1;0_18:2;0-FA-18:2;0, LPC 18:2;0-FA-18:2;0, LPE 18:2;0-FA-18:2;0, PC 14:0;0_18:2;0-FA-18:2;0, PC 15:0;0_18:2;0-FA-18:2;0, PC 16:0;0_18:2;0-FA-18:2;0, PC 16:1;0_18:2;0-FA-18:2;0, PC 17:0;0_18:2;0-FA-18:2;0, PC 18:0;0_18:2;0-FA-18:2;0, PC 18:1;0_18:2;0-FA-18:2;0, PC 18:2;0_18:2;0-FA-18:2;0, PC 18:2;0_20:1;0-FA-18:2;0, PC 18:2;0_20:3;0-FA-18:2…
ELOVL5	The ratio of the sum amounts of **20:3 FA divided by 18:3 FA** for all lipids we measured FAs as estimate for Elongation of very long chain fatty acids protein 5 (ELOVL5).	34	CE 20:3;0-FA-20:3;0, PC 16:0;0_20:3;0-FA-20:3;0, PC 18:0;0_20:3;0-FA-20:3;0, PC 18:1;0_20:3;0-FA-20:3;0, PC 18:2;0_20:3;0-FA-20:3;0, PC O-16:0;0/20:3;0-FA-20:3;0, PC O-16:1;0/20:3;0-FA-20:3;0, PC O-18:1;0/20:3;0-FA-20:3;0, PI 18:0;0_20:3;0-FA-20:3;0, TAG 48:3;0-FA-20:3;0, TAG 50:3;0-FA-20:3;0, TAG 50:4;0-FA-20:3;0, TAG 50:5;0-FA-20:3;0, TAG 51:3;0-FA-20:3;0, TAG 51:4;0-FA-20:3;0, TAG 52:3;0-FA-20…	30	CE 18:3;0-FA-18:3;0, DAG 18:1;0_18:3;0-FA-18:3;0, PC 16:0;0_18:3;0-FA-18:3;0, PC 18:0;0_18:3;0-FA-18:3;0, PC 18:1;0_18:3;0-FA-18:3;0, TAG 48:3;0-FA-18:3;0, TAG 50:3;0-FA-18:3;0, TAG 50:4;0-FA-18:3;0, TAG 50:5;0-FA-18:3;0, TAG 51:3;0-FA-18:3;0, TAG 51:4;0-FA-18:3;0, TAG 52:3;0-FA-18:3;0, TAG 52:4;0-FA-18:3;0, TAG 52:5;0-FA-18:3;0, TAG 52:6;0-FA-18:3;0, TAG 53:3;0-FA-18:3;0, TAG 53:4;0-FA-18:3;0, T…
ELOVL6	The ratio of the sum amounts of **18:0 FA divided by 16:0 FA** for all lipids we measured FAs as estimate for Elongation of very long chain fatty acids protein 6 (ELOVL6).	56	CE 18:0;0-FA-18:0;0, LPC 18:0;0-FA-18:0;0, LPE 18:0;0-FA-18:0;0, PC 16:0;0_18:0;0-FA-18:0;0, PC 16:1;0_18:0;0-FA-18:0;0, PC 18:0;0_18:1;0-FA-18:0;0, PC 18:0;0_18:2;0-FA-18:0;0, PC 18:0;0_18:3;0-FA-18:0;0, PC 18:0;0_20:2;0-FA-18:0;0, PC 18:0;0_20:3;0-FA-18:0;0, PC 18:0;0_20:4;0-FA-18:0;0, PC 18:0;0_20:5;0-FA-18:0;0, PC 18:0;0_22:5;0-FA-18:0;0, PC 18:0;0_22:6;0-FA-18:0;0, PC O-16:1;0/18:0;0-FA-18:0…	67	CE 16:0;0-FA-16:0;0, DAG 16:0;0_18:1;0-FA-16:0;0, DAG 16:0;0_18:2;0-FA-16:0;0, LPC 16:0;0-FA-16:0;0, PC 14:0;0_16:0;0-FA-16:0;0, PC 16:0;0_16:0;0-FA-16:0;0, PC 16:0;0_16:1;0-FA-16:0;0, PC 16:0;0_17:1;0-FA-16:0;0, PC 16:0;0_18:0;0-FA-16:0;0, PC 16:0;0_18:1;0-FA-16:0;0, PC 16:0;0_18:2;0-FA-16:0;0, PC 16:0;0_18:3;0-FA-16:0;0, PC 16:0;0_20:1;0-FA-16:0;0, PC 16:0;0_20:2;0-FA-16:0;0, PC 16:0;0_20:3;0-F…
