# Supplementary material for: Polygenic scores for complex traits are associated with changes in concentration of circulating lipid species
Source: PLoS Biol. 2024 Sep 26;22(9):e3002830. doi: 10.1371/journal.pbio.3002830 (PMC11460696; doi:10.1371/journal.pbio.3002830)
Supplement: S7 Table — (XLSX) [file pbio.3002830.s008.xlsx]

## Sheet: Sheet1
S7 Table. Association of PGSs with the lipid incides.
PGS	Lipid index/Fatty acid	Beta per s.d. increase in PGS	Standard Error	L95	U95	P
Alkaline phosphatase	D5D	-0.0571	0.0118	-0.0802	-0.034	1.3e-06
Body mass index	D5D	-0.0789	0.0118	-0.102	-0.0559	2.2e-11
Sex hormone binding globulin	D5D	0.0816	0.0118	0.0585	0.1047	4.5e-12
Total protein	D5D	-0.0472	0.0118	-0.0703	-0.0241	6.4e-05
Alanine aminotransferase	D6D	0.0512	0.0118	0.028	0.0743	1.5e-05
Body mass index	D6D	0.0554	0.0118	0.0322	0.0785	2.7e-06
Sex hormone binding globulin	D6D	-0.104	0.0117	-0.1271	-0.081	1e-18
Testosterone	D6D	-0.0646	0.0118	-0.0878	-0.0415	4.3e-08
Type 2 diabetes	D6D	0.0827	0.0118	0.0596	0.1057	2.4e-12
Vitamin D	D6D	-0.0505	0.0118	-0.0736	-0.0274	1.9e-05
Albumin	ELOVL5	-0.0535	0.0118	-0.0766	-0.0303	5.9e-06
Body mass index	ELOVL5	0.0715	0.0118	0.0484	0.0946	1.3e-09
Testosterone	ELOVL5	0.0466	0.0118	0.0235	0.0697	7.9e-05
Alkaline phosphatase	ELOVL6	-0.0465	0.0118	-0.0697	-0.0234	8.1e-05
Body mass index	ELOVL6	-0.0757	0.0118	-0.0988	-0.0526	1.4e-10
Gout	ELOVL6	-0.0467	0.0118	-0.0698	-0.0236	7.7e-05
Sex hormone binding globulin	ELOVL6	0.1225	0.0117	0.0995	0.1455	2.2e-25
Testosterone	ELOVL6	0.0648	0.0118	0.0417	0.0879	4e-08
Type 2 diabetes	ELOVL6	-0.0821	0.0118	-0.1052	-0.059	3.3e-12
Urate	ELOVL6	-0.0672	0.0118	-0.0903	-0.0441	1.2e-08
