# Supplementary material for: Polygenic scores for complex traits are associated with changes in concentration of circulating lipid species
Source: PLoS Biol. 2024 Sep 26;22(9):e3002830. doi: 10.1371/journal.pbio.3002830 (PMC11460696; doi:10.1371/journal.pbio.3002830)
Supplement: S8 Table — (XLSX) [file pbio.3002830.s009.xlsx]

## Sheet: Sheet1
S8 Table. Validation of PGS-lipid associations in the Pheno-lipid association analysis.
Trait	Lipid	Summary statistics for polygenic score (PGS-lipid association)					Summary statistics for phenotype (Pheno-lipid association)
		Beta	Standard Error	L95	U95	P	Beta	Standard Error	L95	U95	P
Body mass index	Total cholesterol	0.00806645	0.0118151	-0.0150945	0.0312274	0.494802	0.0173755	0.0118238	-0.00580273	0.0405537	0.141733
Body mass index	HDL-C	-0.100278	0.0117559	-0.123323	-0.0772327	1.76718e-17	-0.378725	0.0109355	-0.400162	-0.357288	4.09806e-243
Body mass index	LDL-C	0.040295	0.0118858	0.0169954	0.0635947	0.000702266	0.111072	0.0118261	0.0878892	0.134255	7.77703e-21
Body mass index	Triglycerides	0.0911532	0.0117663	0.0680878	0.114219	1.07062e-14	0.385985	0.0108999	0.364618	0.407352	3.05998e-253
Body mass index	Apo A1	-0.0574599	0.0118066	-0.0806043	-0.0343155	1.1587e-06	-0.203826	0.0115769	-0.22652	-0.181132	5.92556e-68
Body mass index	Apo B	0.0679393	0.0117988	0.0448102	0.0910685	8.85617e-09	0.264546	0.0114059	0.242188	0.286905	8.43079e-115
Body mass index	DAG 16:0;0_18:1;0	0.0825465	0.0125919	0.0578621	0.107231	5.98517e-11	0.337325	0.0118841	0.314028	0.360622	7.55962e-167
Body mass index	DAG 16:0;0_18:2;0	0.0640943	0.0128272	0.0389485	0.0892401	5.99329e-07	0.257411	0.012496	0.232914	0.281907	3.49467e-91
Body mass index	DAG 16:1;0_18:1;0	0.0895024	0.0126892	0.0646271	0.114378	1.93532e-12	0.321216	0.0121151	0.297466	0.344965	8.10744e-147
Body mass index	DAG 18:1;0_18:1;0	0.0713722	0.0120363	0.0477773	0.0949672	3.18149e-09	0.281121	0.0115595	0.258461	0.303781	2.18202e-125
Body mass index	DAG 18:1;0_18:2;0	0.0453631	0.0122934	0.0212639	0.0694622	0.000226041	0.219604	0.012005	0.196071	0.243138	5.88302e-73
Body mass index	DAG 18:1;0_18:3;0	0.0284142	0.0123181	0.00426681	0.0525616	0.0211019	0.157453	0.0122125	0.133513	0.181394	1.40996e-37
Body mass index	TAG 46:1;0	0.0594056	0.0128004	0.0343122	0.084499	3.54191e-06	0.271971	0.0123495	0.247761	0.29618	1.83457e-103
Body mass index	TAG 46:2;0	0.0437122	0.0135191	0.0172093	0.0702151	0.00123072	0.216289	0.0132087	0.190395	0.242184	7.3023e-59
Body mass index	TAG 48:0;0	0.0891942	0.0134741	0.0627796	0.115609	3.94467e-11	0.334178	0.0127839	0.309116	0.359239	5.27119e-142
Body mass index	TAG 48:1;0	0.0869676	0.0118895	0.0636606	0.110275	2.86695e-13	0.355905	0.0111628	0.334023	0.377788	2.08275e-208
Body mass index	TAG 48:2;0	0.0789848	0.0118535	0.0557484	0.102221	2.87674e-11	0.322475	0.0112641	0.300394	0.344556	1.25934e-170
Body mass index	TAG 48:3;0	0.0487712	0.0120692	0.0251119	0.0724305	5.3811e-05	0.259332	0.0116586	0.236477	0.282187	6.88433e-106
Body mass index	TAG 49:1;0	0.0654499	0.0130657	0.0398363	0.0910636	5.62373e-07	0.286633	0.0126201	0.261893	0.311373	1.71032e-109
Body mass index	TAG 49:2;0	0.0552886	0.0128079	0.0301806	0.0803966	1.60853e-05	0.272875	0.0124106	0.248546	0.297204	3.76037e-103
Body mass index	TAG 50:1;0	0.105461	0.0117721	0.0823842	0.128538	4.13897e-19	0.405935	0.0108231	0.384719	0.427152	3.95986e-281
Body mass index	TAG 50:2;0	0.105745	0.0117465	0.0827183	0.128771	2.7918e-19	0.388614	0.0108871	0.367272	0.409956	5.89727e-257
Body mass index	TAG 50:3;0	0.0823786	0.0117775	0.0592913	0.105466	2.9009e-12	0.339706	0.0111241	0.317899	0.361512	1.29198e-192
Body mass index	TAG 50:4;0	0.0593133	0.0117936	0.0361944	0.0824321	5.0427e-07	0.27995	0.0113527	0.257696	0.302205	6.32186e-129
Body mass index	TAG 50:5;0	0.021321	0.0135473	-0.00523715	0.0478791	0.115588	0.195122	0.0132334	0.169179	0.221064	2.78095e-48
Body mass index	TAG 51:1;0	0.0779182	0.0135312	0.0513916	0.104445	8.95206e-09	0.311597	0.0129758	0.286159	0.337035	3.03505e-121
Body mass index	TAG 51:2;0	0.0856185	0.0117896	0.0625073	0.10873	4.21167e-13	0.339107	0.0111435	0.317262	0.360951	2.42282e-191
Body mass index	TAG 51:3;0	0.0532319	0.0118531	0.0299964	0.0764675	7.20163e-06	0.267711	0.0114361	0.245293	0.290129	8.33464e-117
Body mass index	TAG 51:4;0	0.0161572	0.0138378	-0.0109706	0.0432851	0.243015	0.181297	0.0138081	0.154227	0.208367	9.09327e-39
Body mass index	TAG 52:2;0	0.0969926	0.0117589	0.0739417	0.120043	1.89316e-16	0.37783	0.0109434	0.356378	0.399283	9.94847e-242
Body mass index	TAG 52:3;0	0.0712633	0.0117826	0.0481661	0.0943606	1.53826e-09	0.310753	0.011238	0.288723	0.332783	5.40623e-160
Body mass index	TAG 52:4;0	0.0485884	0.011798	0.0254608	0.0717159	3.85876e-05	0.254461	0.0114356	0.232043	0.276878	4.06416e-106
Body mass index	TAG 52:5;0	0.0398099	0.0118028	0.0166729	0.0629468	0.000747704	0.244714	0.0114651	0.222239	0.267189	4.78593e-98
Body mass index	TAG 52:6;0	0.0286099	0.0123492	0.00440152	0.0528183	0.0205481	0.229461	0.0120764	0.205787	0.253134	2.1161e-78
Body mass index	TAG 53:2;0	0.0731661	0.0119272	0.0497852	0.0965471	9.01547e-10	0.302637	0.0114385	0.280214	0.32506	4.40921e-147
Body mass index	TAG 53:3;0	0.047333	0.0118404	0.0241223	0.0705436	6.46369e-05	0.242124	0.0115263	0.219529	0.264719	4.32067e-95
Body mass index	TAG 53:4;0	0.0244609	0.0123645	0.000222331	0.0486994	0.0479359	0.193593	0.0122209	0.169636	0.21755	1.7715e-55
Body mass index	TAG 54:3;0	0.0629351	0.0117961	0.0398113	0.086059	9.83425e-08	0.255609	0.0114363	0.23319	0.278027	5.19196e-107
Body mass index	TAG 54:4;0	0.0316053	0.0118091	0.00845598	0.0547547	0.00745983	0.176005	0.0116501	0.153167	0.198842	8.73231e-51
Body mass index	TAG 54:5;0	0.0294967	0.0118198	0.00632642	0.0526669	0.0125991	0.195191	0.0116149	0.172422	0.21796	3.48199e-62
Body mass index	TAG 54:6;0	0.0231645	0.0118995	-0.00016223	0.0464911	0.0516143	0.21055	0.0116525	0.187707	0.233392	2.23971e-71
Body mass index	TAG 54:7;0	0.0159608	0.0120963	-0.00775173	0.0396734	0.187053	0.189246	0.0119212	0.165876	0.212615	9.41261e-56
Body mass index	TAG 56:3;0	0.0412262	0.0127328	0.0162654	0.0661869	0.00121099	0.206879	0.0125241	0.182327	0.23143	5.21739e-60
Body mass index	TAG 56:4;0	0.0472675	0.0131198	0.0215478	0.0729872	0.000317483	0.20072	0.0128376	0.175554	0.225887	5.22793e-54
Body mass index	TAG 56:5;0	0.0577877	0.0135386	0.0312466	0.0843288	2.0024e-05	0.283101	0.0130916	0.257436	0.308766	1.39905e-99
Body mass index	TAG 56:6;0	0.0585118	0.0118163	0.0353484	0.0816752	7.52187e-07	0.271371	0.0113937	0.249036	0.293706	1.02873e-120
Body mass index	TAG 56:7;0	0.030623	0.0118401	0.00741281	0.0538331	0.00971885	0.243735	0.0114837	0.221223	0.266246	5.41894e-97
Body mass index	TAG 56:8;0	0.0143514	0.0121145	-0.00939676	0.0380996	0.236197	0.182978	0.0120004	0.159454	0.206503	1.21738e-51
Body mass index	TAG 58:7;0	0.0516598	0.0135789	0.0250398	0.0782799	0.000143705	0.253072	0.0132149	0.227165	0.278978	3.89291e-79
Body mass index	TAG 58:8;0	0.00891096	0.0125165	-0.0156255	0.0334474	0.476529	0.140313	0.012458	0.115891	0.164734	3.76968e-29
Body mass index	Cer 40:1;2	0.0460962	0.0118472	0.0228721	0.0693202	0.000100792	0.144358	0.0117626	0.1213	0.167416	2.82171e-34
Body mass index	Cer 40:2;2	0.0255036	0.0136738	-0.00130279	0.0523099	0.0622176	0.113473	0.0139326	0.0861592	0.140787	4.71637e-16
Body mass index	Cer 42:1;2	0.0273664	0.0118075	0.0042202	0.0505127	0.0204931	0.0758319	0.0117835	0.0527327	0.0989311	1.31089e-10
Body mass index	Cer 42:2;2	0.0229735	0.0118091	-0.000175932	0.0461229	0.0517662	0.109911	0.0117512	0.0868752	0.132947	1.11557e-20
Body mass index	SM 32:1;2	0.0354463	0.0118045	0.0123059	0.0585867	0.00268456	0.0205312	0.0118232	-0.00264584	0.0437081	0.0825164
Body mass index	SM 34:0;2	-0.0297761	0.0127046	-0.0546815	-0.00487079	0.0191231	-0.068975	0.0126703	-0.0938132	-0.0441368	5.41525e-08
Body mass index	SM 34:1;2	-0.0201194	0.0118096	-0.0432697	0.00303079	0.0884886	-0.191507	0.0116018	-0.21425	-0.168764	4.20421e-60
Body mass index	SM 34:2;2	0.0696302	0.0117833	0.0465315	0.0927289	3.59451e-09	0.129376	0.0117218	0.106398	0.152354	4.25521e-28
Body mass index	SM 36:1;2	0.0728185	0.0117806	0.049725	0.0959119	6.70947e-10	0.144931	0.011698	0.121999	0.167862	6.79081e-35
Body mass index	SM 36:2;2	0.0817528	0.0117726	0.0586749	0.104831	4.13692e-12	0.20177	0.0115725	0.179085	0.224456	1.04965e-66
Body mass index	SM 38:1;2	0.0294651	0.0118068	0.00632026	0.05261	0.0125967	0.0121783	0.011823	-0.0109984	0.0353549	0.303023
Body mass index	SM 38:2;2	0.0346451	0.011829	0.0114568	0.0578335	0.00341319	0.0406748	0.0118264	0.0174916	0.063858	0.000586486
Body mass index	SM 40:1;2	0.0242195	0.0118085	0.00107139	0.0473676	0.0403008	0.0180328	0.0118244	-0.00514653	0.0412122	0.127291
Body mass index	SM 40:2;2	0.0185456	0.0118099	-0.00460536	0.0416965	0.116381	-0.00462725	0.0118233	-0.0278044	0.0185499	0.695537
Body mass index	SM 42:2;2	-0.00654459	0.0118117	-0.029699	0.0166098	0.579543	-0.0795587	0.0117868	-0.102664	-0.0564531	1.5963e-11
Body mass index	Chol	0.0189918	0.0118143	-0.00416771	0.0421513	0.107983	0.0235652	0.0118257	0.000383233	0.0467471	0.046332
Body mass index	CE 14:0;0	0.0187799	0.0118099	-0.00437094	0.0419307	0.111837	0.064444	0.0117908	0.0413305	0.0875575	4.76904e-08
Body mass index	CE 15:0;0	-0.00467544	0.0124808	-0.0291419	0.019791	0.707962	-0.0389095	0.012514	-0.063441	-0.014378	0.00188361
Body mass index	CE 16:0;0	-0.00186474	0.0118119	-0.0250196	0.0212901	0.874564	0.0195071	0.0118181	-0.00365984	0.042674	0.0988613
Body mass index	CE 16:1;0	0.0907249	0.0117636	0.0676647	0.113785	1.40275e-14	0.259396	0.0114146	0.23702	0.281772	1.91761e-110
Body mass index	CE 17:0;0	-0.0304267	0.0118972	-0.0537488	-0.00710468	0.0105643	-0.110973	0.0118994	-0.1343	-0.0876467	1.44539e-20
Body mass index	CE 17:1;0	0.0425738	0.0118043	0.0194339	0.0657137	0.000312307	0.104701	0.0117632	0.0816413	0.12776	6.94044e-19
Body mass index	CE 18:0;0	0.0122256	0.011819	-0.0109431	0.0353943	0.300983	0.0450149	0.0118332	0.0218183	0.0682116	0.000143505
Body mass index	CE 18:1;0	0.0236044	0.0118087	0.000455891	0.0467528	0.0456567	0.0329118	0.0118149	0.00975106	0.0560725	0.00535671
Body mass index	CE 18:2;0	-0.0424631	0.0118013	-0.0655971	-0.019329	0.000322626	-0.112394	0.0117517	-0.135431	-0.0893571	1.5225e-21
Body mass index	CE 18:3;0	0.0279996	0.0118073	0.00485372	0.0511454	0.0177485	0.119118	0.0117317	0.0961203	0.142116	4.6522e-24
Body mass index	CE 20:2;0	-0.071124	0.0130324	-0.0966724	-0.0455756	5.02875e-08	-0.234247	0.0128491	-0.259436	-0.209058	2.89901e-72
Body mass index	CE 20:3;0	0.097342	0.0117562	0.0742963	0.120388	1.4564e-16	0.299133	0.0112826	0.277016	0.32125	8.00688e-148
Body mass index	CE 20:4;0	0.0286906	0.0118071	0.00554526	0.051836	0.0151253	0.117615	0.0117372	0.0946062	0.140623	1.76529e-23
Body mass index	CE 20:5;0	-0.0233523	0.0118087	-0.0465009	-0.000203662	0.0480187	0.0060208	0.0118188	-0.0171476	0.0291892	0.61047
Body mass index	CE 22:6;0	-0.0540523	0.0117947	-0.0771734	-0.0309312	4.66639e-06	-0.0562341	0.0118041	-0.0793736	-0.0330945	1.9359e-06
Body mass index	LPC 16:0;0	-0.0659619	0.0117862	-0.0890664	-0.0428574	2.26771e-08	-0.148697	0.0116947	-0.171622	-0.125772	1.21402e-36
Body mass index	LPC 18:0;0	-0.0758404	0.0117783	-0.0989293	-0.0527515	1.28029e-10	-0.200824	0.0115842	-0.223532	-0.178115	5.54401e-66
Body mass index	LPC 18:1;0	-0.107434	0.0117436	-0.130455	-0.0844127	7.41435e-20	-0.366682	0.0109957	-0.388237	-0.345127	8.877e-227
Body mass index	LPC 18:2;0	-0.138385	0.0116983	-0.161317	-0.115453	5.44597e-32	-0.436053	0.0106368	-0.456904	-0.415202	0
Body mass index	LPC 20:4;0	-0.0535243	0.0126462	-0.0783152	-0.0287334	2.34493e-05	-0.148737	0.012531	-0.173302	-0.124172	3.78563e-32
Body mass index	LPE 18:0;0	-0.044547	0.012668	-0.0693806	-0.0197135	0.000440359	-0.159887	0.0124753	-0.184343	-0.135431	3.89597e-37
Body mass index	LPE 18:1;0	-0.0319347	0.0137906	-0.0589701	-0.00489927	0.0206145	-0.154919	0.0136372	-0.181654	-0.128184	1.48122e-29
Body mass index	LPE 18:2;0	-0.0536066	0.0119902	-0.0771111	-0.030102	7.91532e-06	-0.198897	0.0118214	-0.222071	-0.175723	2.76275e-62
Body mass index	PC 14:0;0_16:0;0	-0.00134788	0.0133955	-0.0276083	0.0249126	0.919854	0.00150939	0.0134266	-0.0248121	0.0278309	0.910496
Body mass index	PC 14:0;0_18:1;0	0.0176911	0.0118953	-0.00562729	0.0410094	0.136998	0.0489747	0.0118814	0.0256836	0.0722658	3.79951e-05
Body mass index	PC 14:0;0_18:2;0	0.0170025	0.0120915	-0.00670047	0.0407056	0.159722	0.070357	0.0120386	0.0467576	0.0939564	5.32095e-09
Body mass index	PC 15:0;0_18:1;0	0.0143692	0.0124196	-0.00997734	0.0387157	0.247325	0.0460588	0.0124464	0.0216598	0.0704578	0.000216893
Body mass index	PC 15:0;0_18:2;0	-0.0343034	0.0122569	-0.0583309	-0.010276	0.00514553	-0.106704	0.0122754	-0.130768	-0.0826407	4.41491e-18
Body mass index	PC 16:0;0_16:0;0	-0.0193431	0.0118097	-0.0424936	0.00380752	0.101489	-0.0867554	0.011775	-0.109838	-0.063673	1.92932e-13
Body mass index	PC 16:0;0_16:1;0	0.0822387	0.0117743	0.0591577	0.10532	3.11298e-12	0.228804	0.0115076	0.206245	0.251362	1.14496e-85
Body mass index	PC 16:0;0_17:1;0	0.0313655	0.0118737	0.00808949	0.0546416	0.00826987	0.0865164	0.0118505	0.0632859	0.109747	3.17698e-13
Body mass index	PC 16:0;0_18:0;0	-0.00571843	0.0118305	-0.0289097	0.0174729	0.628853	-0.0134528	0.0118406	-0.0366639	0.0097582	0.255926
Body mass index	PC 16:0;0_18:1;0	0.0334646	0.0118053	0.0103227	0.0566066	0.00459966	0.0736379	0.0117881	0.0505298	0.096746	4.42926e-10
Body mass index	PC 16:0;0_18:2;0	-0.0261793	0.0118079	-0.0493263	-0.00303231	0.0266476	-0.092708	0.0117765	-0.115793	-0.0696226	3.99576e-15
Body mass index	PC 16:0;0_18:3;0	0.00418487	0.0118118	-0.0189698	0.0273396	0.723129	0.0541877	0.0117991	0.0310579	0.0773174	4.45407e-06
Body mass index	PC 16:0;0_20:1;0	-0.025798	0.0120699	-0.0494587	-0.00213731	0.0326017	-0.0320706	0.0120835	-0.055758	-0.00838326	0.00797065
Body mass index	PC 16:0;0_20:2;0	0.0305599	0.0118558	0.00731894	0.0538008	0.00996806	0.125238	0.0117781	0.102149	0.148326	3.28621e-26
Body mass index	PC 16:0;0_20:3;0	0.101738	0.0117507	0.078703	0.124773	5.86074e-18	0.304721	0.0112588	0.282651	0.326792	1.12125e-153
Body mass index	PC 16:0;0_20:4;0	0.0498387	0.0117973	0.0267126	0.0729649	2.42333e-05	0.180047	0.0116251	0.157258	0.202835	3.04994e-53
Body mass index	PC 16:0;0_20:5;0	-0.0125428	0.011811	-0.0356959	0.0106103	0.288292	0.0422696	0.0118033	0.0191316	0.0654076	0.000344341
Body mass index	PC 16:0;0_22:4;0	0.0348129	0.0120291	0.0112321	0.0583938	0.00381506	0.124064	0.0119639	0.100611	0.147517	5.19798e-25
Body mass index	PC 16:0;0_22:5;0	-0.0219058	0.0118124	-0.0450616	0.00124999	0.0637123	-0.0221184	0.0118171	-0.0452834	0.00104662	0.0612851
Body mass index	PC 16:0;0_22:6;0	-0.0573574	0.0117962	-0.0804815	-0.0342333	1.18471e-06	-0.0621626	0.0118036	-0.0853012	-0.039024	1.43181e-07
Body mass index	PC 16:1;0_18:0;0	0.0742568	0.0123554	0.0500361	0.0984775	1.95477e-09	0.20469	0.0120452	0.181077	0.228302	2.10681e-63
Body mass index	PC 16:1;0_18:1;0	0.0281967	0.0118103	0.00504504	0.0513484	0.0169907	0.0271314	0.0118215	0.00395787	0.050305	0.0217563
Body mass index	PC 16:1;0_18:2;0	0.00430278	0.0118194	-0.0188668	0.0274724	0.715837	-0.0417763	0.0118161	-0.0649393	-0.0186132	0.000409518
Body mass index	PC 16:1;0_20:4;0	0.0398334	0.0134848	0.0133979	0.0662689	0.00315049	0.0826801	0.0132746	0.0566567	0.108704	5.0573e-10
Body mass index	PC 17:0;0_18:1;0	0.00328934	0.0118878	-0.0200143	0.026593	0.782019	-0.0726771	0.0118764	-0.0959584	-0.0493957	9.89337e-10
Body mass index	PC 17:0;0_18:2;0	-0.0587375	0.011794	-0.0818573	-0.0356178	6.49779e-07	-0.186414	0.0116245	-0.209201	-0.163626	6.94335e-57
Body mass index	PC 17:0;0_20:4;0	0.0178532	0.0118687	-0.00541301	0.0411195	0.132568	0.0460524	0.0118841	0.0227561	0.0693487	0.000107525
Body mass index	PC 18:0;0_18:1;0	0.0289958	0.0118071	0.00585045	0.0521412	0.0140808	0.0676704	0.0117857	0.0445669	0.090774	9.75561e-09
Body mass index	PC 18:0;0_18:2;0	-0.0169198	0.0118103	-0.0400714	0.0062318	0.152006	-0.0728256	0.0117915	-0.0959404	-0.0497109	6.92875e-10
Body mass index	PC 18:0;0_18:3;0	0.000312378	0.0122248	-0.0236522	0.0242769	0.979615	0.0857499	0.0121193	0.0619922	0.109507	1.64094e-12
Body mass index	PC 18:0;0_20:2;0	0.0203675	0.0131504	-0.00541228	0.0461473	0.121482	0.0986938	0.0131282	0.0729576	0.12443	6.42893e-14
Body mass index	PC 18:0;0_20:3;0	0.115327	0.0117343	0.0923242	0.13833	1.18346e-22	0.361763	0.0110183	0.340163	0.383362	2.4166e-220
Body mass index	PC 18:0;0_20:4;0	0.052259	0.0117958	0.0291357	0.0753822	9.55017e-06	0.185072	0.0116175	0.162298	0.207845	3.57289e-56
Body mass index	PC 18:0;0_20:5;0	-0.0059525	0.0118526	-0.029187	0.017282	0.615534	0.0583088	0.0118417	0.0350956	0.0815221	8.66934e-07
Body mass index	PC 18:0;0_22:5;0	0.0325023	0.0121324	0.008719	0.0562855	0.0074027	0.1326	0.0120306	0.109016	0.156183	5.17517e-28
Body mass index	PC 18:0;0_22:6;0	-0.0207702	0.0119531	-0.0442019	0.00266146	0.0823175	0.0746396	0.0119438	0.0512261	0.098053	4.36705e-10
Body mass index	PC 18:1;0_18:1;0	-0.0395106	0.0118027	-0.0626474	-0.0163737	0.000819406	-0.209014	0.0115556	-0.231667	-0.186362	1.53344e-71
Body mass index	PC 18:1;0_18:2;0	-0.0591541	0.0117913	-0.0822685	-0.0360398	5.38103e-07	-0.256051	0.0114244	-0.278447	-0.233656	1.39862e-107
Body mass index	PC 18:1;0_18:3;0	-0.0334359	0.0125802	-0.0580973	-0.00877446	0.00788451	-0.1246	0.0124602	-0.149027	-0.100174	2.27522e-23
Body mass index	PC 18:1;0_20:2;0	0.0121253	0.0130994	-0.0135545	0.0378051	0.354674	0.0356754	0.013054	0.0100846	0.0612661	0.00629684
Body mass index	PC 18:1;0_20:3;0	0.0671338	0.011786	0.0440297	0.0902379	1.27475e-08	0.16869	0.0116509	0.145851	0.191529	7.56385e-47
Body mass index	PC 18:1;0_20:4;0	0.0153113	0.0118115	-0.00784269	0.0384654	0.194911	0.00706312	0.0118231	-0.0161136	0.0302399	0.550259
Body mass index	PC 18:2;0_18:2;0	-0.0849655	0.0117692	-0.108037	-0.0618943	5.76363e-13	-0.288617	0.0113154	-0.310798	-0.266435	1.99116e-137
Body mass index	PC 18:2;0_20:1;0	-0.0667625	0.0135225	-0.0932719	-0.0402531	8.16074e-07	-0.245118	0.0130972	-0.270793	-0.219442	7.98529e-76
Body mass index	PC 18:2;0_20:3;0	-0.00346585	0.0123082	-0.0275939	0.0206622	0.778268	-0.00592408	0.0122817	-0.0300001	0.0181519	0.629572
Body mass index	PC 18:2;0_20:4;0	-0.0513948	0.0118971	-0.0747166	-0.0280729	1.58206e-05	-0.132409	0.0118377	-0.155615	-0.109204	8.40468e-29
Body mass index	PE 16:0;0_18:2;0	0.0280989	0.0135351	0.00156467	0.0546331	0.0379407	0.0683012	0.0132087	0.0424069	0.0941956	2.41264e-07
Body mass index	PE 16:0;0_20:4;0	0.0206816	0.0122551	-0.00334229	0.0447055	0.0915361	0.093131	0.012114	0.0693837	0.116878	1.71201e-14
Body mass index	PE 18:0;0_18:2;0	0.0373038	0.0118375	0.0140989	0.0605088	0.00163198	0.137045	0.0117435	0.114024	0.160066	3.49212e-31
Body mass index	PE 18:0;0_20:4;0	0.0475314	0.0118053	0.0243896	0.0706733	5.72491e-05	0.177144	0.0116461	0.154314	0.199973	1.91418e-51
Body mass index	PE 18:1;0_18:1;0	0.00261849	0.0119186	-0.0207456	0.0259826	0.826113	0.0446237	0.0118952	0.0213055	0.0679419	0.000177261
Body mass index	PI 16:0;0_18:1;0	-0.00790756	0.0118212	-0.0310806	0.0152655	0.503562	-0.0179198	0.0118271	-0.0411045	0.00526478	0.129778
Body mass index	PI 16:0;0_18:2;0	0.0251448	0.0119449	0.00172923	0.0485603	0.0353207	0.102324	0.0119022	0.0789922	0.125656	9.98319e-18
Body mass index	PI 16:0;0_20:4;0	0.061703	0.0136012	0.0350393	0.0883668	5.83858e-06	0.238592	0.0130155	0.213077	0.264108	6.61705e-73
Body mass index	PI 18:0;0_18:1;0	-0.0223304	0.0118145	-0.0454902	0.000829468	0.0587866	-0.0640472	0.0118055	-0.0871895	-0.0409048	5.97935e-08
Body mass index	PI 18:0;0_18:2;0	-0.0333012	0.011807	-0.0564463	-0.010156	0.00480861	-0.0636725	0.0118082	-0.08682	-0.040525	7.18099e-08
Body mass index	PI 18:0;0_20:3;0	0.0435227	0.0121674	0.0196708	0.0673745	0.000349982	0.124974	0.012094	0.101267	0.148682	7.59277e-25
Body mass index	PI 18:0;0_20:4;0	0.0297118	0.0118067	0.00656709	0.0528565	0.011874	0.130421	0.0117241	0.107439	0.153404	1.63656e-28
Body mass index	PI 18:1;0_18:1;0	-0.060368	0.0118019	-0.0835032	-0.0372328	3.21701e-07	-0.21861	0.0115505	-0.241252	-0.195968	5.458e-78
Body mass index	PI 18:1;0_18:2;0	-0.0600584	0.012414	-0.084394	-0.0357229	1.3421e-06	-0.223102	0.0120861	-0.246795	-0.199409	3.42178e-74
Body mass index	PI 18:1;0_20:4;0	-0.0177199	0.01304	-0.0432831	0.00784334	0.174235	-0.0593979	0.0129737	-0.0848312	-0.0339647	4.7838e-06
Body mass index	PC O-16:0;0/16:0;0	-0.0663393	0.0122601	-0.0903731	-0.0423055	6.48852e-08	-0.139945	0.0122225	-0.163906	-0.115985	4.53055e-30
Body mass index	PC O-16:0;0/16:1;0	0.0171262	0.0133352	-0.00901578	0.0432683	0.199092	0.0161269	0.0133187	-0.00998279	0.0422366	0.226003
Body mass index	PC O-16:0;0/18:1;0	-0.0746019	0.0119682	-0.0980632	-0.0511407	4.83245e-10	-0.324172	0.011353	-0.346427	-0.301917	1.19827e-169
Body mass index	PC O-16:0;0/18:2;0	-0.0800027	0.0117857	-0.103106	-0.0568991	1.22736e-11	-0.309769	0.0112567	-0.331835	-0.287702	1.55986e-158
Body mass index	PC O-16:0;0/20:3;0	0.0344077	0.0121715	0.0105477	0.0582677	0.00471386	0.0837824	0.0122362	0.0597955	0.107769	8.20676e-12
Body mass index	PC O-16:0;0/20:4;0	0.0154972	0.0118105	-0.00765497	0.0386493	0.189512	0.0460981	0.0118072	0.0229525	0.0692437	9.53933e-05
Body mass index	PC O-16:0;0/22:5;0	0.00159001	0.0129596	-0.0238155	0.0269955	0.902357	-0.0763962	0.0129663	-0.101815	-0.0509776	4.02588e-09
Body mass index	PC O-16:1;0/16:0;0	-0.0716383	0.0130312	-0.0971843	-0.0460923	4.01614e-08	-0.240815	0.0127259	-0.265763	-0.215868	1.45893e-77
Body mass index	PC O-16:1;0/18:0;0	-0.0805	0.0121062	-0.104232	-0.0567681	3.17123e-11	-0.238288	0.011816	-0.261451	-0.215125	7.26485e-88
Body mass index	PC O-16:1;0/18:1;0	-0.0675623	0.0117996	-0.090693	-0.0444315	1.07119e-08	-0.342301	0.0111216	-0.364102	-0.320499	1.97691e-195
Body mass index	PC O-16:1;0/18:2;0	-0.101337	0.0118207	-0.12451	-0.0781653	1.22607e-17	-0.346324	0.0111845	-0.368249	-0.324399	1.5248e-197
Body mass index	PC O-16:1;0/20:3;0	0.0252407	0.0121725	0.0013788	0.0491025	0.0381554	0.0203604	0.012157	-0.00347108	0.0441919	0.0940211
Body mass index	PC O-16:1;0/20:4;0	-0.022473	0.0129161	-0.0477931	0.00284716	0.0819236	-0.090426	0.0129533	-0.115819	-0.0650328	3.24889e-12
Body mass index	PC O-16:2;0/18:0;0	-0.0642858	0.0122759	-0.0883506	-0.040221	1.68447e-07	-0.188476	0.0120449	-0.212088	-0.164864	3.15739e-54
Body mass index	PC O-17:0;0/15:0;0	-0.00794188	0.0127351	-0.0329071	0.0170234	0.532899	-0.0572822	0.0127963	-0.0823674	-0.032197	7.72614e-06
Body mass index	PC O-17:0;0/17:1;0	0.0181402	0.0120587	-0.00549867	0.041779	0.132545	-0.0320582	0.0120431	-0.0556665	-0.00844993	0.00778711
Body mass index	PC O-18:0;0/14:0;0	-0.0558425	0.0124034	-0.0801573	-0.0315278	6.84362e-06	-0.112915	0.012407	-0.137237	-0.0885934	1.17338e-19
Body mass index	PC O-18:0;0/16:1;0	0.00985334	0.0129693	-0.0155712	0.0352779	0.447439	-0.0272183	0.0127885	-0.0522884	-0.00214826	0.0333493
Body mass index	PC O-18:0;0/20:4;0	-0.0141384	0.0119754	-0.0376139	0.00933712	0.237795	-0.112355	0.011957	-0.135795	-0.0889159	7.4919e-21
Body mass index	PC O-18:1;0/16:0;0	-0.0748706	0.0119679	-0.0983314	-0.0514098	4.18591e-10	-0.324524	0.0113546	-0.346782	-0.302266	6.00594e-170
Body mass index	PC O-18:1;0/18:2;0	-0.0893787	0.0121216	-0.113141	-0.0656164	1.86214e-13	-0.30882	0.0116693	-0.331695	-0.285944	7.14539e-147
Body mass index	PC O-18:1;0/20:3;0	0.0159066	0.0120869	-0.00778738	0.0396006	0.188209	-0.00676323	0.0121399	-0.0305612	0.0170348	0.577473
Body mass index	PC O-18:1;0/20:4;0	-0.0220733	0.0118092	-0.0452227	0.0010762	0.0616409	-0.0915047	0.0117768	-0.114591	-0.0684187	8.95225e-15
Body mass index	PC O-18:2;0/16:0;0	-0.0534644	0.0118067	-0.0766091	-0.0303197	6.0426e-06	-0.270925	0.0113932	-0.293259	-0.248591	2.36281e-120
Body mass index	PC O-18:2;0/18:1;0	-0.0761304	0.0121722	-0.0999918	-0.0522691	4.23544e-10	-0.280367	0.0118337	-0.303565	-0.257169	3.31414e-119
Body mass index	PC O-18:2;0/18:2;0	-0.0894303	0.0117944	-0.112551	-0.0663098	3.81965e-14	-0.304214	0.0112782	-0.326322	-0.282105	1.11438e-152
Body mass index	PC O-18:2;0/20:4;0	-0.00334588	0.0128201	-0.0284778	0.021786	0.794111	-0.0152611	0.0127202	-0.0401971	0.0096749	0.23028
Body mass index	PE O-16:1;0/18:2;0	-0.0146802	0.013393	-0.0409359	0.0115755	0.273081	-0.0708897	0.0136494	-0.0976481	-0.0441313	2.1381e-07
Body mass index	PE O-16:1;0/20:4;0	-0.000925673	0.0118156	-0.0240877	0.0222364	0.937557	0.0684326	0.0117966	0.0453078	0.0915574	6.87154e-09
Body mass index	PE O-16:1;0/22:5;0	-0.00955631	0.0134271	-0.0358786	0.016766	0.476669	-0.0267153	0.0133465	-0.0528796	-0.000550934	0.0453687
Body mass index	PE O-18:1;0/18:2;0	-0.0376454	0.012088	-0.0613416	-0.0139492	0.00185154	-0.165726	0.0119706	-0.189192	-0.14226	5.19429e-43
Body mass index	PE O-18:1;0/20:4;0	-0.0109291	0.0118131	-0.0340863	0.012228	0.354908	-0.00976431	0.0118204	-0.0329357	0.0134071	0.408798
Body mass index	PE O-18:2;0/18:1;0	-0.0279493	0.0122137	-0.051892	-0.00400663	0.0221474	-0.112712	0.0121897	-0.136607	-0.0888161	3.05912e-20
Body mass index	PE O-18:2;0/18:2;0	-0.036915	0.0125191	-0.0614566	-0.0123734	0.00320278	-0.140409	0.0125596	-0.16503	-0.115788	9.55083e-29
Body mass index	PE O-18:2;0/20:4;0	-0.031223	0.0118211	-0.0543959	-0.00805006	0.00827718	-0.0310944	0.0118348	-0.0542942	-0.00789473	0.00862307
Systolic blood pressure	Total cholesterol	0.00242602	0.0118151	-0.0207351	0.0255871	0.837318	0.0608552	0.0117961	0.0377314	0.0839791	2.55062e-07
Systolic blood pressure	HDL-C	-0.0303585	0.0118097	-0.053509	-0.00720801	0.010171	-0.0841736	0.01177	-0.107246	-0.0611009	9.43286e-13
Systolic blood pressure	LDL-C	0.00400153	0.0119089	-0.0193435	0.0273465	0.736872	0.0520631	0.0118741	0.0287863	0.0753399	1.1789e-05
Systolic blood pressure	Triglycerides	0.0297475	0.0118099	0.00659656	0.0528984	0.0117953	0.184795	0.0116161	0.162024	0.207566	5.02764e-56
Systolic blood pressure	Apo A1	-0.0120462	0.0118268	-0.0352302	0.0111378	0.30845	0.0362034	0.0118179	0.0130368	0.0593701	0.00219631
Systolic blood pressure	Apo B	0.0244438	0.0118241	0.00126512	0.0476226	0.0387427	0.125693	0.0117266	0.102706	0.148681	1.32506e-26
Systolic blood pressure	DAG 16:0;0_18:1;0	0.0179318	0.0126264	-0.00682021	0.0426838	0.155603	0.169404	0.0124422	0.145013	0.193795	1.2646e-41
Systolic blood pressure	DAG 16:0;0_18:2;0	0.040064	0.0128218	0.0149286	0.0651993	0.00178846	0.113332	0.012775	0.088289	0.138376	9.3652e-19
Systolic blood pressure	DAG 16:1;0_18:1;0	0.0319035	0.0126979	0.00701135	0.0567957	0.0120126	0.171645	0.0125169	0.147108	0.196183	3.48806e-42
Systolic blood pressure	DAG 18:1;0_18:1;0	0.022112	0.012041	-0.0014921	0.0457162	0.0663429	0.111371	0.0119847	0.0878777	0.134865	1.98042e-20
Systolic blood pressure	DAG 18:1;0_18:2;0	0.0346146	0.0122954	0.0105117	0.0587175	0.00488822	0.0734163	0.0122671	0.0493688	0.0974639	2.28046e-09
Systolic blood pressure	DAG 18:1;0_18:3;0	0.015221	0.0123587	-0.00900615	0.0394481	0.218144	0.0803126	0.0123783	0.056047	0.104578	9.32433e-11
Systolic blood pressure	TAG 46:1;0	0.0214595	0.0128818	-0.00379332	0.0467124	0.0957882	0.17134	0.0126491	0.146544	0.196137	3.34057e-41
Systolic blood pressure	TAG 46:2;0	0.0252244	0.01364	-0.00151551	0.0519643	0.0644698	0.138586	0.0134568	0.112205	0.164967	1.20433e-24
Systolic blood pressure	TAG 48:0;0	0.0107582	0.0135568	-0.0158185	0.037335	0.427483	0.193592	0.0133741	0.167374	0.219811	1.26868e-46
Systolic blood pressure	TAG 48:1;0	0.0253268	0.011951	0.00189926	0.0487543	0.0341067	0.204282	0.0117368	0.181274	0.22729	1.87022e-66
Systolic blood pressure	TAG 48:2;0	0.0297071	0.0119021	0.00637543	0.0530387	0.0125844	0.180591	0.0117156	0.157625	0.203557	9.42925e-53
Systolic blood pressure	TAG 48:3;0	0.0378194	0.0121234	0.0140538	0.0615849	0.00181885	0.147686	0.0119634	0.124234	0.171138	1.21461e-34
Systolic blood pressure	TAG 49:1;0	0.0286879	0.0131201	0.00296762	0.0544081	0.0288143	0.15131	0.0130086	0.125808	0.176811	6.25457e-31
Systolic blood pressure	TAG 49:2;0	0.030298	0.0128442	0.00511884	0.0554771	0.0183613	0.142115	0.0127931	0.117036	0.167194	2.13735e-28
Systolic blood pressure	TAG 50:1;0	0.026106	0.0118388	0.00289847	0.0493136	0.0274771	0.21707	0.011576	0.194378	0.239763	1.28727e-76
Systolic blood pressure	TAG 50:2;0	0.0270555	0.0118077	0.00390898	0.050202	0.0219721	0.197758	0.0115936	0.175031	0.220484	5.61465e-64
Systolic blood pressure	TAG 50:3;0	0.0351641	0.0118092	0.0120146	0.0583137	0.00291406	0.160399	0.0116776	0.137508	0.183291	2.14652e-42
Systolic blood pressure	TAG 50:4;0	0.0380867	0.0118085	0.0149386	0.0612348	0.00126377	0.133291	0.0117264	0.110304	0.156279	1.10077e-29
Systolic blood pressure	TAG 50:5;0	0.0631923	0.0134663	0.0367931	0.0895915	2.76261e-06	0.125124	0.0133444	0.098964	0.151285	9.74801e-21
Systolic blood pressure	TAG 51:1;0	0.0196127	0.0135724	-0.00699452	0.0462199	0.148502	0.148717	0.0134655	0.122319	0.175115	4.61762e-28
Systolic blood pressure	TAG 51:2;0	0.024725	0.011831	0.00153272	0.0479173	0.0366669	0.147178	0.011717	0.124209	0.170147	8.27438e-36
Systolic blood pressure	TAG 51:3;0	0.0280817	0.0118444	0.00486321	0.0513002	0.0177718	0.0945816	0.0118026	0.0714449	0.117718	1.29304e-15
Systolic blood pressure	TAG 51:4;0	0.044806	0.0137686	0.0178139	0.0717981	0.00114425	0.0738405	0.0138476	0.0466934	0.100988	1.0103e-07
Systolic blood pressure	TAG 52:2;0	0.0224022	0.0118105	-0.000749997	0.0455543	0.0578955	0.165133	0.0116606	0.142274	0.187991	6.39671e-45
Systolic blood pressure	TAG 52:3;0	0.0306883	0.0118064	0.00754422	0.0538323	0.00936087	0.110993	0.0117454	0.0879681	0.134017	4.50289e-21
Systolic blood pressure	TAG 52:4;0	0.0344376	0.0118049	0.0112964	0.0575788	0.00354265	0.0853878	0.011773	0.0623092	0.108466	4.51046e-13
Systolic blood pressure	TAG 52:5;0	0.0396617	0.011805	0.0165204	0.062803	0.000784236	0.0973093	0.0117693	0.0742379	0.120381	1.60988e-16
Systolic blood pressure	TAG 52:6;0	0.0449348	0.012298	0.0208267	0.0690429	0.000260375	0.123047	0.0122758	0.0989823	0.147112	1.77498e-23
Systolic blood pressure	TAG 53:2;0	0.0106255	0.0119683	-0.012836	0.034087	0.374677	0.116386	0.0119142	0.0930307	0.139742	2.13559e-22
Systolic blood pressure	TAG 53:3;0	0.023292	0.0118577	4.73859e-05	0.0465365	0.0495349	0.0733489	0.0118412	0.0501367	0.0965612	6.17819e-10
Systolic blood pressure	TAG 53:4;0	0.0294825	0.0124078	0.00515913	0.0538058	0.0175243	0.0652416	0.0124101	0.0409136	0.0895696	1.51027e-07
Systolic blood pressure	TAG 54:3;0	0.0219192	0.0118138	-0.00123942	0.0450779	0.0635826	0.0770768	0.0117968	0.0539517	0.100202	6.85679e-11
Systolic blood pressure	TAG 54:4;0	0.0287682	0.0118107	0.0056157	0.0519206	0.0148843	0.0335748	0.0118255	0.0103933	0.0567563	0.00453573
Systolic blood pressure	TAG 54:5;0	0.0352569	0.0118289	0.0120687	0.058445	0.00288679	0.0545083	0.0118468	0.031285	0.0777317	4.27581e-06
Systolic blood pressure	TAG 54:6;0	0.0337255	0.0119109	0.0103766	0.0570745	0.00464642	0.0825917	0.0119129	0.0592387	0.105945	4.48804e-12
Systolic blood pressure	TAG 54:7;0	0.0269424	0.0120946	0.00323328	0.0506515	0.0259367	0.0788981	0.0120746	0.055228	0.102568	6.85784e-11
Systolic blood pressure	TAG 56:3;0	0.016573	0.0128046	-0.00852845	0.0416745	0.195609	0.0752165	0.012719	0.0502829	0.10015	3.52443e-09
Systolic blood pressure	TAG 56:4;0	0.0157832	0.0131211	-0.00993914	0.0415055	0.229071	0.0876716	0.0130325	0.062123	0.11322	1.89658e-11
Systolic blood pressure	TAG 56:5;0	0.028173	0.0135987	0.00151413	0.0548318	0.0383363	0.110466	0.0134623	0.0840744	0.136857	2.83658e-16
Systolic blood pressure	TAG 56:6;0	0.024037	0.0118202	0.000865938	0.0472081	0.0420333	0.10735	0.0117731	0.0842709	0.130429	9.77479e-20
Systolic blood pressure	TAG 56:7;0	0.0202979	0.0118256	-0.00288385	0.0434797	0.0861263	0.0955361	0.0117874	0.0724293	0.118643	6.16343e-16
Systolic blood pressure	TAG 56:8;0	0.0246122	0.0121123	0.000868238	0.0483562	0.042193	0.0688423	0.012139	0.0450461	0.0926386	1.47675e-08
Systolic blood pressure	TAG 58:7;0	0.0335212	0.0136591	0.00674377	0.0602986	0.0141543	0.119246	0.0135884	0.0926068	0.145884	2.25007e-18
Systolic blood pressure	TAG 58:8;0	0.0159097	0.012571	-0.00873377	0.0405531	0.205709	0.0421596	0.0125556	0.0175464	0.0667729	0.000790182
Systolic blood pressure	Cer 40:1;2	0.0126203	0.0118531	-0.0106153	0.0358559	0.287036	0.100956	0.0118164	0.0777919	0.124119	1.57497e-17
Systolic blood pressure	Cer 40:2;2	0.00919942	0.0138166	-0.0178868	0.0362856	0.505552	0.0726444	0.0136989	0.0457889	0.0995	1.18604e-07
Systolic blood pressure	Cer 42:1;2	0.00741184	0.0118116	-0.0157424	0.0305661	0.530349	0.091817	0.0117723	0.0687399	0.114894	7.10256e-15
Systolic blood pressure	Cer 42:2;2	0.00150098	0.0118134	-0.0216567	0.0246587	0.898898	0.0706328	0.0117969	0.0475074	0.0937582	2.23527e-09
Systolic blood pressure	SM 32:1;2	-0.0102252	0.0118113	-0.0333789	0.0129285	0.386677	0.0286371	0.0118219	0.00546262	0.0518116	0.0154443
Systolic blood pressure	SM 34:0;2	-0.0148587	0.0127597	-0.0398722	0.0101548	0.244265	0.00576018	0.0126835	-0.0191038	0.0306242	0.649738
Systolic blood pressure	SM 34:1;2	-0.0152488	0.0118106	-0.038401	0.00790344	0.196706	-0.0666199	0.0118	-0.0897515	-0.0434883	1.70787e-08
Systolic blood pressure	SM 34:2;2	-0.0258252	0.011808	-0.0489724	-0.00267806	0.0287678	0.0531823	0.011809	0.0300332	0.0763314	6.78883e-06
Systolic blood pressure	SM 36:1;2	-0.0172272	0.0118102	-0.0403787	0.00592429	0.1447	0.0575883	0.0118148	0.0344278	0.0807489	1.11581e-06
Systolic blood pressure	SM 36:2;2	-0.0243208	0.0118085	-0.047469	-0.00117254	0.0394737	0.0678744	0.0118062	0.0447308	0.0910179	9.34425e-09
Systolic blood pressure	SM 38:1;2	0.00200683	0.0118119	-0.021148	0.0251617	0.865095	0.0169307	0.0118333	-0.00626611	0.0401275	0.152541
Systolic blood pressure	SM 38:2;2	-0.0327921	0.0118276	-0.0559776	-0.00960655	0.00557693	0.00179589	0.0118492	-0.0214321	0.0250238	0.879536
Systolic blood pressure	SM 40:1;2	0.00473737	0.0118118	-0.0184173	0.027892	0.68838	0.0365026	0.0118259	0.0133205	0.0596848	0.00203179
Systolic blood pressure	SM 40:2;2	-0.00926423	0.0118114	-0.0324181	0.0138897	0.432865	-0.00279846	0.0118262	-0.0259813	0.0203844	0.812949
Systolic blood pressure	SM 42:2;2	-0.00350159	0.0118119	-0.0266564	0.0196532	0.766898	-0.0291023	0.0118232	-0.0522792	-0.00592542	0.0138605
Systolic blood pressure	Chol	0.00625332	0.011827	-0.0169312	0.0294378	0.597009	0.0463097	0.0118095	0.0231595	0.0694598	8.88646e-05
Systolic blood pressure	CE 14:0;0	0.00997806	0.0118114	-0.0131757	0.0331318	0.398259	0.109596	0.0117606	0.0865418	0.13265	1.53588e-20
Systolic blood pressure	CE 15:0;0	-0.017101	0.0124869	-0.0415795	0.00737756	0.170888	-0.0154363	0.0124911	-0.0399231	0.00905048	0.216585
Systolic blood pressure	CE 16:0;0	0.00482865	0.0118118	-0.018326	0.0279833	0.6827	0.0528494	0.0118057	0.0297068	0.075992	7.70122e-06
Systolic blood pressure	CE 16:1;0	0.00690051	0.0118131	-0.0162566	0.0300577	0.559144	0.202913	0.011582	0.180208	0.225617	2.55606e-67
Systolic blood pressure	CE 17:0;0	-0.0216167	0.0119271	-0.0449973	0.00176394	0.0699659	-0.0563006	0.0119378	-0.0797024	-0.0328989	2.44993e-06
Systolic blood pressure	CE 17:1;0	-0.00043071	0.0118249	-0.023611	0.0227496	0.970945	0.0947386	0.0117758	0.0716546	0.117823	1.00073e-15
Systolic blood pressure	CE 18:0;0	-0.0285124	0.0118165	-0.0516761	-0.00534861	0.0158496	0.000405356	0.0118548	-0.0228336	0.0236443	0.972724
Systolic blood pressure	CE 18:1;0	-0.00391789	0.0118119	-0.0270726	0.0192368	0.740132	0.0751418	0.0117924	0.0520252	0.0982584	1.98105e-10
Systolic blood pressure	CE 18:2;0	0.00124458	0.0118119	-0.0219103	0.0243995	0.916088	-0.0293526	0.0118206	-0.0525245	-0.00618061	0.013045
Systolic blood pressure	CE 18:3;0	0.0231569	0.0118088	8.20022e-06	0.0463056	0.0499189	0.137934	0.0117065	0.114985	0.160882	9.42145e-32
Systolic blood pressure	CE 20:2;0	-0.000698593	0.0131078	-0.0263948	0.0249976	0.957498	-0.0708993	0.0130247	-0.0964325	-0.0453661	5.43924e-08
Systolic blood pressure	CE 20:3;0	0.00664342	0.0118135	-0.0165145	0.0298014	0.57389	0.149846	0.0116976	0.126915	0.172776	3.69215e-37
Systolic blood pressure	CE 20:4;0	-0.00428094	0.0118118	-0.0274356	0.0188738	0.717043	0.055104	0.011812	0.031949	0.0782589	3.14078e-06
Systolic blood pressure	CE 20:5;0	-0.00344941	0.0118119	-0.0266042	0.0197054	0.770273	0.0261882	0.0118217	0.00301411	0.0493622	0.0267737
Systolic blood pressure	CE 22:6;0	-0.0108544	0.0118123	-0.03401	0.0123012	0.358174	-0.0421761	0.01181	-0.0653272	-0.019025	0.000357655
Systolic blood pressure	LPC 16:0;0	-0.00159929	0.0118119	-0.0247542	0.0215556	0.892303	-0.00861655	0.0118307	-0.0318081	0.014575	0.466439
Systolic blood pressure	LPC 18:0;0	-0.0113678	0.0118112	-0.0345213	0.0117857	0.335854	-0.0787563	0.0117981	-0.101884	-0.0556284	2.652e-11
Systolic blood pressure	LPC 18:1;0	-0.00846204	0.0118115	-0.0316161	0.014692	0.473754	-0.0987791	0.0117714	-0.121855	-0.0757036	5.73461e-17
Systolic blood pressure	LPC 18:2;0	-0.0111951	0.0118112	-0.0343486	0.0119584	0.343245	-0.144493	0.0117053	-0.167438	-0.121547	1.17816e-34
Systolic blood pressure	LPC 20:4;0	-0.0160413	0.0126574	-0.0408542	0.00877165	0.205081	-0.0190543	0.0126898	-0.0439308	0.0058222	0.133267
Systolic blood pressure	LPE 18:0;0	0.0141531	0.012645	-0.0106354	0.0389416	0.263068	0.000629138	0.0125896	-0.0240508	0.0253091	0.960146
Systolic blood pressure	LPE 18:1;0	-0.0148786	0.0139129	-0.0421537	0.0123965	0.284934	-0.0119201	0.0138549	-0.0390817	0.0152414	0.389633
Systolic blood pressure	LPE 18:2;0	0.0120804	0.0120383	-0.0115185	0.0356792	0.315659	-0.00451881	0.0120604	-0.0281608	0.0191232	0.707908
Systolic blood pressure	PC 14:0;0_16:0;0	0.0168622	0.0136001	-0.00979933	0.0435237	0.21508	0.0727156	0.0135271	0.0461972	0.099234	7.95062e-08
Systolic blood pressure	PC 14:0;0_18:1;0	0.00501353	0.0119024	-0.0183187	0.0283457	0.673606	0.116487	0.0118562	0.0932452	0.139729	1.229e-22
Systolic blood pressure	PC 14:0;0_18:2;0	0.0304158	0.0120634	0.00676774	0.0540639	0.0117139	0.0974392	0.012024	0.0738684	0.12101	6.26356e-16
Systolic blood pressure	PC 15:0;0_18:1;0	0.0143307	0.0124703	-0.0101153	0.0387767	0.250523	0.116607	0.012328	0.0924406	0.140774	4.26757e-21
Systolic blood pressure	PC 15:0;0_18:2;0	0.00717494	0.0122601	-0.0168587	0.0312086	0.558414	0.0250567	0.0122803	0.000983261	0.0491301	0.0413511
Systolic blood pressure	PC 16:0;0_16:0;0	0.0137755	0.0118108	-0.00937719	0.0369282	0.243513	0.0627692	0.0117867	0.0396638	0.0858745	1.0378e-07
Systolic blood pressure	PC 16:0;0_16:1;0	0.0185776	0.0118103	-0.00457413	0.0417293	0.115764	0.212269	0.0115573	0.189613	0.234925	1.18313e-73
Systolic blood pressure	PC 16:0;0_17:1;0	-0.006173	0.0119038	-0.029508	0.017162	0.604075	0.111686	0.0118183	0.088519	0.134854	4.50025e-21
Systolic blood pressure	PC 16:0;0_18:0;0	0.00350428	0.0118236	-0.0196736	0.0266821	0.766949	0.0631256	0.0118232	0.0399485	0.0863026	9.62865e-08
Systolic blood pressure	PC 16:0;0_18:1;0	0.00855138	0.0118115	-0.0146027	0.0317054	0.469098	0.151184	0.0116793	0.128289	0.174079	6.71213e-38
Systolic blood pressure	PC 16:0;0_18:2;0	0.00777413	0.0118116	-0.0153801	0.0309283	0.510445	0.0525939	0.0118016	0.0294593	0.0757286	8.45758e-06
Systolic blood pressure	PC 16:0;0_18:3;0	0.0295634	0.0118068	0.00641862	0.0527082	0.0123042	0.138655	0.0117012	0.115718	0.161593	4.30808e-32
Systolic blood pressure	PC 16:0;0_20:1;0	0.0131555	0.0120817	-0.0105283	0.0368393	0.276245	0.0708971	0.0120457	0.0472838	0.0945104	4.15141e-09
Systolic blood pressure	PC 16:0;0_20:2;0	0.0119607	0.011829	-0.0112277	0.0351491	0.311989	0.146713	0.0117337	0.123711	0.169714	1.68412e-35
Systolic blood pressure	PC 16:0;0_20:3;0	0.0125379	0.011811	-0.0106152	0.0356909	0.288481	0.196923	0.0115938	0.174195	0.21965	1.84126e-63
Systolic blood pressure	PC 16:0;0_20:4;0	0.00119155	0.0118119	-0.0219634	0.0243464	0.919651	0.144154	0.0116983	0.121222	0.167086	1.53247e-34
Systolic blood pressure	PC 16:0;0_20:5;0	-0.00231497	0.0118119	-0.0254699	0.0208399	0.844627	0.0796806	0.0117848	0.0565788	0.102782	1.47575e-11
Systolic blood pressure	PC 16:0;0_22:4;0	0.00578649	0.0121002	-0.0179336	0.0295066	0.632512	0.12976	0.0119694	0.106296	0.153224	3.65568e-27
Systolic blood pressure	PC 16:0;0_22:5;0	0.00704555	0.0118125	-0.0161104	0.0302015	0.550894	0.0751357	0.0117842	0.0520352	0.0982363	1.93141e-10
Systolic blood pressure	PC 16:0;0_22:6;0	-0.0114895	0.0118139	-0.0346484	0.0116693	0.330814	-0.00874351	0.011817	-0.0319083	0.0144213	0.459379
Systolic blood pressure	PC 16:1;0_18:0;0	0.0112691	0.0124014	-0.0130418	0.0355799	0.363547	0.18895	0.0121603	0.165112	0.212789	1.73734e-53
Systolic blood pressure	PC 16:1;0_18:1;0	0.0135114	0.0118212	-0.00966169	0.0366845	0.253086	0.109192	0.0117649	0.0861288	0.132254	2.18323e-20
Systolic blood pressure	PC 16:1;0_18:2;0	0.0189164	0.0118201	-0.00425446	0.0420873	0.109563	0.0646772	0.0118073	0.0415314	0.087823	4.45484e-08
Systolic blood pressure	PC 16:1;0_20:4;0	-0.00633709	0.0134168	-0.0326393	0.0199651	0.636714	0.0979596	0.0132964	0.0718935	0.124026	1.99506e-13
Systolic blood pressure	PC 17:0;0_18:1;0	0.000820797	0.0119215	-0.0225489	0.0241905	0.945111	0.0269597	0.0119099	0.00361266	0.0503068	0.023627
Systolic blood pressure	PC 17:0;0_18:2;0	-0.00509145	0.0118152	-0.0282527	0.0180699	0.666537	-0.0814259	0.0117976	-0.104553	-0.0582992	5.57073e-12
Systolic blood pressure	PC 17:0;0_20:4;0	-0.0104595	0.0118733	-0.0337346	0.0128156	0.378387	0.0221983	0.0118932	-0.00111599	0.0455126	0.0620177
Systolic blood pressure	PC 18:0;0_18:1;0	-0.000365453	0.0118128	-0.0235221	0.0227912	0.975321	0.11561	0.011753	0.0925702	0.138649	1.0908e-22
Systolic blood pressure	PC 18:0;0_18:2;0	0.000971646	0.0118119	-0.0221833	0.0241265	0.934443	0.0158416	0.0118282	-0.00734515	0.0390283	0.180513
Systolic blood pressure	PC 18:0;0_18:3;0	0.00515499	0.0122548	-0.0188682	0.0291782	0.674022	0.118641	0.0121551	0.0948134	0.142469	2.34419e-22
Systolic blood pressure	PC 18:0;0_20:2;0	0.00472996	0.013184	-0.0211156	0.0305755	0.719783	0.112768	0.0129539	0.0873733	0.138162	4.08249e-18
Systolic blood pressure	PC 18:0;0_20:3;0	0.00185949	0.011813	-0.0212974	0.0250164	0.874926	0.186256	0.0116357	0.163446	0.209065	1.09325e-56
Systolic blood pressure	PC 18:0;0_20:4;0	-0.00633892	0.0118117	-0.0294934	0.0168155	0.591517	0.107557	0.0117548	0.084514	0.1306	7.29977e-20
Systolic blood pressure	PC 18:0;0_20:5;0	-0.00210149	0.0118606	-0.0253518	0.0211488	0.85937	0.0723243	0.0118317	0.0491307	0.0955179	1.03107e-09
Systolic blood pressure	PC 18:0;0_22:5;0	0.0130588	0.0121245	-0.010709	0.0368267	0.281491	0.134461	0.0120532	0.110833	0.158089	1.19233e-28
Systolic blood pressure	PC 18:0;0_22:6;0	-0.00317738	0.0119515	-0.026606	0.0202512	0.790358	0.0507331	0.0119341	0.0273387	0.0741275	2.15482e-05
Systolic blood pressure	PC 18:1;0_18:1;0	-0.00964498	0.0118114	-0.0327988	0.0135089	0.414194	-0.0341735	0.0118301	-0.0573641	-0.0109829	0.00388022
Systolic blood pressure	PC 18:1;0_18:2;0	0.00122279	0.0118119	-0.0219321	0.0243777	0.917552	-0.0653514	0.0118084	-0.0884994	-0.0422034	3.2354e-08
Systolic blood pressure	PC 18:1;0_18:3;0	0.0243172	0.0126125	-0.000407594	0.049042	0.053897	0.0147891	0.0125339	-0.00978161	0.0393599	0.238073
Systolic blood pressure	PC 18:1;0_20:2;0	0.0221709	0.0130741	-0.0034592	0.047801	0.0899797	0.0958934	0.0130091	0.0703908	0.121396	1.92561e-13
Systolic blood pressure	PC 18:1;0_20:3;0	0.0130276	0.0118137	-0.0101308	0.036186	0.270173	0.11727	0.0117534	0.0942302	0.14031	2.71277e-23
Systolic blood pressure	PC 18:1;0_20:4;0	0.00426661	0.0118118	-0.0188881	0.0274213	0.71795	0.0623383	0.0118061	0.0391948	0.0854818	1.32868e-07
Systolic blood pressure	PC 18:2;0_18:2;0	0.00536998	0.0118118	-0.0177846	0.0285246	0.64939	-0.066583	0.011806	-0.0897262	-0.0434397	1.76792e-08
Systolic blood pressure	PC 18:2;0_20:1;0	-0.00720474	0.0134441	-0.0335605	0.019151	0.592046	-0.0885263	0.0133926	-0.114781	-0.0622716	4.20295e-11
Systolic blood pressure	PC 18:2;0_20:3;0	0.00514594	0.0122742	-0.0189155	0.0292073	0.675048	0.063509	0.0122959	0.039405	0.087613	2.4745e-07
Systolic blood pressure	PC 18:2;0_20:4;0	-0.00409125	0.0119365	-0.0274903	0.0193078	0.731795	0.00545156	0.0119185	-0.0179122	0.0288154	0.647395
Systolic blood pressure	PE 16:0;0_18:2;0	0.0327951	0.0136269	0.00608095	0.0595092	0.0161328	0.095235	0.0132719	0.0692167	0.121253	8.16005e-13
Systolic blood pressure	PE 16:0;0_20:4;0	0.022611	0.0122996	-0.0015002	0.0467222	0.0660556	0.0923282	0.01221	0.0683927	0.116264	4.5153e-14
Systolic blood pressure	PE 18:0;0_18:2;0	0.0282739	0.011846	0.00505221	0.0514955	0.0170222	0.1004	0.0118124	0.0772439	0.123555	2.29622e-17
Systolic blood pressure	PE 18:0;0_20:4;0	0.0132153	0.0118183	-0.00995207	0.0363827	0.263516	0.11039	0.0117533	0.0873503	0.13343	7.74141e-21
Systolic blood pressure	PE 18:1;0_18:1;0	0.0160081	0.0119086	-0.00733626	0.0393525	0.17891	0.0352623	0.0119385	0.0118593	0.0586654	0.00315065
Systolic blood pressure	PI 16:0;0_18:1;0	0.0196923	0.0118275	-0.00349318	0.0428777	0.095966	0.0613988	0.0118271	0.0382142	0.0845834	2.14514e-07
Systolic blood pressure	PI 16:0;0_18:2;0	0.0194625	0.0119635	-0.00398951	0.0429146	0.103819	0.101233	0.0119143	0.0778773	0.124589	2.35989e-17
Systolic blood pressure	PI 16:0;0_20:4;0	0.017244	0.0134405	-0.00910471	0.0435928	0.199551	0.168325	0.0132778	0.142296	0.194355	2.54029e-36
Systolic blood pressure	PI 18:0;0_18:1;0	0.0156539	0.0118239	-0.00752452	0.0388323	0.185573	0.0424906	0.0118303	0.0192997	0.0656815	0.000330767
Systolic blood pressure	PI 18:0;0_18:2;0	0.0315362	0.0118085	0.00838802	0.0546843	0.00758794	0.0415557	0.0118169	0.0183911	0.0647203	0.000439764
Systolic blood pressure	PI 18:0;0_20:3;0	0.0228231	0.0121456	-0.000986163	0.0466324	0.0602711	0.114402	0.0120581	0.0907647	0.13804	3.20301e-21
Systolic blood pressure	PI 18:0;0_20:4;0	0.00738261	0.0118116	-0.0157717	0.0305369	0.531972	0.0945599	0.0117553	0.0715161	0.117604	1.01006e-15
Systolic blood pressure	PI 18:1;0_18:1;0	0.00647287	0.0118175	-0.0166929	0.0296387	0.58389	-0.0721284	0.011823	-0.095305	-0.0489519	1.11128e-09
Systolic blood pressure	PI 18:1;0_18:2;0	0.00499021	0.0124306	-0.0193778	0.0293582	0.688104	-0.0750702	0.0123671	-0.0993139	-0.0508265	1.35048e-09
Systolic blood pressure	PI 18:1;0_20:4;0	0.010445	0.0129989	-0.0150377	0.0359277	0.421702	0.00425259	0.0129726	-0.0211785	0.0296837	0.743065
Systolic blood pressure	PC O-16:0;0/16:0;0	0.0142902	0.0123121	-0.00984549	0.038426	0.24582	-0.0107428	0.0123448	-0.0349427	0.0134571	0.38421
Systolic blood pressure	PC O-16:0;0/16:1;0	0.0126686	0.0132425	-0.0132918	0.0386291	0.33878	0.0897772	0.0132188	0.0638633	0.115691	1.22267e-11
Systolic blood pressure	PC O-16:0;0/18:1;0	0.0036317	0.012036	-0.0199625	0.0272259	0.762862	-0.0934175	0.0119262	-0.116796	-0.0700385	5.47813e-15
Systolic blood pressure	PC O-16:0;0/18:2;0	-0.00332441	0.0118252	-0.0265052	0.0198564	0.778619	-0.0711981	0.0118116	-0.0943524	-0.0480438	1.745e-09
Systolic blood pressure	PC O-16:0;0/20:3;0	0.00343732	0.012245	-0.0205668	0.0274414	0.778939	0.103248	0.0121728	0.0793859	0.127111	2.69913e-17
Systolic blood pressure	PC O-16:0;0/20:4;0	-0.00328583	0.0118119	-0.0264406	0.019869	0.780883	0.0619308	0.0118063	0.038787	0.0850746	1.60262e-07
Systolic blood pressure	PC O-16:0;0/22:5;0	0.00224385	0.0129133	-0.0230709	0.0275586	0.862058	-0.0175685	0.0129074	-0.0428718	0.0077347	0.173528
Systolic blood pressure	PC O-16:1;0/16:0;0	-0.00391527	0.0129973	-0.0293948	0.0215642	0.763244	-0.026187	0.0130331	-0.0517366	-0.000637341	0.0445542
Systolic blood pressure	PC O-16:1;0/18:0;0	-0.0189972	0.0122231	-0.0429582	0.00496392	0.120182	-0.102633	0.0120924	-0.126338	-0.0789277	2.5743e-17
Systolic blood pressure	PC O-16:1;0/18:1;0	-0.00952709	0.011829	-0.0327155	0.0136613	0.420616	-0.0672847	0.0118039	-0.090424	-0.0441455	1.24455e-08
Systolic blood pressure	PC O-16:1;0/18:2;0	-0.009469	0.0118727	-0.0327431	0.0138051	0.425163	-0.0744749	0.011862	-0.0977279	-0.0512219	3.62175e-10
Systolic blood pressure	PC O-16:1;0/20:3;0	-0.00131035	0.0121822	-0.0251912	0.0225705	0.914345	0.0625316	0.0121417	0.03873	0.0863332	2.67664e-07
Systolic blood pressure	PC O-16:1;0/20:4;0	-0.0113497	0.0128641	-0.0365679	0.0138685	0.37766	0.00905214	0.0130194	-0.0164706	0.0345748	0.486906
Systolic blood pressure	PC O-16:2;0/18:0;0	-0.00727373	0.0122555	-0.0312985	0.016751	0.552862	-0.0351035	0.0122306	-0.0590793	-0.0111276	0.00411586
Systolic blood pressure	PC O-17:0;0/15:0;0	0.00575041	0.0127928	-0.0193279	0.0308288	0.653084	0.0221978	0.0128286	-0.00295079	0.0473464	0.0836208
Systolic blood pressure	PC O-17:0;0/17:1;0	0.00120233	0.012111	-0.0225389	0.0249436	0.920922	0.0509729	0.0120158	0.0274181	0.0745277	2.24312e-05
Systolic blood pressure	PC O-18:0;0/14:0;0	-0.00510693	0.0124413	-0.0294959	0.0192821	0.681465	-0.0125326	0.012421	-0.0368819	0.0118167	0.313019
Systolic blood pressure	PC O-18:0;0/16:1;0	0.00960573	0.0130397	-0.0159567	0.0351682	0.461361	0.0735139	0.0129102	0.0482052	0.0988226	1.29854e-08
Systolic blood pressure	PC O-18:0;0/20:4;0	0.00799835	0.0120264	-0.0155772	0.0315739	0.506032	-0.0127799	0.0120557	-0.0364127	0.0108528	0.289146
Systolic blood pressure	PC O-18:1;0/16:0;0	-0.00193171	0.012036	-0.025526	0.0216626	0.872497	-0.114538	0.0119063	-0.137878	-0.0911977	9.01057e-22
Systolic blood pressure	PC O-18:1;0/18:2;0	-0.0117596	0.0122321	-0.0357384	0.0122191	0.336397	-0.0912693	0.0121786	-0.115143	-0.0673954	7.52866e-14
Systolic blood pressure	PC O-18:1;0/20:3;0	-0.0136395	0.0121248	-0.0374079	0.0101288	0.260659	0.0314929	0.0121677	0.00764037	0.0553453	0.0096674
Systolic blood pressure	PC O-18:1;0/20:4;0	-0.0053388	0.0118123	-0.0284944	0.0178168	0.651304	-0.0121393	0.0118334	-0.0353363	0.0110577	0.304999
Systolic blood pressure	PC O-18:2;0/16:0;0	-0.014723	0.011824	-0.0379015	0.00845542	0.213104	-0.0436961	0.0118348	-0.0668957	-0.0204965	0.000223998
Systolic blood pressure	PC O-18:2;0/18:1;0	-0.0246264	0.0122651	-0.04867	-0.000582806	0.0447009	-0.0872766	0.0122275	-0.111246	-0.0633067	1.04967e-12
Systolic blood pressure	PC O-18:2;0/18:2;0	-0.00633631	0.0118182	-0.0295035	0.0168309	0.591873	-0.0839978	0.0117993	-0.107128	-0.0608677	1.19435e-12
Systolic blood pressure	PC O-18:2;0/20:4;0	-0.00424536	0.0127816	-0.0293018	0.0208111	0.739791	0.0173574	0.0127218	-0.00758192	0.0422967	0.172499
Systolic blood pressure	PE O-16:1;0/18:2;0	0.00843914	0.0137764	-0.0185681	0.0354463	0.540179	-0.0197566	0.013606	-0.0464299	0.00691675	0.146547
Systolic blood pressure	PE O-16:1;0/20:4;0	-0.00132779	0.0118183	-0.0244952	0.0218396	0.910549	0.0542061	0.0118083	0.0310583	0.0773538	4.49733e-06
Systolic blood pressure	PE O-16:1;0/22:5;0	0.00390677	0.0133875	-0.0223379	0.0301515	0.770433	0.0426931	0.0133442	0.0165334	0.0688529	0.0013849
Systolic blood pressure	PE O-18:1;0/18:2;0	0.00902585	0.0121154	-0.0147241	0.0327758	0.456303	-0.0312604	0.0120854	-0.0549516	-0.00756923	0.00971264
Systolic blood pressure	PE O-18:1;0/20:4;0	-0.00842554	0.0118129	-0.0315824	0.0147313	0.475717	0.0184402	0.0118298	-0.00474974	0.0416302	0.11909
Systolic blood pressure	PE O-18:2;0/18:1;0	0.015931	0.0122618	-0.00810606	0.0399681	0.193907	-0.0190449	0.0121921	-0.0429453	0.00485547	0.118319
Systolic blood pressure	PE O-18:2;0/18:2;0	0.0111985	0.0125787	-0.0134601	0.0358571	0.373355	-0.0401463	0.0125706	-0.064789	-0.0155036	0.00141171
Systolic blood pressure	PE O-18:2;0/20:4;0	-0.0127913	0.0118346	-0.0359906	0.010408	0.279806	-0.000400459	0.0118316	-0.0235939	0.022793	0.973
Fasting glucose	Total cholesterol	-0.00327937	0.0118147	-0.0264397	0.019881	0.781353	0.0630164	0.0117922	0.0399002	0.0861326	9.37669e-08
Fasting glucose	HDL-C	-0.0162337	0.0118132	-0.0393911	0.00692376	0.169425	-0.200168	0.0115775	-0.222864	-0.177473	1.20123e-65
Fasting glucose	LDL-C	0.00769831	0.0119003	-0.0156298	0.0310264	0.517716	0.077915	0.0119332	0.0545223	0.101308	7.068e-11
Fasting glucose	Triglycerides	0.0104358	0.0118142	-0.0127234	0.033595	0.377088	0.295759	0.0112896	0.273628	0.31789	1.54878e-144
Fasting glucose	Apo A1	-0.0116513	0.0118226	-0.0348271	0.0115245	0.324406	-0.04308	0.0118133	-0.0662376	-0.0199225	0.000267473
Fasting glucose	Apo B	0.0106774	0.0118227	-0.0124986	0.0338535	0.366489	0.20835	0.0115635	0.185682	0.231018	5.16025e-71
Fasting glucose	DAG 16:0;0_18:1;0	0.0148019	0.0125755	-0.00985038	0.0394541	0.239224	0.240707	0.0122171	0.216757	0.264657	6.74815e-84
Fasting glucose	DAG 16:0;0_18:2;0	0.029601	0.012755	0.00459679	0.0546053	0.0203335	0.182169	0.012572	0.157524	0.206815	8.4176e-47
Fasting glucose	DAG 16:1;0_18:1;0	0.00216094	0.012667	-0.0226707	0.0269926	0.864546	0.202181	0.0124226	0.177828	0.226533	2.36471e-58
Fasting glucose	DAG 18:1;0_18:1;0	-0.000589079	0.0120535	-0.0242177	0.0230396	0.961023	0.206451	0.0118046	0.183311	0.229592	4.84976e-67
Fasting glucose	DAG 18:1;0_18:2;0	0.0174863	0.0123249	-0.0066745	0.041647	0.156011	0.15701	0.0121471	0.133198	0.180822	9.23531e-38
Fasting glucose	DAG 18:1;0_18:3;0	0.0141329	0.0123086	-0.00999603	0.0382618	0.250924	0.143805	0.0122095	0.11987	0.16774	1.05404e-31
Fasting glucose	TAG 46:1;0	0.00939204	0.0128081	-0.0157164	0.0345005	0.463412	0.201101	0.0125994	0.176401	0.2258	3.29926e-56
Fasting glucose	TAG 46:2;0	0.0125875	0.0134547	-0.0137891	0.0389642	0.349548	0.153852	0.0134894	0.127407	0.180297	8.56042e-30
Fasting glucose	TAG 48:0;0	0.0135216	0.013448	-0.0128418	0.0398849	0.314714	0.247615	0.0130436	0.222044	0.273186	7.24243e-78
Fasting glucose	TAG 48:1;0	0.0101484	0.0119317	-0.0132414	0.0335381	0.395055	0.265698	0.0115143	0.243127	0.28827	1.29604e-113
Fasting glucose	TAG 48:2;0	0.00681061	0.0118989	-0.0165148	0.030136	0.567087	0.236212	0.0115834	0.213505	0.258919	7.32695e-90
Fasting glucose	TAG 48:3;0	0.00483309	0.0120661	-0.0188202	0.0284864	0.688763	0.199581	0.0118457	0.17636	0.222803	1.93107e-62
Fasting glucose	TAG 49:1;0	0.00394867	0.0130394	-0.0216134	0.0295108	0.762034	0.21201	0.0128459	0.186828	0.237193	7.67124e-60
Fasting glucose	TAG 49:2;0	7.2888e-05	0.0127705	-0.0249618	0.0251075	0.995446	0.189306	0.0125955	0.164614	0.213998	3.72963e-50
Fasting glucose	TAG 50:1;0	0.015567	0.0118365	-0.00763611	0.0387701	0.188497	0.289457	0.0113272	0.267252	0.311661	6.8646e-138
Fasting glucose	TAG 50:2;0	0.00634793	0.0118123	-0.0168077	0.0295036	0.591009	0.259076	0.011418	0.236693	0.281459	3.99193e-110
Fasting glucose	TAG 50:3;0	0.00758842	0.0118164	-0.0155753	0.0307522	0.520769	0.227736	0.0115128	0.205168	0.250305	7.80714e-85
Fasting glucose	TAG 50:4;0	0.0130125	0.0118121	-0.0101427	0.0361676	0.270662	0.205828	0.0115688	0.18315	0.228507	2.5173e-69
Fasting glucose	TAG 50:5;0	0.00867916	0.0134751	-0.0177374	0.0350957	0.519545	0.145238	0.0133974	0.118973	0.171502	4.15249e-27
Fasting glucose	TAG 51:1;0	0.00621808	0.0134721	-0.0201925	0.0326286	0.64442	0.232253	0.0130414	0.206686	0.257819	5.12997e-69
Fasting glucose	TAG 51:2;0	0.0049293	0.0118238	-0.0182489	0.0281075	0.676767	0.237001	0.0115089	0.21444	0.259561	1.40885e-91
Fasting glucose	TAG 51:3;0	0.0102128	0.0118657	-0.0130474	0.033473	0.389432	0.191876	0.0116476	0.169043	0.214709	7.2626e-60
Fasting glucose	TAG 51:4;0	-0.00528022	0.0137568	-0.0322493	0.0216889	0.701123	0.142946	0.0137027	0.116083	0.169809	3.13252e-25
Fasting glucose	TAG 52:2;0	0.00807722	0.0118134	-0.0150806	0.031235	0.494167	0.266721	0.0113976	0.244378	0.289063	9.20237e-117
Fasting glucose	TAG 52:3;0	0.009448	0.0118117	-0.0137064	0.0326024	0.423803	0.211934	0.0115517	0.189289	0.234579	1.66994e-73
Fasting glucose	TAG 52:4;0	0.0140891	0.0118108	-0.00906351	0.0372417	0.232947	0.178112	0.0116285	0.155317	0.200907	3.93525e-52
Fasting glucose	TAG 52:5;0	0.022712	0.0118093	-0.000437795	0.0458617	0.0544916	0.181775	0.0116229	0.158991	0.204559	3.07901e-54
Fasting glucose	TAG 52:6;0	0.0289446	0.0123645	0.00470608	0.053183	0.0192652	0.188709	0.0121642	0.164863	0.212555	2.48726e-53
Fasting glucose	TAG 53:2;0	-0.000791942	0.0119697	-0.0242561	0.0226722	0.94725	0.228771	0.0117083	0.205819	0.251723	8.04636e-83
Fasting glucose	TAG 53:3;0	0.00254795	0.0118727	-0.0207261	0.025822	0.830081	0.18866	0.0116621	0.165799	0.211521	7.83747e-58
Fasting glucose	TAG 53:4;0	0.00154548	0.0124124	-0.0227869	0.0258779	0.900915	0.160078	0.0122593	0.136046	0.18411	1.7566e-38
Fasting glucose	TAG 54:3;0	0.00123021	0.0118202	-0.0219409	0.0244013	0.917112	0.204916	0.0115787	0.182219	0.227614	1.25096e-68
Fasting glucose	TAG 54:4;0	0.00787648	0.0118151	-0.0152846	0.0310375	0.505019	0.145704	0.0116962	0.122776	0.168632	2.95641e-35
Fasting glucose	TAG 54:5;0	0.020649	0.0118212	-0.00252402	0.0438221	0.0807184	0.159282	0.0116816	0.136383	0.182181	8.23357e-42
Fasting glucose	TAG 54:6;0	0.0377931	0.0118852	0.0144945	0.0610918	0.00147997	0.177809	0.0116954	0.154882	0.200735	2.18106e-51
Fasting glucose	TAG 54:7;0	0.0375139	0.012088	0.0138176	0.0612101	0.00192094	0.173575	0.0118926	0.150261	0.196888	1.56511e-47
Fasting glucose	TAG 56:3;0	0.00346213	0.0127056	-0.0214453	0.0283696	0.785256	0.180842	0.0124365	0.156462	0.205222	3.98128e-47
Fasting glucose	TAG 56:4;0	-0.000470373	0.0130656	-0.0260838	0.025143	0.971283	0.170269	0.0128694	0.145041	0.195498	2.16077e-39
Fasting glucose	TAG 56:5;0	-0.00124774	0.0135841	-0.0278779	0.0253824	0.926818	0.201123	0.0132324	0.175183	0.227064	3.89851e-51
Fasting glucose	TAG 56:6;0	0.0276426	0.0118256	0.00446099	0.0508242	0.0194392	0.22827	0.0115243	0.205679	0.250861	4.77061e-85
Fasting glucose	TAG 56:7;0	0.0331976	0.0118266	0.0100139	0.0563812	0.00501381	0.20718	0.0115662	0.184507	0.229853	3.1976e-70
Fasting glucose	TAG 56:8;0	0.0314426	0.0120664	0.0077888	0.0550965	0.00918573	0.158317	0.0119682	0.134855	0.181778	1.85314e-39
Fasting glucose	TAG 58:7;0	0.0133839	0.013646	-0.0133679	0.0401356	0.326741	0.22276	0.0132895	0.196708	0.248813	1.63144e-61
Fasting glucose	TAG 58:8;0	0.0172599	0.0125361	-0.00731513	0.0418349	0.168619	0.135575	0.0123923	0.111282	0.159868	1.30063e-27
Fasting glucose	Cer 40:1;2	-0.00185765	0.0118648	-0.0251162	0.0214009	0.87559	0.151848	0.0117328	0.128848	0.174848	6.9594e-38
Fasting glucose	Cer 40:2;2	-0.0152571	0.0137935	-0.0422981	0.0117839	0.268731	0.103015	0.0137434	0.0760722	0.129958	7.6963e-14
Fasting glucose	Cer 42:1;2	0.00815712	0.0118116	-0.014997	0.0313113	0.489836	0.120855	0.0117325	0.0978554	0.143854	1.03879e-24
Fasting glucose	Cer 42:2;2	-0.0110426	0.011813	-0.0341996	0.0121144	0.349931	0.0905875	0.011767	0.0675207	0.113654	1.56265e-14
Fasting glucose	SM 32:1;2	-0.0136302	0.0118109	-0.0367829	0.00952258	0.248523	-0.0224927	0.0118144	-0.0456524	0.000666922	0.0569704
Fasting glucose	SM 34:0;2	-0.00297753	0.012652	-0.0277799	0.0218248	0.813952	-0.00984364	0.012702	-0.034744	0.0150567	0.438389
Fasting glucose	SM 34:1;2	-0.0156129	0.0118105	-0.038765	0.00753922	0.186228	-0.156612	0.0116702	-0.179489	-0.133735	1.42803e-40
Fasting glucose	SM 34:2;2	-0.0130056	0.011811	-0.0361586	0.0101473	0.270868	-0.0466903	0.0118044	-0.0698304	-0.0235503	7.71634e-05
Fasting glucose	SM 36:1;2	-0.0119001	0.0118111	-0.0350533	0.0112532	0.313714	0.0571381	0.0118005	0.0340056	0.0802707	1.31238e-06
Fasting glucose	SM 36:2;2	-0.0163896	0.0118113	-0.0395432	0.00676401	0.165295	0.0369545	0.0118116	0.0138004	0.0601087	0.00176304
Fasting glucose	SM 38:1;2	-0.0134166	0.0118109	-0.0365695	0.0097362	0.256014	-0.000130058	0.0118166	-0.0232941	0.0230339	0.991219
Fasting glucose	SM 38:2;2	-0.0268282	0.0118283	-0.0500151	-0.00364133	0.02335	-0.0760022	0.0118053	-0.099144	-0.0528604	1.28911e-10
Fasting glucose	SM 40:1;2	0.00648625	0.0118117	-0.0166682	0.0296407	0.582928	0.0301809	0.011814	0.00702188	0.0533399	0.0106496
Fasting glucose	SM 40:2;2	-0.0152876	0.0118106	-0.0384398	0.00786462	0.19557	-0.0750236	0.011783	-0.0981219	-0.0519254	2.04566e-10
Fasting glucose	SM 42:2;2	-0.00711673	0.0118117	-0.0302711	0.0160376	0.546848	-0.0963247	0.0117645	-0.119387	-0.0732629	3.12501e-16
Fasting glucose	Chol	-0.00320874	0.0118172	-0.026374	0.0199565	0.78599	0.0333105	0.0118101	0.0101592	0.0564619	0.00480796
Fasting glucose	CE 14:0;0	0.00348541	0.0118119	-0.0196694	0.0266402	0.767944	0.0596021	0.011797	0.0364764	0.0827277	4.47319e-07
Fasting glucose	CE 15:0;0	-0.00351439	0.0124215	-0.0278647	0.0208359	0.777242	-0.0230038	0.0125831	-0.0476708	0.00166321	0.0675727
Fasting glucose	CE 16:0;0	0.0104282	0.0118113	-0.0127254	0.0335819	0.377319	0.025712	0.011807	0.00256684	0.0488572	0.0294613
Fasting glucose	CE 16:1;0	-0.0102858	0.0118121	-0.0334409	0.0128694	0.383901	0.159621	0.0116684	0.136747	0.182494	4.52246e-42
Fasting glucose	CE 17:0;0	-0.00499134	0.0119096	-0.0283378	0.0183551	0.675155	-0.0515672	0.0119306	-0.0749547	-0.0281796	1.56563e-05
Fasting glucose	CE 17:1;0	-0.0112389	0.0118148	-0.0343994	0.0119215	0.341503	0.0644029	0.0118042	0.0412632	0.0875426	5.03493e-08
Fasting glucose	CE 18:0;0	0.00936855	0.0118269	-0.0138157	0.0325529	0.428307	0.0599128	0.0117993	0.0367827	0.083043	3.91783e-07
Fasting glucose	CE 18:1;0	0.00285462	0.0118119	-0.0203002	0.0260094	0.80904	0.0476302	0.0117986	0.0245014	0.070759	5.47192e-05
Fasting glucose	CE 18:2;0	-0.0110644	0.0118112	-0.0342179	0.0120891	0.348909	-0.0713211	0.0117845	-0.0944223	-0.0482199	1.50185e-09
Fasting glucose	CE 18:3;0	0.0171434	0.0118102	-0.00600808	0.0402949	0.146663	0.107809	0.011749	0.0847778	0.130841	5.75266e-20
Fasting glucose	CE 20:2;0	-0.010579	0.0131482	-0.0363545	0.0151964	0.421084	-0.117092	0.0131426	-0.142857	-0.0913281	6.75056e-19
Fasting glucose	CE 20:3;0	0.007919	0.0118123	-0.0152365	0.0310745	0.502621	0.122057	0.0117292	0.0990642	0.14505	3.50996e-25
Fasting glucose	CE 20:4;0	0.0283714	0.0118072	0.00522579	0.051517	0.0162914	0.0630809	0.0117926	0.039964	0.0861978	9.10746e-08
Fasting glucose	CE 20:5;0	0.0341983	0.011805	0.0110569	0.0573397	0.00377983	0.0601633	0.0117929	0.0370458	0.0832808	3.45319e-07
Fasting glucose	CE 22:6;0	0.0134318	0.0118109	-0.00972112	0.0365846	0.255479	-0.0269068	0.0118056	-0.0500493	-0.00376437	0.0226869
Fasting glucose	LPC 16:0;0	-0.00669156	0.0118117	-0.029846	0.0164628	0.571058	-0.0670937	0.0117893	-0.0902041	-0.0439832	1.31231e-08
Fasting glucose	LPC 18:0;0	-0.020957	0.0118094	-0.044107	0.00219304	0.0760075	-0.109274	0.011747	-0.132302	-0.0862468	1.79201e-20
Fasting glucose	LPC 18:1;0	-0.0170997	0.0118102	-0.0402513	0.0060518	0.147696	-0.172172	0.0116358	-0.194981	-0.149362	8.05154e-49
Fasting glucose	LPC 18:2;0	-0.0220504	0.0118091	-0.0451996	0.00109893	0.0619093	-0.187982	0.0116074	-0.210736	-0.165228	5.81415e-58
Fasting glucose	LPC 20:4;0	0.0193799	0.0126168	-0.00535335	0.0441131	0.124579	-0.0596941	0.0126492	-0.0844909	-0.0348972	2.41969e-06
Fasting glucose	LPE 18:0;0	-0.0128238	0.0125959	-0.0375161	0.0118684	0.308671	-0.0413266	0.0125773	-0.0659824	-0.0166708	0.00102249
Fasting glucose	LPE 18:1;0	-0.0262139	0.0139698	-0.0536007	0.00117288	0.0606478	-0.0273135	0.0138643	-0.0544934	-0.000133686	0.0488842
Fasting glucose	LPE 18:2;0	-0.0245965	0.0120345	-0.0481878	-0.00100527	0.0410072	-0.0555376	0.0120362	-0.0791323	-0.0319429	4.01735e-06
Fasting glucose	PC 14:0;0_16:0;0	-0.0113747	0.0135248	-0.0378886	0.0151392	0.40037	0.0315879	0.013493	0.00513616	0.0580396	0.0192653
Fasting glucose	PC 14:0;0_18:1;0	8.66823e-06	0.0119107	-0.0233399	0.0233572	0.999419	0.0790102	0.0118778	0.0557262	0.102294	3.10947e-11
Fasting glucose	PC 14:0;0_18:2;0	0.0114717	0.0121007	-0.0122494	0.0351928	0.343153	0.0781289	0.0120717	0.0544646	0.101793	1.03353e-10
Fasting glucose	PC 15:0;0_18:1;0	-0.00836229	0.0124124	-0.0326948	0.0159702	0.500525	0.0828692	0.0124586	0.0584462	0.107292	3.13766e-11
Fasting glucose	PC 15:0;0_18:2;0	-0.0167282	0.0123069	-0.0408538	0.00739729	0.174112	-0.00516342	0.0123539	-0.0293811	0.0190542	0.675991
Fasting glucose	PC 16:0;0_16:0;0	0.00889248	0.0118115	-0.0142615	0.0320465	0.451554	-0.0317631	0.0118131	-0.0549202	-0.00860605	0.0071872
Fasting glucose	PC 16:0;0_16:1;0	-0.000297067	0.0118128	-0.0234537	0.0228596	0.979938	0.156075	0.0116797	0.133179	0.178971	3.01684e-40
Fasting glucose	PC 16:0;0_17:1;0	-0.003197	0.011902	-0.0265284	0.0201344	0.788237	0.100796	0.0118326	0.0776007	0.123992	1.95477e-17
Fasting glucose	PC 16:0;0_18:0;0	-0.0173722	0.0118284	-0.0405595	0.005815	0.141962	0.0482126	0.0118385	0.0250056	0.0714196	4.70108e-05
Fasting glucose	PC 16:0;0_18:1;0	-0.00388658	0.0118119	-0.0270413	0.0192682	0.742135	0.104181	0.0117557	0.0811367	0.127226	9.76808e-19
Fasting glucose	PC 16:0;0_18:2;0	-0.0209723	0.0118094	-0.0441221	0.00217752	0.0757909	0.0141335	0.0118182	-0.00903368	0.0373007	0.231772
Fasting glucose	PC 16:0;0_18:3;0	0.00250614	0.0118119	-0.0206487	0.025661	0.83198	0.094384	0.0117662	0.0713188	0.117449	1.2102e-15
Fasting glucose	PC 16:0;0_20:1;0	0.00636274	0.0120411	-0.0172415	0.029967	0.597226	0.0315005	0.0120746	0.0078306	0.0551705	0.00910496
Fasting glucose	PC 16:0;0_20:2;0	-0.013517	0.0118494	-0.0367453	0.0097113	0.254018	0.0706401	0.0118192	0.0474709	0.0938094	2.38674e-09
Fasting glucose	PC 16:0;0_20:3;0	0.0045248	0.0118118	-0.0186299	0.0276795	0.701677	0.161682	0.0116641	0.138817	0.184547	3.8932e-43
Fasting glucose	PC 16:0;0_20:4;0	0.0370603	0.0118038	0.0139213	0.0601994	0.00169816	0.139577	0.0117071	0.116627	0.162526	1.83316e-32
Fasting glucose	PC 16:0;0_20:5;0	0.0437398	0.0118008	0.0206068	0.0668728	0.000211715	0.112321	0.0117442	0.0892985	0.135343	1.52419e-21
Fasting glucose	PC 16:0;0_22:4;0	0.000360178	0.0120762	-0.023313	0.0240333	0.976207	0.0793954	0.0120045	0.0558629	0.102928	4.02753e-11
Fasting glucose	PC 16:0;0_22:5;0	0.0224274	0.0118093	-0.00072233	0.0455772	0.0575876	0.0447504	0.0118054	0.0216083	0.0678926	0.00015148
Fasting glucose	PC 16:0;0_22:6;0	0.0168188	0.0118189	-0.00634969	0.0399872	0.154767	-0.00760004	0.0118136	-0.0307582	0.0155581	0.520031
Fasting glucose	PC 16:1;0_18:0;0	-0.0138072	0.0123507	-0.0380186	0.0104042	0.263639	0.161757	0.0122164	0.137809	0.185705	1.64502e-39
Fasting glucose	PC 16:1;0_18:1;0	-0.0175978	0.0118144	-0.0407576	0.00556193	0.136394	0.0233777	0.0118216	0.000203872	0.0465515	0.0480188
Fasting glucose	PC 16:1;0_18:2;0	-0.0262812	0.011814	-0.0494401	-0.0031224	0.0261396	-0.0213119	0.0118204	-0.0444833	0.00185951	0.0714331
Fasting glucose	PC 16:1;0_20:4;0	0.00644291	0.01332	-0.0196696	0.0325554	0.628617	0.0624839	0.0133326	0.0363468	0.0886211	2.84487e-06
Fasting glucose	PC 17:0;0_18:1;0	-0.00718845	0.0119027	-0.0305213	0.0161444	0.545906	-0.00294617	0.0119015	-0.0262766	0.0203843	0.804492
Fasting glucose	PC 17:0;0_18:2;0	-0.0301498	0.0118097	-0.0533004	-0.00699923	0.0107017	-0.0787201	0.0117859	-0.101824	-0.0556162	2.58304e-11
Fasting glucose	PC 17:0;0_20:4;0	0.0219964	0.0118784	-0.00128873	0.0452815	0.0640954	0.0363865	0.0118747	0.0131085	0.0596645	0.00219075
Fasting glucose	PC 18:0;0_18:1;0	-0.013407	0.0118131	-0.0365643	0.00975018	0.256444	0.10504	0.0117562	0.0819945	0.128086	5.11231e-19
Fasting glucose	PC 18:0;0_18:2;0	-0.0314914	0.0118061	-0.0546349	-0.00834801	0.00766151	0.0163504	0.0118196	-0.00681957	0.0395204	0.166608
Fasting glucose	PC 18:0;0_18:3;0	-0.000451541	0.0122277	-0.0244217	0.0235186	0.970544	0.100011	0.0122497	0.0759972	0.124024	3.83239e-16
Fasting glucose	PC 18:0;0_20:2;0	-0.0128281	0.0131445	-0.0385963	0.0129402	0.329143	0.0440272	0.0131807	0.0181881	0.0698663	0.000842246
Fasting glucose	PC 18:0;0_20:3;0	-0.00506283	0.011815	-0.0282237	0.0180981	0.668294	0.182115	0.0116239	0.159329	0.204901	2.01753e-54
Fasting glucose	PC 18:0;0_20:4;0	0.029132	0.0118069	0.00598691	0.0522771	0.0136345	0.121473	0.0117345	0.09847	0.144476	6.15553e-25
Fasting glucose	PC 18:0;0_20:5;0	0.03537	0.0118446	0.012151	0.0585889	0.00283459	0.103661	0.011808	0.080514	0.126808	2.04244e-18
Fasting glucose	PC 18:0;0_22:5;0	0.00724003	0.0121384	-0.016555	0.0310351	0.55089	0.112403	0.0120509	0.0887797	0.136027	1.43999e-20
Fasting glucose	PC 18:0;0_22:6;0	0.00995764	0.0119543	-0.0134765	0.0333918	0.404889	0.0637308	0.0119183	0.0403673	0.0870942	9.20963e-08
Fasting glucose	PC 18:1;0_18:1;0	-0.0239756	0.0118086	-0.0471238	-0.000827312	0.0423573	-0.0740087	0.0117809	-0.0971029	-0.0509146	3.53661e-10
Fasting glucose	PC 18:1;0_18:2;0	-0.0360707	0.0118043	-0.0592105	-0.0129308	0.00225339	-0.114939	0.0117346	-0.137943	-0.091936	1.63913e-22
Fasting glucose	PC 18:1;0_18:3;0	0.0083656	0.0125869	-0.0163089	0.0330401	0.506312	-0.0249567	0.0125847	-0.0496271	-0.000286396	0.0473998
Fasting glucose	PC 18:1;0_20:2;0	-0.032256	0.0129987	-0.0577382	-0.00677376	0.0131117	-0.00932231	0.0131395	-0.0350807	0.0164361	0.478052
Fasting glucose	PC 18:1;0_20:3;0	-0.0110712	0.0118177	-0.0342373	0.012095	0.348877	0.0566115	0.0118074	0.0334655	0.0797575	1.66315e-06
Fasting glucose	PC 18:1;0_20:4;0	0.0241108	0.0118094	0.000960889	0.0472607	0.0412217	0.0199526	0.0118193	-0.00321677	0.043122	0.0914292
Fasting glucose	PC 18:2;0_18:2;0	-0.0352124	0.0118046	-0.058353	-0.0120719	0.00286462	-0.113727	0.0117398	-0.13674	-0.0907131	4.66374e-22
Fasting glucose	PC 18:2;0_20:1;0	-0.0207925	0.0134299	-0.0471204	0.00553552	0.121628	-0.157951	0.0134875	-0.184392	-0.131511	2.62454e-31
Fasting glucose	PC 18:2;0_20:3;0	-0.0183163	0.0123289	-0.0424848	0.00585226	0.137421	0.0230533	0.0123281	-0.00111385	0.0472204	0.0615317
Fasting glucose	PC 18:2;0_20:4;0	-0.00411448	0.0119265	-0.027494	0.019265	0.730114	-0.0291048	0.0119222	-0.0524759	-0.00573366	0.0146621
Fasting glucose	PE 16:0;0_18:2;0	-0.0238368	0.0135316	-0.0503641	0.00269046	0.0781979	0.0787807	0.0132367	0.0528314	0.10473	2.81975e-09
Fasting glucose	PE 16:0;0_20:4;0	-0.00653464	0.0123017	-0.03065	0.0175807	0.5953	0.101352	0.012092	0.0776477	0.125056	6.30181e-17
Fasting glucose	PE 18:0;0_18:2;0	-0.020659	0.0118661	-0.04392	0.00260203	0.0817243	0.1342	0.011742	0.111182	0.157218	5.45873e-30
Fasting glucose	PE 18:0;0_20:4;0	0.00344255	0.0118207	-0.0197295	0.0266146	0.770884	0.143315	0.0117018	0.120376	0.166254	3.81448e-34
Fasting glucose	PE 18:1;0_18:1;0	-0.014689	0.0119466	-0.0381078	0.0087299	0.218905	0.0966381	0.011829	0.0734497	0.119827	3.63885e-16
Fasting glucose	PI 16:0;0_18:1;0	0.0083405	0.0118238	-0.0148376	0.0315186	0.480583	0.0298651	0.0118323	0.00667038	0.0530599	0.011623
Fasting glucose	PI 16:0;0_18:2;0	-0.0100606	0.0119517	-0.0334896	0.0133684	0.399945	0.0741047	0.0119087	0.0507601	0.0974492	5.16742e-10
Fasting glucose	PI 16:0;0_20:4;0	-0.000131435	0.0134458	-0.0264906	0.0262277	0.992201	0.146176	0.0132274	0.120245	0.172107	4.26968e-28
Fasting glucose	PI 18:0;0_18:1;0	-0.0205743	0.0118275	-0.0437596	0.0026111	0.0819845	0.0181675	0.0118318	-0.00502636	0.0413613	0.124711
Fasting glucose	PI 18:0;0_18:2;0	-0.0158712	0.0118198	-0.0390415	0.00729901	0.179389	-0.0301671	0.0118155	-0.0533291	-0.00700515	0.0106953
Fasting glucose	PI 18:0;0_20:3;0	-0.0190536	0.0121595	-0.04289	0.00478273	0.117166	0.0493709	0.0121244	0.0256032	0.0731385	4.71372e-05
Fasting glucose	PI 18:0;0_20:4;0	-0.00443083	0.0118118	-0.0275855	0.0187239	0.707584	0.080395	0.011779	0.0573046	0.103485	9.49452e-12
Fasting glucose	PI 18:1;0_18:1;0	-0.0311105	0.0118209	-0.0542829	-0.00793807	0.00851096	-0.109502	0.011743	-0.132522	-0.0864822	1.45334e-20
Fasting glucose	PI 18:1;0_18:2;0	-0.0313713	0.0123734	-0.0556273	-0.00711528	0.011256	-0.138007	0.0123188	-0.162156	-0.113858	7.25645e-29
Fasting glucose	PI 18:1;0_20:4;0	-0.00628866	0.0130357	-0.0318434	0.0192661	0.629527	-0.0333048	0.0131545	-0.0590924	-0.00751714	0.0113731
Fasting glucose	PC O-16:0;0/16:0;0	0.000561353	0.0123215	-0.0235928	0.0247155	0.963663	-0.0718043	0.0122843	-0.0958855	-0.0477232	5.30084e-09
Fasting glucose	PC O-16:0;0/16:1;0	-0.029912	0.0132788	-0.0559436	-0.00388045	0.0243218	-0.00827106	0.0133714	-0.0344841	0.017942	0.536228
Fasting glucose	PC O-16:0;0/18:1;0	-0.00556831	0.0120255	-0.029142	0.0180054	0.64335	-0.194781	0.0118273	-0.217966	-0.171596	8.29783e-60
Fasting glucose	PC O-16:0;0/18:2;0	-0.0200246	0.0118259	-0.0432069	0.00315758	0.0904438	-0.192952	0.0116094	-0.21571	-0.170194	6.84113e-61
Fasting glucose	PC O-16:0;0/20:3;0	-0.00478469	0.0122087	-0.0287175	0.0191481	0.695137	0.00737609	0.0123376	-0.0168096	0.0315618	0.549958
Fasting glucose	PC O-16:0;0/20:4;0	0.0248379	0.0118083	0.00169011	0.0479856	0.0354635	0.0298204	0.0118077	0.00667371	0.0529671	0.011575
Fasting glucose	PC O-16:0;0/22:5;0	-0.0174363	0.0129332	-0.0427901	0.00791747	0.177651	-0.050414	0.0129275	-0.0757565	-0.0250714	9.73478e-05
Fasting glucose	PC O-16:1;0/16:0;0	0.000871794	0.013035	-0.0246815	0.0264251	0.946679	-0.133036	0.0130561	-0.158631	-0.107441	3.50756e-24
Fasting glucose	PC O-16:1;0/18:0;0	0.0131748	0.0122084	-0.0107575	0.0371071	0.280555	-0.145014	0.012116	-0.168765	-0.121263	1.10853e-32
Fasting glucose	PC O-16:1;0/18:1;0	-0.0179463	0.0118268	-0.0411303	0.00523765	0.129202	-0.249405	0.01147	-0.27189	-0.226921	1.46155e-101
Fasting glucose	PC O-16:1;0/18:2;0	-0.00750565	0.0118795	-0.030793	0.0157817	0.527527	-0.216305	0.0116361	-0.239115	-0.193494	2.39337e-75
Fasting glucose	PC O-16:1;0/20:3;0	0.0068484	0.0121387	-0.0169473	0.0306441	0.572651	-0.0306478	0.0121619	-0.0544889	-0.00680668	0.0117587
Fasting glucose	PC O-16:1;0/20:4;0	0.0054876	0.0128678	-0.019738	0.0307132	0.669789	-0.0602634	0.0128576	-0.0854689	-0.035058	2.83349e-06
Fasting glucose	PC O-16:2;0/18:0;0	-0.00621588	0.012267	-0.0302631	0.0178313	0.61237	-0.0882518	0.0121895	-0.112147	-0.0643566	4.99101e-13
Fasting glucose	PC O-17:0;0/15:0;0	0.00542121	0.012758	-0.0195889	0.0304313	0.670905	-0.00983847	0.0127848	-0.0349011	0.0152242	0.441599
Fasting glucose	PC O-17:0;0/17:1;0	0.00209328	0.012096	-0.0216186	0.0258051	0.862612	-0.0178478	0.0121203	-0.0416074	0.00591181	0.140918
Fasting glucose	PC O-18:0;0/14:0;0	0.0120796	0.0124618	-0.0123496	0.0365089	0.332416	-0.0643383	0.0124266	-0.0886985	-0.0399781	2.31721e-07
Fasting glucose	PC O-18:0;0/16:1;0	-0.00568707	0.0129799	-0.0311323	0.0197582	0.661297	-0.0444426	0.0129994	-0.0699262	-0.018959	0.000633171
Fasting glucose	PC O-18:0;0/20:4;0	-0.00080631	0.0119873	-0.024305	0.0226924	0.946374	-0.0650733	0.0119753	-0.0885486	-0.041598	5.69911e-08
Fasting glucose	PC O-18:1;0/16:0;0	-0.00667827	0.0120255	-0.0302518	0.0168953	0.578677	-0.204345	0.0118045	-0.227485	-0.181204	9.24439e-66
Fasting glucose	PC O-18:1;0/18:2;0	-0.0149287	0.0121933	-0.0388315	0.00897402	0.220868	-0.18218	0.0121283	-0.205955	-0.158405	3.47929e-50
Fasting glucose	PC O-18:1;0/20:3;0	-0.0199131	0.0120856	-0.0436047	0.00377852	0.0994672	-0.0441156	0.0120951	-0.0678258	-0.0204055	0.000266886
Fasting glucose	PC O-18:1;0/20:4;0	0.00826182	0.0118116	-0.0148923	0.0314159	0.484282	-0.0741345	0.0117855	-0.0972376	-0.0510313	3.35535e-10
Fasting glucose	PC O-18:2;0/16:0;0	-0.0208235	0.0118257	-0.0440053	0.00235837	0.0783035	-0.157713	0.0116904	-0.180629	-0.134796	5.60744e-41
Fasting glucose	PC O-18:2;0/18:1;0	-0.0233096	0.0122232	-0.047271	0.000651719	0.0565633	-0.156571	0.012211	-0.180509	-0.132634	3.38524e-37
Fasting glucose	PC O-18:2;0/18:2;0	-0.0263888	0.0118309	-0.049581	-0.00319674	0.0257453	-0.185239	0.011631	-0.208039	-0.162438	3.83213e-56
Fasting glucose	PC O-18:2;0/20:4;0	0.00633534	0.0128107	-0.0187782	0.0314489	0.620947	-0.00104801	0.0128958	-0.0263284	0.0242324	0.935232
Fasting glucose	PE O-16:1;0/18:2;0	0.0126878	0.0135422	-0.0138604	0.0392359	0.348849	-0.00627956	0.0136516	-0.0330421	0.020483	0.645543
Fasting glucose	PE O-16:1;0/20:4;0	0.00957111	0.0118155	-0.0135908	0.032733	0.41794	0.0788283	0.0117804	0.0557352	0.101921	2.37645e-11
Fasting glucose	PE O-16:1;0/22:5;0	-0.014707	0.0133009	-0.040782	0.0113679	0.268897	0.0399586	0.0133871	0.0137146	0.0662026	0.00284943
Fasting glucose	PE O-18:1;0/18:2;0	-0.0158777	0.0120616	-0.0395222	0.00776666	0.188087	-0.0438971	0.0120802	-0.0675781	-0.0202161	0.000281331
Fasting glucose	PE O-18:1;0/20:4;0	0.00715399	0.0118138	-0.0160045	0.0303125	0.544824	0.038586	0.011808	0.0154389	0.0617331	0.001089
Fasting glucose	PE O-18:2;0/18:1;0	-0.0159162	0.0121881	-0.0398088	0.00797637	0.191638	-0.0114275	0.0122253	-0.0353929	0.0125379	0.349954
Fasting glucose	PE O-18:2;0/18:2;0	-0.0121643	0.0125416	-0.0367501	0.0124216	0.332128	-0.032859	0.0126584	-0.0576737	-0.00804434	0.00945796
Fasting glucose	PE O-18:2;0/20:4;0	0.0108188	0.0118241	-0.0123599	0.0339975	0.360234	0.0342339	0.0118188	0.0110656	0.0574022	0.00378415
Type 2 diabetes	Total cholesterol	-0.0098691	0.0118138	-0.0330276	0.0132894	0.403526	-0.177878	0.0463656	-0.268768	-0.0869876	0.000125914
Type 2 diabetes	HDL-C	-0.114284	0.0117369	-0.137292	-0.091276	2.87676e-22	-0.599461	0.0458697	-0.68938	-0.509543	1.36819e-38
Type 2 diabetes	LDL-C	0.0176292	0.0118825	-0.005664	0.0409224	0.137951	-0.187174	0.0476418	-0.280566	-0.0937819	8.61911e-05
Type 2 diabetes	Triglycerides	0.102396	0.0117522	0.0793576	0.125433	3.63731e-18	0.690456	0.0456908	0.600889	0.780024	8.20618e-51
Type 2 diabetes	Apo A1	-0.0677768	0.0117928	-0.0908942	-0.0446595	9.43984e-09	-0.302365	0.0462778	-0.393083	-0.211647	6.85684e-11
Type 2 diabetes	Apo B	0.0630271	0.0117965	0.0399026	0.0861517	9.42991e-08	0.281528	0.0462961	0.190774	0.372282	1.25563e-09
Type 2 diabetes	DAG 16:0;0_18:1;0	0.0825837	0.0126262	0.0578321	0.107335	6.6063e-11	0.634748	0.0472356	0.54215	0.727346	1.31264e-40
Type 2 diabetes	DAG 16:0;0_18:2;0	0.0915467	0.012823	0.066409	0.116684	1.0482e-12	0.561451	0.0476726	0.467996	0.654906	1.1294e-31
Type 2 diabetes	DAG 16:1;0_18:1;0	0.0594918	0.0127544	0.0344887	0.0844949	3.16005e-06	0.503756	0.0474584	0.410722	0.596791	4.25714e-26
Type 2 diabetes	DAG 18:1;0_18:1;0	0.0689235	0.0120646	0.0452731	0.0925738	1.15738e-08	0.491773	0.0466357	0.400352	0.583193	8.42568e-26
Type 2 diabetes	DAG 18:1;0_18:2;0	0.0690442	0.0123382	0.0448573	0.0932311	2.28199e-08	0.379189	0.0474468	0.286178	0.4722	1.55679e-15
Type 2 diabetes	DAG 18:1;0_18:3;0	0.04446	0.0123248	0.0202994	0.0686206	0.000311627	0.306458	0.0476772	0.212995	0.399921	1.38586e-10
Type 2 diabetes	TAG 46:1;0	0.0813543	0.012768	0.0563244	0.106384	2.00676e-10	0.560548	0.04758	0.467274	0.653822	1.07946e-31
Type 2 diabetes	TAG 46:2;0	0.0619311	0.0135306	0.0354057	0.0884565	4.81928e-06	0.465063	0.0492236	0.368565	0.561561	5.00292e-21
Type 2 diabetes	TAG 48:0;0	0.108941	0.0135284	0.0824195	0.135462	9.85971e-16	0.692901	0.0481621	0.598485	0.787318	4.32366e-46
Type 2 diabetes	TAG 48:1;0	0.101101	0.0118673	0.0778378	0.124365	1.94408e-17	0.682201	0.0458187	0.592382	0.772019	2.19121e-49
Type 2 diabetes	TAG 48:2;0	0.091547	0.0118571	0.0683034	0.114791	1.31516e-14	0.578392	0.0460125	0.488194	0.66859	7.42622e-36
Type 2 diabetes	TAG 48:3;0	0.0785138	0.0120437	0.0549044	0.102123	7.57758e-11	0.500656	0.0465831	0.409339	0.591974	9.92777e-27
Type 2 diabetes	TAG 49:1;0	0.0963172	0.0131017	0.070633	0.122001	2.22975e-13	0.603729	0.0480814	0.509471	0.697986	1.05753e-35
Type 2 diabetes	TAG 49:2;0	0.0777631	0.0128116	0.0526478	0.102878	1.35872e-09	0.519537	0.0479435	0.425551	0.613523	4.0912e-27
Type 2 diabetes	TAG 50:1;0	0.109817	0.0117753	0.0867342	0.1329	1.43794e-20	0.802068	0.0454829	0.712908	0.891228	3.67963e-68
Type 2 diabetes	TAG 50:2;0	0.0952937	0.01177	0.0722211	0.118366	6.60317e-16	0.665138	0.0457432	0.575468	0.754808	3.13386e-47
Type 2 diabetes	TAG 50:3;0	0.0878975	0.0117705	0.0648238	0.110971	9.13483e-14	0.563638	0.045935	0.473592	0.653685	2.88436e-34
Type 2 diabetes	TAG 50:4;0	0.083324	0.0117798	0.060232	0.106416	1.65461e-12	0.4882	0.0460546	0.39792	0.578481	4.62262e-26
Type 2 diabetes	TAG 50:5;0	0.0753811	0.0134501	0.0490136	0.101749	2.19034e-08	0.365678	0.0496738	0.268297	0.463058	2.08616e-13
Type 2 diabetes	TAG 51:1;0	0.097417	0.0135727	0.0708091	0.124025	8.04787e-13	0.631538	0.0480594	0.537322	0.725753	7.38186e-39
Type 2 diabetes	TAG 51:2;0	0.0911856	0.0117859	0.0680817	0.11429	1.15951e-14	0.581626	0.0459493	0.491552	0.671701	2.47646e-36
Type 2 diabetes	TAG 51:3;0	0.0854045	0.011831	0.0622123	0.108597	5.79178e-13	0.46136	0.046277	0.370644	0.552077	2.9431e-23
Type 2 diabetes	TAG 51:4;0	0.0480668	0.013821	0.0209719	0.0751617	0.000509628	0.360057	0.0521565	0.257808	0.462305	5.6814e-12
Type 2 diabetes	TAG 52:2;0	0.0963403	0.011771	0.0732656	0.119415	3.20892e-16	0.637469	0.0457988	0.54769	0.727248	1.78482e-43
Type 2 diabetes	TAG 52:3;0	0.0856263	0.0117687	0.0625563	0.108696	3.8097e-13	0.519716	0.0460051	0.429533	0.6099	2.40363e-29
Type 2 diabetes	TAG 52:4;0	0.0777276	0.0117762	0.0546427	0.100812	4.39359e-11	0.442579	0.0461173	0.352176	0.532983	1.11271e-21
Type 2 diabetes	TAG 52:5;0	0.0809104	0.0117759	0.0578263	0.103995	6.91694e-12	0.417774	0.04615	0.327306	0.508241	1.77297e-19
Type 2 diabetes	TAG 52:6;0	0.0883997	0.0123375	0.0642143	0.112585	8.62222e-13	0.400972	0.0476219	0.307617	0.494326	4.58333e-17
Type 2 diabetes	TAG 53:2;0	0.0843809	0.0119319	0.0609908	0.107771	1.67656e-12	0.535083	0.046321	0.44428	0.625887	1.37148e-30
Type 2 diabetes	TAG 53:3;0	0.0735718	0.0118468	0.0503485	0.0967951	5.58783e-10	0.426295	0.0462818	0.335569	0.517021	4.1837e-20
Type 2 diabetes	TAG 53:4;0	0.0662632	0.0124751	0.0418079	0.0907185	1.12267e-07	0.340991	0.0478545	0.24718	0.434802	1.1488e-12
Type 2 diabetes	TAG 54:3;0	0.068934	0.0117959	0.0458105	0.0920575	5.32357e-09	0.502236	0.0460343	0.411995	0.592477	1.69793e-27
Type 2 diabetes	TAG 54:4;0	0.0591153	0.0118053	0.0359735	0.0822572	5.6452e-07	0.378878	0.0462416	0.288231	0.469525	2.98231e-16
Type 2 diabetes	TAG 54:5;0	0.0692533	0.0118006	0.0461206	0.0923859	4.59066e-09	0.398557	0.0462225	0.307947	0.489167	7.97556e-18
Type 2 diabetes	TAG 54:6;0	0.0818134	0.011854	0.0585761	0.105051	5.58189e-12	0.402213	0.0463659	0.311322	0.493104	5.08434e-18
Type 2 diabetes	TAG 54:7;0	0.0777334	0.0120812	0.0540505	0.101416	1.3249e-10	0.317676	0.0471849	0.225179	0.410173	1.80246e-11
Type 2 diabetes	TAG 56:3;0	0.0640097	0.0127409	0.039033	0.0889864	5.20475e-07	0.476827	0.0479426	0.382843	0.570812	3.92665e-23
Type 2 diabetes	TAG 56:4;0	0.0649865	0.0130447	0.039414	0.0905589	6.48055e-07	0.456994	0.0517737	0.355498	0.55849	1.40482e-18
Type 2 diabetes	TAG 56:5;0	0.0718269	0.0135118	0.0453385	0.0983154	1.10351e-07	0.497894	0.0500567	0.399763	0.596025	4.09198e-23
Type 2 diabetes	TAG 56:6;0	0.0908414	0.0117976	0.0677146	0.113968	1.54399e-14	0.513953	0.0460618	0.423658	0.604247	1.12969e-28
Type 2 diabetes	TAG 56:7;0	0.0869747	0.0117976	0.0638479	0.110102	1.8669e-13	0.401845	0.0462181	0.311244	0.492446	4.27039e-18
Type 2 diabetes	TAG 56:8;0	0.0758648	0.0120935	0.0521578	0.0995718	3.75406e-10	0.272636	0.0469169	0.180664	0.364607	6.49005e-09
Type 2 diabetes	TAG 58:7;0	0.0953478	0.0135806	0.0687244	0.121971	2.47658e-12	0.498781	0.0509865	0.398827	0.598736	2.0516e-22
Type 2 diabetes	TAG 58:8;0	0.0588709	0.0125153	0.0343367	0.0834051	2.6059e-06	0.213623	0.0482829	0.118972	0.308273	9.83226e-06
Type 2 diabetes	Cer 40:1;2	0.0573827	0.0118268	0.0341987	0.0805667	1.24865e-06	0.300531	0.046507	0.209363	0.391698	1.10118e-10
Type 2 diabetes	Cer 40:2;2	0.0374765	0.013813	0.0103974	0.0645557	0.0066866	0.215378	0.0536968	0.11011	0.320646	6.12967e-05
Type 2 diabetes	Cer 42:1;2	0.0435151	0.0118008	0.0203822	0.0666481	0.000228156	0.155807	0.0463762	0.0648957	0.246718	0.000784551
Type 2 diabetes	Cer 42:2;2	0.0273877	0.0118078	0.00424097	0.0505344	0.0203979	0.123629	0.04639	0.0326912	0.214567	0.00771612
Type 2 diabetes	SM 32:1;2	-0.0187269	0.0118099	-0.0418777	0.00442399	0.112853	-0.206363	0.0463486	-0.29722	-0.115506	8.61976e-06
Type 2 diabetes	SM 34:0;2	-0.0464178	0.0126513	-0.0712188	-0.0216168	0.00024554	-0.186052	0.0509372	-0.285907	-0.0861973	0.000261767
Type 2 diabetes	SM 34:1;2	-0.0732583	0.0117802	-0.096351	-0.0501656	5.29259e-10	-0.506312	0.0460258	-0.596536	-0.416088	6.34193e-28
Type 2 diabetes	SM 34:2;2	-0.0574118	0.0117925	-0.0805286	-0.0342951	1.14846e-06	-0.396068	0.0461763	-0.486587	-0.305549	1.17757e-17
Type 2 diabetes	SM 36:1;2	0.00965629	0.0118114	-0.0134975	0.0328101	0.413647	-0.00145056	0.0464127	-0.0924331	0.089532	0.975068
Type 2 diabetes	SM 36:2;2	-0.00974086	0.0118176	-0.0329068	0.0134251	0.409814	-0.157867	0.0463755	-0.248777	-0.0669578	0.000667427
Type 2 diabetes	SM 38:1;2	0.000637651	0.011812	-0.0225173	0.0237926	0.95695	-0.189824	0.0463585	-0.280701	-0.0989481	4.27352e-05
Type 2 diabetes	SM 38:2;2	-0.0448838	0.011823	-0.0680604	-0.0217073	0.000148074	-0.391815	0.0463605	-0.482695	-0.300935	3.45148e-17
Type 2 diabetes	SM 40:1;2	0.0190048	0.0118098	-0.00414598	0.0421555	0.107609	-0.145582	0.0463808	-0.236502	-0.0546617	0.00170309
Type 2 diabetes	SM 40:2;2	-0.038046	0.0118034	-0.0611842	-0.0149079	0.00127285	-0.491251	0.0460485	-0.58152	-0.400983	2.26156e-26
Type 2 diabetes	SM 42:2;2	-0.0446152	0.0118002	-0.067747	-0.0214833	0.000157541	-0.455454	0.0460998	-0.545823	-0.365085	7.13268e-23
Type 2 diabetes	Chol	-0.00982887	0.0118223	-0.0330041	0.0133464	0.405786	0.0202789	0.046414	-0.0707063	0.111264	0.662187
Type 2 diabetes	CE 14:0;0	0.0241316	0.0118085	0.000983473	0.0472798	0.0410315	0.011795	0.0464125	-0.0791872	0.102777	0.7994
Type 2 diabetes	CE 15:0;0	-0.0099218	0.0125293	-0.0344834	0.0146398	0.428455	-0.0448058	0.0500318	-0.142885	0.0532732	0.370529
Type 2 diabetes	CE 16:0;0	0.00361512	0.0118119	-0.0195396	0.0267699	0.759569	-0.124076	0.0463895	-0.215013	-0.0331384	0.0074978
Type 2 diabetes	CE 16:1;0	0.0337054	0.0118056	0.0105629	0.0568478	0.00431562	0.285016	0.0462909	0.194273	0.37576	7.81018e-10
Type 2 diabetes	CE 17:0;0	-0.0311212	0.0119047	-0.054458	-0.00778444	0.00896278	-0.12714	0.047538	-0.220328	-0.0339508	0.00750173
Type 2 diabetes	CE 17:1;0	0.0177871	0.0118156	-0.00537496	0.0409492	0.132267	0.0861204	0.0464466	-0.00492864	0.177169	0.0637543
Type 2 diabetes	CE 18:0;0	0.0181929	0.0118327	-0.00500269	0.0413885	0.124212	0.100564	0.0464447	0.00951904	0.19161	0.0304015
Type 2 diabetes	CE 18:1;0	0.00452638	0.0118118	-0.0186283	0.0276811	0.701578	-0.055253	0.0464081	-0.146227	0.0357206	0.233854
Type 2 diabetes	CE 18:2;0	-0.0368467	0.0118039	-0.0599859	-0.0137076	0.00180608	-0.418202	0.0461491	-0.508667	-0.327736	1.62716e-19
Type 2 diabetes	CE 18:3;0	0.0302906	0.0118065	0.0071463	0.0534349	0.0103205	0.00426755	0.0464127	-0.086715	0.0952501	0.926742
Type 2 diabetes	CE 20:2;0	-0.0655974	0.0129632	-0.0910101	-0.0401847	4.31449e-07	-0.331157	0.0540964	-0.437206	-0.225108	9.86595e-10
Type 2 diabetes	CE 20:3;0	0.0603563	0.0117933	0.0372379	0.0834747	3.17091e-07	0.139641	0.0463841	0.0487147	0.230568	0.00261691
Type 2 diabetes	CE 20:4;0	0.0221944	0.011809	-0.000954825	0.0453436	0.060225	-0.116952	0.0463921	-0.207894	-0.0260098	0.0117255
Type 2 diabetes	CE 20:5;0	0.0313539	0.0118061	0.00821038	0.0544974	0.00793127	-0.170325	0.0463691	-0.261222	-0.0794278	0.000241237
Type 2 diabetes	CE 22:6;0	-0.0108847	0.0118131	-0.0340419	0.0122726	0.35687	-0.290167	0.0462862	-0.380901	-0.199432	3.84524e-10
Type 2 diabetes	LPC 16:0;0	-0.0343528	0.011805	-0.057494	-0.0112115	0.00362515	-0.247784	0.0463203	-0.338585	-0.156982	9.09986e-08
Type 2 diabetes	LPC 18:0;0	-0.048717	0.0117984	-0.0718452	-0.0255887	3.68274e-05	-0.391147	0.0461824	-0.481678	-0.300616	2.95732e-17
Type 2 diabetes	LPC 18:1;0	-0.0896845	0.0117644	-0.112746	-0.0666229	2.78893e-14	-0.483643	0.0460598	-0.573934	-0.393353	1.31956e-25
Type 2 diabetes	LPC 18:2;0	-0.107666	0.0117433	-0.130687	-0.0846459	6.1711e-20	-0.583543	0.045898	-0.673517	-0.49357	1.22844e-36
Type 2 diabetes	LPC 20:4;0	-0.0365777	0.0127028	-0.0614796	-0.0116758	0.00399674	-0.280164	0.0500192	-0.378219	-0.182109	2.22054e-08
Type 2 diabetes	LPE 18:0;0	-0.0366359	0.0126194	-0.0613742	-0.0118976	0.0037073	-0.0809573	0.0499116	-0.178801	0.0168867	0.104851
Type 2 diabetes	LPE 18:1;0	-0.041386	0.0138635	-0.0685644	-0.0142076	0.00284685	0.00994588	0.0529164	-0.0937926	0.113684	0.85092
Type 2 diabetes	LPE 18:2;0	-0.0512489	0.0120379	-0.0748469	-0.027651	2.09646e-05	-0.0815396	0.0478695	-0.175379	0.0122993	0.0885433
Type 2 diabetes	PC 14:0;0_16:0;0	0.0035583	0.0134466	-0.0228023	0.0299189	0.791308	0.0392269	0.0521673	-0.0630417	0.141495	0.452117
Type 2 diabetes	PC 14:0;0_18:1;0	0.0172222	0.011898	-0.00610154	0.0405459	0.147807	0.133409	0.0467168	0.0418303	0.224988	0.00430671
Type 2 diabetes	PC 14:0;0_18:2;0	0.0215639	0.0120599	-0.00207721	0.045205	0.0738091	0.0570454	0.0473719	-0.0358182	0.149909	0.228553
Type 2 diabetes	PC 15:0;0_18:1;0	0.00783557	0.01239	-0.016453	0.0321241	0.527142	0.251328	0.0500899	0.153136	0.349521	5.37344e-07
Type 2 diabetes	PC 15:0;0_18:2;0	-0.0408043	0.0122703	-0.0648579	-0.0167506	0.000887536	-0.0327899	0.0490798	-0.129002	0.0634223	0.504097
Type 2 diabetes	PC 16:0;0_16:0;0	-0.0194133	0.0118097	-0.0425638	0.00373726	0.100253	-0.0317427	0.0464112	-0.122722	0.0592369	0.494032
Type 2 diabetes	PC 16:0;0_16:1;0	0.0401233	0.0118057	0.0169807	0.0632659	0.000680908	0.418295	0.0461927	0.327743	0.508846	1.7267e-19
Type 2 diabetes	PC 16:0;0_17:1;0	0.0100124	0.0118831	-0.0132821	0.0333069	0.399497	0.298548	0.0465181	0.207359	0.389738	1.47109e-10
Type 2 diabetes	PC 16:0;0_18:0;0	-0.0179014	0.0118259	-0.0410838	0.00528089	0.130135	0.0382692	0.046545	-0.0529728	0.129511	0.410992
Type 2 diabetes	PC 16:0;0_18:1;0	0.00955576	0.0118114	-0.0135981	0.0327096	0.418526	0.255818	0.0463142	0.165028	0.346607	3.43927e-08
Type 2 diabetes	PC 16:0;0_18:2;0	-0.0375443	0.0118036	-0.0606829	-0.0144057	0.00147524	-0.0223291	0.0464119	-0.11331	0.068652	0.630455
Type 2 diabetes	PC 16:0;0_18:3;0	0.0102716	0.0118113	-0.0128821	0.0334253	0.384528	0.170908	0.0463688	0.0800111	0.261804	0.000229639
Type 2 diabetes	PC 16:0;0_20:1;0	-0.00293328	0.012063	-0.0265805	0.0207139	0.807886	0.0999314	0.0471756	0.00745266	0.19241	0.0341866
Type 2 diabetes	PC 16:0;0_20:2;0	0.0117642	0.0118491	-0.0114637	0.034992	0.320828	0.165848	0.0466853	0.0743307	0.257365	0.000384111
Type 2 diabetes	PC 16:0;0_20:3;0	0.0611223	0.0117899	0.0380107	0.0842339	2.22748e-07	0.37324	0.0462028	0.282669	0.463811	7.64693e-16
Type 2 diabetes	PC 16:0;0_20:4;0	0.0453793	0.0117998	0.0222482	0.0685103	0.000121214	0.231498	0.0463321	0.140674	0.322323	5.97614e-07
Type 2 diabetes	PC 16:0;0_20:5;0	0.0464886	0.0117992	0.0233587	0.0696185	8.22608e-05	0.0350481	0.0464111	-0.0559313	0.126028	0.450174
Type 2 diabetes	PC 16:0;0_22:4;0	0.0216292	0.0120657	-0.00202328	0.0452818	0.0730776	0.222703	0.047162	0.130251	0.315155	2.38081e-06
Type 2 diabetes	PC 16:0;0_22:5;0	0.0237077	0.0118113	0.000554103	0.0468614	0.044765	0.0769712	0.0464043	-0.0139949	0.167937	0.0972183
Type 2 diabetes	PC 16:0;0_22:6;0	-0.00575409	0.0118143	-0.0289136	0.0174054	0.626242	-0.12446	0.0463904	-0.215399	-0.0335212	0.00731579
Type 2 diabetes	PC 16:1;0_18:0;0	0.0292935	0.0123651	0.00505385	0.0535331	0.0178629	0.366987	0.0481022	0.272691	0.461283	2.69727e-14
Type 2 diabetes	PC 16:1;0_18:1;0	-0.0229553	0.0118127	-0.0461116	0.000201045	0.052022	0.0434396	0.0464549	-0.0476257	0.134505	0.349772
Type 2 diabetes	PC 16:1;0_18:2;0	-0.0412982	0.0118046	-0.0644387	-0.0181576	0.000470778	-0.133089	0.0463882	-0.224024	-0.0421548	0.00412932
Type 2 diabetes	PC 16:1;0_20:4;0	0.00927165	0.0135219	-0.0172366	0.0357799	0.492947	-0.0538465	0.0525717	-0.156908	0.0492147	0.305763
Type 2 diabetes	PC 17:0;0_18:1;0	-0.00813923	0.0119042	-0.0314751	0.0151967	0.494171	-0.0814448	0.0467758	-0.173139	0.0102498	0.0816967
Type 2 diabetes	PC 17:0;0_18:2;0	-0.0444579	0.011804	-0.0675971	-0.0213186	0.000166981	-0.219629	0.0463411	-0.310471	-0.128787	2.18478e-06
Type 2 diabetes	PC 17:0;0_20:4;0	0.0230921	0.0118935	-0.000222745	0.0464069	0.0522287	-0.0449736	0.0467307	-0.13658	0.0466324	0.335881
Type 2 diabetes	PC 18:0;0_18:1;0	0.00965702	0.0118121	-0.0134982	0.0328123	0.41364	0.254456	0.0463155	0.163664	0.345248	4.06497e-08
Type 2 diabetes	PC 18:0;0_18:2;0	-0.0287398	0.0118071	-0.0518851	-0.00559445	0.0149524	-0.0467795	0.0464094	-0.137756	0.0441966	0.3135
Type 2 diabetes	PC 18:0;0_18:3;0	0.0181319	0.0122312	-0.00584508	0.042109	0.138272	0.132599	0.0478133	0.03887	0.226329	0.00556494
Type 2 diabetes	PC 18:0;0_20:2;0	0.0139043	0.0131186	-0.011813	0.0396216	0.289236	0.117049	0.0542692	0.0106612	0.223437	0.0310604
Type 2 diabetes	PC 18:0;0_20:3;0	0.073009	0.0117834	0.0499101	0.0961079	6.1148e-10	0.389174	0.0462288	0.298552	0.479797	4.5638e-17
Type 2 diabetes	PC 18:0;0_20:4;0	0.0469807	0.0117989	0.0238513	0.07011	6.90765e-05	0.130917	0.0463869	0.0399847	0.221849	0.00478152
Type 2 diabetes	PC 18:0;0_20:5;0	0.0443814	0.0118434	0.0211647	0.0675981	0.000180135	0.00929315	0.0466423	-0.0821396	0.100726	0.842078
Type 2 diabetes	PC 18:0;0_22:5;0	0.0442795	0.0121133	0.0205336	0.0680253	0.000258672	0.22775	0.0477779	0.13409	0.32141	1.91018e-06
Type 2 diabetes	PC 18:0;0_22:6;0	0.0228691	0.01193	-0.00051733	0.0462556	0.0552863	0.0279644	0.047024	-0.0642169	0.120146	0.552075
Type 2 diabetes	PC 18:1;0_18:1;0	-0.0661229	0.0117861	-0.0892271	-0.0430187	2.09578e-08	-0.0801663	0.046403	-0.17113	0.0107973	0.0841013
Type 2 diabetes	PC 18:1;0_18:2;0	-0.0787055	0.0117753	-0.101789	-0.0556225	2.50057e-11	-0.273981	0.0462997	-0.364742	-0.18322	3.41808e-09
Type 2 diabetes	PC 18:1;0_18:3;0	-0.0266908	0.0125293	-0.0512525	-0.00212912	0.0331878	-0.109384	0.0504259	-0.208236	-0.0105323	0.0301041
Type 2 diabetes	PC 18:1;0_20:2;0	-0.0213526	0.0130577	-0.0469504	0.00424529	0.10205	-0.000282855	0.0521697	-0.102555	0.101989	0.995674
Type 2 diabetes	PC 18:1;0_20:3;0	0.0198051	0.0118188	-0.00336323	0.0429735	0.0938349	0.0984924	0.0464419	0.00745246	0.189532	0.033976
Type 2 diabetes	PC 18:1;0_20:4;0	0.00245734	0.0118119	-0.0206975	0.0256122	0.835205	-0.0684772	0.0464059	-0.159446	0.0224921	0.140092
Type 2 diabetes	PC 18:2;0_18:2;0	-0.0812309	0.0117729	-0.104309	-0.0581525	5.65207e-12	-0.393862	0.0461789	-0.484386	-0.303337	1.78169e-17
Type 2 diabetes	PC 18:2;0_20:1;0	-0.0688591	0.0134116	-0.0951511	-0.0425671	2.92917e-07	-0.370349	0.0559207	-0.479975	-0.260722	3.86023e-11
Type 2 diabetes	PC 18:2;0_20:3;0	-0.0167065	0.012318	-0.0408538	0.00744085	0.175062	-0.11321	0.0489156	-0.2091	-0.0173197	0.0206765
Type 2 diabetes	PC 18:2;0_20:4;0	-0.0393632	0.01192	-0.0627299	-0.0159964	0.000963777	-0.294389	0.0468829	-0.386294	-0.202485	3.60447e-10
Type 2 diabetes	PE 16:0;0_18:2;0	0.0191748	0.0135332	-0.00735566	0.0457053	0.156577	0.377638	0.0498794	0.279855	0.475422	4.32241e-14
Type 2 diabetes	PE 16:0;0_20:4;0	0.022997	0.0122714	-0.00105884	0.0470529	0.0609693	0.477674	0.0469303	0.385676	0.569673	3.71799e-24
Type 2 diabetes	PE 18:0;0_18:2;0	0.0317195	0.0118589	0.00847249	0.0549664	0.00749582	0.518317	0.0461466	0.427856	0.608778	4.97787e-29
Type 2 diabetes	PE 18:0;0_20:4;0	0.0414115	0.011823	0.0182349	0.0645881	0.000463516	0.522963	0.0460451	0.432701	0.613225	1.21801e-29
Type 2 diabetes	PE 18:1;0_18:1;0	0.0144181	0.0119288	-0.00896585	0.0378021	0.226825	0.443915	0.0464042	0.352949	0.534882	1.49809e-21
Type 2 diabetes	PI 16:0;0_18:1;0	0.0157871	0.011822	-0.00738747	0.0389616	0.181787	0.187285	0.0464938	0.0961432	0.278426	5.67952e-05
Type 2 diabetes	PI 16:0;0_18:2;0	0.01945	0.0119629	-0.00400091	0.042901	0.104024	0.313509	0.047149	0.221083	0.405936	3.16653e-11
Type 2 diabetes	PI 16:0;0_20:4;0	0.0487053	0.0135153	0.02221	0.0752006	0.000316466	0.42428	0.0519711	0.322396	0.526164	3.98916e-16
Type 2 diabetes	PI 18:0;0_18:1;0	-0.0128697	0.0118205	-0.0360414	0.010302	0.276296	-0.0158839	0.0465449	-0.107126	0.0753579	0.732918
Type 2 diabetes	PI 18:0;0_18:2;0	-0.0200427	0.0118125	-0.0431987	0.00311325	0.0897894	0.0222799	0.046456	-0.0687876	0.113347	0.631532
Type 2 diabetes	PI 18:0;0_20:3;0	0.0248315	0.0121683	0.000977849	0.0486851	0.0413218	0.233696	0.0476848	0.140219	0.327173	9.7642e-07
Type 2 diabetes	PI 18:0;0_20:4;0	0.0275734	0.0118075	0.00442727	0.0507195	0.0195578	0.177017	0.0463656	0.0861264	0.267907	0.000135757
Type 2 diabetes	PI 18:1;0_18:1;0	-0.0659995	0.0117967	-0.0891245	-0.0428744	2.29114e-08	-0.211544	0.0463909	-0.302484	-0.120604	5.19948e-06
Type 2 diabetes	PI 18:1;0_18:2;0	-0.0557224	0.0124017	-0.0800339	-0.031411	7.14032e-06	-0.250609	0.0500853	-0.348793	-0.152425	5.77374e-07
Type 2 diabetes	PI 18:1;0_20:4;0	-0.0118353	0.0130695	-0.0374563	0.0137857	0.365201	-0.0630687	0.0527807	-0.166538	0.0404008	0.232166
Type 2 diabetes	PC O-16:0;0/16:0;0	-0.0405727	0.012305	-0.0646944	-0.016451	0.00098149	-0.26665	0.049397	-0.363485	-0.169816	6.96939e-08
Type 2 diabetes	PC O-16:0;0/16:1;0	-0.0368737	0.013155	-0.0626625	-0.0110849	0.00507993	-0.070188	0.0551822	-0.178366	0.0379902	0.203449
Type 2 diabetes	PC O-16:0;0/18:1;0	-0.0928245	0.0119475	-0.116245	-0.0694036	9.02715e-15	-0.581652	0.0477936	-0.675342	-0.487962	9.87158e-34
Type 2 diabetes	PC O-16:0;0/18:2;0	-0.103515	0.0117648	-0.126578	-0.0804529	1.71267e-18	-0.700998	0.0458463	-0.79087	-0.611125	5.86519e-52
Type 2 diabetes	PC O-16:0;0/20:3;0	-0.0222951	0.0121866	-0.0461847	0.00159446	0.067372	-0.175816	0.0514595	-0.276693	-0.0749389	0.000637882
Type 2 diabetes	PC O-16:0;0/20:4;0	-0.0198811	0.0118096	-0.0430314	0.00326927	0.0923289	-0.293129	0.0462834	-0.383858	-0.2024	2.54378e-10
Type 2 diabetes	PC O-16:0;0/22:5;0	-0.00233452	0.0128381	-0.0275019	0.0228328	0.855712	-0.21982	0.0517444	-0.321258	-0.118382	2.18773e-05
Type 2 diabetes	PC O-16:1;0/16:0;0	-0.071757	0.0129319	-0.0971082	-0.0464058	3.0015e-08	-0.507572	0.053998	-0.613428	-0.401716	7.65418e-21
Type 2 diabetes	PC O-16:1;0/18:0;0	-0.0552847	0.0121329	-0.079069	-0.0315004	5.29042e-06	-0.362581	0.0488533	-0.458349	-0.266813	1.29705e-13
Type 2 diabetes	PC O-16:1;0/18:1;0	-0.108102	0.0117626	-0.13116	-0.0850436	5.04672e-20	-0.751641	0.045779	-0.841381	-0.6619	1.70363e-59
Type 2 diabetes	PC O-16:1;0/18:2;0	-0.0958902	0.0118232	-0.119067	-0.0727131	5.90262e-16	-0.699431	0.046772	-0.791118	-0.607744	8.37274e-50
Type 2 diabetes	PC O-16:1;0/20:3;0	-0.0185994	0.0121768	-0.0424698	0.00527099	0.126697	-0.339833	0.0480727	-0.434071	-0.245595	1.71518e-12
Type 2 diabetes	PC O-16:1;0/20:4;0	-0.043128	0.0129268	-0.0684692	-0.0177869	0.000854081	-0.462677	0.0516507	-0.563931	-0.361423	4.34651e-19
Type 2 diabetes	PC O-16:2;0/18:0;0	-0.0654226	0.0122493	-0.0894351	-0.0414102	9.5521e-08	-0.294102	0.0480445	-0.388284	-0.199919	9.80005e-10
Type 2 diabetes	PC O-17:0;0/15:0;0	-0.0105265	0.0127658	-0.0355519	0.0144989	0.409637	-0.10412	0.051284	-0.204655	-0.00358531	0.042373
Type 2 diabetes	PC O-17:0;0/17:1;0	0.00388729	0.0120615	-0.019757	0.0275316	0.747244	-0.097863	0.0484521	-0.192844	-0.00288184	0.0434442
Type 2 diabetes	PC O-18:0;0/14:0;0	-0.0678051	0.0124285	-0.0921691	-0.0434412	5.06114e-08	-0.239888	0.0498823	-0.337674	-0.142103	1.55059e-06
Type 2 diabetes	PC O-18:0;0/16:1;0	-0.0465468	0.0128654	-0.0717676	-0.021326	0.000299367	-0.112218	0.0519936	-0.214145	-0.0102918	0.0309439
Type 2 diabetes	PC O-18:0;0/20:4;0	-0.0268624	0.0119946	-0.0503756	-0.0033493	0.0251524	-0.32037	0.0474762	-0.413438	-0.227302	1.61964e-11
Type 2 diabetes	PC O-18:1;0/16:0;0	-0.0886622	0.0119521	-0.112092	-0.0652324	1.32904e-13	-0.552743	0.0478429	-0.64653	-0.458956	1.35073e-30
Type 2 diabetes	PC O-18:1;0/18:2;0	-0.100577	0.0121167	-0.124329	-0.0768241	1.24061e-16	-0.577839	0.0508958	-0.677611	-0.478067	1.32726e-29
Type 2 diabetes	PC O-18:1;0/20:3;0	-0.0336754	0.0121225	-0.0574393	-0.00991151	0.00548569	-0.239352	0.0483908	-0.334213	-0.144491	7.74685e-07
Type 2 diabetes	PC O-18:1;0/20:4;0	-0.0587433	0.0117916	-0.0818584	-0.0356283	6.44715e-07	-0.448375	0.0461097	-0.538764	-0.357987	3.26366e-22
Type 2 diabetes	PC O-18:2;0/16:0;0	-0.0889443	0.0117814	-0.112039	-0.0658491	4.91029e-14	-0.575184	0.0460906	-0.665535	-0.484832	2.25436e-35
Type 2 diabetes	PC O-18:2;0/18:1;0	-0.100656	0.0121404	-0.124455	-0.0768566	1.3463e-16	-0.427351	0.0512457	-0.527809	-0.326893	8.99678e-17
Type 2 diabetes	PC O-18:2;0/18:2;0	-0.113618	0.0117549	-0.136662	-0.0905754	5.74982e-22	-0.594371	0.0460574	-0.684658	-0.504085	1.10899e-37
Type 2 diabetes	PC O-18:2;0/20:4;0	-0.0240307	0.0128133	-0.0491494	0.0010879	0.0607787	-0.127388	0.0526242	-0.23055	-0.0242256	0.0155194
Type 2 diabetes	PE O-16:1;0/18:2;0	-0.0225924	0.0134914	-0.0490409	0.00385622	0.0940756	-0.0458972	0.0561702	-0.156013	0.0642189	0.413902
Type 2 diabetes	PE O-16:1;0/20:4;0	0.000732225	0.0118209	-0.0224402	0.0239046	0.95061	-0.0665608	0.0464072	-0.157533	0.0244111	0.151537
Type 2 diabetes	PE O-16:1;0/22:5;0	-0.0128829	0.0133691	-0.0390915	0.0133258	0.335274	-0.0089194	0.0530052	-0.11283	0.0949914	0.866374
Type 2 diabetes	PE O-18:1;0/18:2;0	-0.037343	0.0120903	-0.0610437	-0.0136423	0.0020185	-0.0584561	0.0481702	-0.152884	0.0359723	0.224968
Type 2 diabetes	PE O-18:1;0/20:4;0	-0.014211	0.0118122	-0.0373664	0.00894431	0.228984	-0.0863633	0.046402	-0.177325	0.00459827	0.062757
Type 2 diabetes	PE O-18:2;0/18:1;0	-0.0317616	0.012226	-0.0557284	-0.00779482	0.00940062	-0.0193064	0.0488063	-0.114982	0.0763693	0.692433
Type 2 diabetes	PE O-18:2;0/18:2;0	-0.0523342	0.012504	-0.0768463	-0.027822	2.88543e-05	-0.162002	0.052048	-0.264034	-0.0599704	0.00186304
Type 2 diabetes	PE O-18:2;0/20:4;0	-0.0194115	0.0118262	-0.0425945	0.00377139	0.100759	-0.110817	0.046399	-0.201773	-0.0198611	0.0169502
Venout thromboembolism	Total cholesterol	0.0298097	0.0118093	0.00665989	0.0529594	0.0116161	0.00262029	0.0667455	-0.128221	0.133461	0.968686
Venout thromboembolism	HDL-C	0.0140576	0.0118134	-0.00910016	0.0372154	0.234098	-0.133265	0.066727	-0.26407	-0.00246062	0.0458444
Venout thromboembolism	LDL-C	0.0228783	0.0118869	-0.000423655	0.0461802	0.0543121	0.0287097	0.0670384	-0.102706	0.160125	0.668476
Venout thromboembolism	Triglycerides	0.0158987	0.0118131	-0.00725841	0.0390559	0.178391	0.1967	0.0667051	0.0659384	0.327462	0.00320039
Venout thromboembolism	Apo A1	0.0242022	0.0118187	0.00103393	0.0473704	0.0406182	-0.0280745	0.0667463	-0.158917	0.102768	0.674049
Venout thromboembolism	Apo B	0.0234209	0.011819	0.000252274	0.0465896	0.0475577	0.0639512	0.0667428	-0.0668844	0.194787	0.338007
Venout thromboembolism	DAG 16:0;0_18:1;0	0.0156318	0.0126117	-0.00909136	0.0403549	0.215217	0.203554	0.0695088	0.0672928	0.339815	0.00341868
Venout thromboembolism	DAG 16:0;0_18:2;0	0.0167494	0.0127985	-0.00834016	0.0418389	0.190685	0.0917813	0.0702262	-0.045887	0.22945	0.191283
Venout thromboembolism	DAG 16:1;0_18:1;0	0.0245997	0.0127519	-0.000398349	0.0495978	0.053763	0.185075	0.0708234	0.0462369	0.323914	0.00899169
Venout thromboembolism	DAG 18:1;0_18:1;0	0.0181284	0.0120481	-0.00548954	0.0417463	0.132454	0.173407	0.0680488	0.0400108	0.306804	0.010847
Venout thromboembolism	DAG 18:1;0_18:2;0	0.0134991	0.0122945	-0.010602	0.0376003	0.272252	0.0537027	0.0688746	-0.0813137	0.188719	0.435585
Venout thromboembolism	DAG 18:1;0_18:3;0	-0.00225655	0.0123835	-0.0265323	0.0220192	0.855414	0.0843724	0.0684242	-0.0497613	0.218506	0.21759
Venout thromboembolism	TAG 46:1;0	0.00805341	0.0128808	-0.0171975	0.0333043	0.531846	0.143406	0.072061	0.00214107	0.284672	0.0466284
Venout thromboembolism	TAG 46:2;0	0.00879194	0.013654	-0.0179753	0.0355592	0.51966	0.146549	0.076606	-0.00362946	0.296727	0.0557977
Venout thromboembolism	TAG 48:0;0	0.0241356	0.0137096	-0.00274072	0.051012	0.0783813	0.134382	0.0732708	-0.00925842	0.278022	0.0667025
Venout thromboembolism	TAG 48:1;0	0.0193255	0.0119538	-0.0041076	0.0427586	0.105992	0.161637	0.067022	0.0302535	0.29302	0.0159039
Venout thromboembolism	TAG 48:2;0	0.0208588	0.0119309	-0.0025293	0.0442468	0.0804549	0.13342	0.0668822	0.00231098	0.264529	0.0460973
Venout thromboembolism	TAG 48:3;0	0.0187418	0.0121362	-0.00504904	0.0425326	0.122567	0.071918	0.0677871	-0.0609658	0.204802	0.288755
Venout thromboembolism	TAG 49:1;0	0.00308468	0.0131816	-0.0227562	0.0289255	0.814982	0.0636891	0.0723028	-0.0780512	0.205429	0.378426
Venout thromboembolism	TAG 49:2;0	-0.000545825	0.0128334	-0.0257038	0.0246122	0.966076	0.00923815	0.0707248	-0.129408	0.147884	0.896079
Venout thromboembolism	TAG 50:1;0	0.018884	0.011838	-0.00432205	0.0420901	0.110712	0.200138	0.066708	0.0693706	0.330906	0.00270726
Venout thromboembolism	TAG 50:2;0	0.0230621	0.0118097	-8.84226e-05	0.0462126	0.0508812	0.177951	0.0667124	0.0471749	0.308727	0.00766048
Venout thromboembolism	TAG 50:3;0	0.0188076	0.0118155	-0.00435435	0.0419695	0.111481	0.122061	0.0667316	-0.00875299	0.252875	0.0674219
Venout thromboembolism	TAG 50:4;0	0.0172065	0.011821	-0.00596611	0.0403792	0.14555	0.0714972	0.0667411	-0.0593351	0.20233	0.284088
Venout thromboembolism	TAG 50:5;0	0.0114414	0.0135962	-0.0152125	0.0380954	0.400094	-0.00502666	0.0746035	-0.151279	0.141226	0.946283
Venout thromboembolism	TAG 51:1;0	0.00850354	0.0135051	-0.0179718	0.0349789	0.528947	0.0441655	0.074216	-0.101327	0.189658	0.551806
Venout thromboembolism	TAG 51:2;0	0.016407	0.0118274	-0.00677828	0.0395923	0.165424	0.0985414	0.0667389	-0.0322867	0.22937	0.139848
Venout thromboembolism	TAG 51:3;0	0.0128498	0.0118582	-0.0103959	0.0360955	0.278573	0.00854605	0.0667538	-0.122311	0.139403	0.898134
Venout thromboembolism	TAG 51:4;0	0.00396966	0.0137641	-0.0230137	0.0309531	0.773047	-0.0259054	0.0786518	-0.180096	0.128285	0.74189
Venout thromboembolism	TAG 52:2;0	0.0223934	0.0118114	-0.000760304	0.0455472	0.0580102	0.181107	0.0667118	0.0503325	0.311882	0.00664805
Venout thromboembolism	TAG 52:3;0	0.0168627	0.011811	-0.00629027	0.0400158	0.153417	0.103075	0.0667343	-0.0277436	0.233894	0.122496
Venout thromboembolism	TAG 52:4;0	0.0107521	0.0118113	-0.0124014	0.0339057	0.362679	0.0486845	0.0667427	-0.082151	0.17952	0.46576
Venout thromboembolism	TAG 52:5;0	0.0139911	0.0118114	-0.00916275	0.0371449	0.236238	0.053314	0.0667426	-0.0775211	0.184149	0.424432
Venout thromboembolism	TAG 52:6;0	0.027328	0.0124095	0.00300137	0.0516546	0.0276868	0.0292096	0.0699821	-0.107978	0.166397	0.676409
Venout thromboembolism	TAG 53:2;0	0.0150078	0.0119728	-0.00846253	0.0384781	0.210069	0.0567906	0.0670501	-0.0746479	0.188229	0.397031
Venout thromboembolism	TAG 53:3;0	0.0102265	0.0118685	-0.0130394	0.0334924	0.388911	0.0127719	0.0667547	-0.118087	0.143631	0.848276
Venout thromboembolism	TAG 53:4;0	0.00552854	0.0124138	-0.0188066	0.0298637	0.656078	-0.0368995	0.0696766	-0.173489	0.0996897	0.59642
Venout thromboembolism	TAG 54:3;0	0.0135228	0.0118171	-0.00964214	0.0366878	0.252519	0.141567	0.0667261	0.0107637	0.27237	0.033905
Venout thromboembolism	TAG 54:4;0	0.00489406	0.0118187	-0.018274	0.0280621	0.678816	0.0420611	0.0667448	-0.0887784	0.172901	0.528598
Venout thromboembolism	TAG 54:5;0	0.0107915	0.0118291	-0.0123972	0.0339801	0.361654	0.0363005	0.0667482	-0.0945458	0.167147	0.586567
Venout thromboembolism	TAG 54:6;0	0.0193296	0.0119103	-0.00401816	0.0426773	0.104649	0.0268811	0.0670414	-0.10454	0.158302	0.688459
Venout thromboembolism	TAG 54:7;0	0.02162	0.0121331	-0.00216468	0.0454047	0.0748099	-0.0296384	0.0675072	-0.161974	0.102697	0.660646
Venout thromboembolism	TAG 56:3;0	-0.0115581	0.0127644	-0.0365807	0.0134646	0.365239	0.133288	0.0711851	-0.00625941	0.272836	0.0611962
Venout thromboembolism	TAG 56:4;0	-0.000173662	0.0130496	-0.0257558	0.0254085	0.989383	0.0959182	0.0741343	-0.0494127	0.241249	0.195771
Venout thromboembolism	TAG 56:5;0	0.0287987	0.0135464	0.00224235	0.055355	0.0335538	0.0828282	0.075786	-0.0657425	0.231399	0.274476
Venout thromboembolism	TAG 56:6;0	0.0332787	0.0118233	0.0101015	0.0564558	0.00489609	0.135772	0.0667295	0.00496242	0.266582	0.0419217
Venout thromboembolism	TAG 56:7;0	0.0283977	0.0118222	0.00522256	0.0515728	0.0163287	0.0849172	0.0667417	-0.0459163	0.215751	0.203299
Venout thromboembolism	TAG 56:8;0	0.0202423	0.0121285	-0.00353347	0.044018	0.0951678	0.000243527	0.067802	-0.13267	0.133157	0.997134
Venout thromboembolism	TAG 58:7;0	0.0382965	0.0136779	0.0114824	0.0651107	0.00513021	0.176139	0.0776804	0.0238544	0.328424	0.0233998
Venout thromboembolism	TAG 58:8;0	0.0242921	0.0125481	-0.000306269	0.0488905	0.0529206	0.0539343	0.0698511	-0.0829973	0.190866	0.440065
Venout thromboembolism	Cer 40:1;2	0.020868	0.0118465	-0.0023547	0.0440906	0.0781917	0.0203256	0.0670336	-0.11108	0.151731	0.761735
Venout thromboembolism	Cer 40:2;2	0.0209267	0.0136617	-0.00585577	0.0477092	0.125635	0.0953887	0.0770835	-0.0557268	0.246504	0.215967
Venout thromboembolism	Cer 42:1;2	0.0210554	0.0118093	-0.00209436	0.0442052	0.0746372	-0.0254837	0.0667445	-0.156323	0.105355	0.702614
Venout thromboembolism	Cer 42:2;2	0.041925	0.0118036	0.0187865	0.0650636	0.000384934	0.0786666	0.0667389	-0.0521613	0.209495	0.238548
Venout thromboembolism	SM 32:1;2	0.0276867	0.0118074	0.00454064	0.0508327	0.0190617	0.0130294	0.066745	-0.117811	0.143869	0.845233
Venout thromboembolism	SM 34:0;2	0.0239584	0.0126574	-0.000854451	0.0487712	0.0584256	0.136908	0.0727478	-0.00570303	0.279519	0.0598893
Venout thromboembolism	SM 34:1;2	0.0321293	0.0118059	0.00898631	0.0552722	0.00651494	-0.0677865	0.0667404	-0.198617	0.0630444	0.309819
Venout thromboembolism	SM 34:2;2	0.0425912	0.0118012	0.0194573	0.0657251	0.000309422	0.152627	0.0667209	0.0218349	0.28342	0.0221926
Venout thromboembolism	SM 36:1;2	0.0501326	0.0117971	0.0270068	0.0732584	2.16891e-05	0.0614506	0.0667413	-0.069382	0.192283	0.357223
Venout thromboembolism	SM 36:2;2	0.0567679	0.0117938	0.0336487	0.0798872	1.51435e-06	0.140349	0.0667248	0.00954924	0.27115	0.0354648
Venout thromboembolism	SM 38:1;2	0.028516	0.0118071	0.00537047	0.0516615	0.0157539	-0.0506225	0.0667425	-0.181458	0.0802126	0.448192
Venout thromboembolism	SM 38:2;2	0.042157	0.0118227	0.018981	0.065333	0.000365166	0.103507	0.0668772	-0.027592	0.234606	0.121734
Venout thromboembolism	SM 40:1;2	0.0303548	0.0118065	0.0072106	0.0534991	0.0101598	-0.0592848	0.0667415	-0.190118	0.0715483	0.374423
Venout thromboembolism	SM 40:2;2	0.0435409	0.0118008	0.020408	0.0666739	0.000226204	-4.29069e-05	0.0667452	-0.130883	0.130797	0.999487
Venout thromboembolism	SM 42:2;2	0.0408798	0.0118021	0.0177442	0.0640153	0.000535765	0.0452996	0.0667431	-0.0855365	0.176136	0.497339
Venout thromboembolism	Chol	0.0155071	0.0118146	-0.00765293	0.0386671	0.18938	0.075171	0.0668801	-0.0559336	0.206276	0.261064
Venout thromboembolism	CE 14:0;0	0.0153332	0.0118106	-0.00781902	0.0384854	0.19424	0.0348889	0.0667439	-0.095949	0.165727	0.601181
Venout thromboembolism	CE 15:0;0	-0.00507839	0.0124561	-0.0294965	0.0193397	0.683505	-0.0691402	0.0711514	-0.208621	0.0703403	0.33122
Venout thromboembolism	CE 16:0;0	0.047175	0.0117988	0.0240459	0.0703041	6.44429e-05	0.0499446	0.0667426	-0.0808906	0.18078	0.454294
Venout thromboembolism	CE 16:1;0	0.0333802	0.0118066	0.0102357	0.0565247	0.0047081	0.229477	0.0666904	0.0987436	0.36021	0.000583045
Venout thromboembolism	CE 17:0;0	0.0118304	0.0119057	-0.0115083	0.0351691	0.320414	-0.190546	0.0674336	-0.322736	-0.0583557	0.00473129
Venout thromboembolism	CE 17:1;0	0.0231731	0.0118143	1.35608e-05	0.0463327	0.049866	0.0656135	0.066742	-0.0652204	0.196447	0.325595
Venout thromboembolism	CE 18:0;0	0.0428391	0.0118133	0.0196816	0.0659966	0.000289455	-0.040924	0.0667461	-0.171766	0.0899181	0.53981
Venout thromboembolism	CE 18:1;0	0.0433734	0.0118008	0.0202403	0.0665066	0.000239161	0.108671	0.0667329	-0.0221452	0.239487	0.103474
Venout thromboembolism	CE 18:2;0	0.0128974	0.011811	-0.0102556	0.0360503	0.274878	-0.105992	0.0667335	-0.236809	0.0248257	0.112267
Venout thromboembolism	CE 18:3;0	0.0333751	0.0118054	0.0102331	0.0565171	0.00471004	0.130816	0.0667273	1.11643e-05	0.261622	0.0499805
Venout thromboembolism	CE 20:2;0	-0.00380026	0.0130502	-0.0293835	0.021783	0.770907	-0.131546	0.0745035	-0.277601	0.014508	0.0775084
Venout thromboembolism	CE 20:3;0	0.035312	0.0118074	0.0121661	0.058458	0.00279309	0.149104	0.0667224	0.018308	0.279899	0.0254687
Venout thromboembolism	CE 20:4;0	0.060193	0.0117905	0.0370801	0.0833059	3.38963e-07	0.0616784	0.0667412	-0.0691542	0.192511	0.355444
Venout thromboembolism	CE 20:5;0	0.0410011	0.011802	0.0178656	0.0641365	0.000515656	0.0288369	0.0667443	-0.102002	0.159675	0.665718
Venout thromboembolism	CE 22:6;0	0.0327731	0.0118061	0.00962956	0.0559166	0.0055186	-0.048393	0.0667429	-0.179229	0.0824429	0.468436
Venout thromboembolism	LPC 16:0;0	0.0207395	0.0118094	-0.00241047	0.0438894	0.0791002	-0.104575	0.0667338	-0.235393	0.0262425	0.117146
Venout thromboembolism	LPC 18:0;0	0.019035	0.0118109	-0.00411788	0.0421879	0.107083	-0.16099	0.0667183	-0.291777	-0.0302024	0.0158476
Venout thromboembolism	LPC 18:1;0	0.00788233	0.0118116	-0.0152719	0.0310365	0.504577	-0.136377	0.0667258	-0.267179	-0.00557477	0.0410056
Venout thromboembolism	LPC 18:2;0	-0.0115594	0.0118112	-0.0347128	0.011594	0.327769	-0.237152	0.0666864	-0.367877	-0.106427	0.000378641
Venout thromboembolism	LPC 20:4;0	0.0301023	0.01271	0.00518633	0.0550182	0.0178957	-0.100555	0.0722166	-0.242124	0.0410148	0.16385
Venout thromboembolism	LPE 18:0;0	0.0115472	0.0126384	-0.0132283	0.0363228	0.360928	-0.045833	0.0711863	-0.185383	0.0937167	0.5197
Venout thromboembolism	LPE 18:1;0	-0.0161543	0.0138193	-0.0432459	0.0109373	0.24247	-0.025467	0.0766994	-0.17583	0.124896	0.739875
Venout thromboembolism	LPE 18:2;0	-0.0243565	0.0119932	-0.0478669	-0.000846102	0.0423078	-0.0808191	0.0680704	-0.214258	0.05262	0.235156
Venout thromboembolism	PC 14:0;0_16:0;0	0.0201044	0.0135799	-0.00651758	0.0467264	0.13881	0.0617631	0.076615	-0.0884326	0.211959	0.420192
Venout thromboembolism	PC 14:0;0_18:1;0	0.000129906	0.011926	-0.0232486	0.0235084	0.991309	0.0754051	0.0671776	-0.0562833	0.207093	0.2617
Venout thromboembolism	PC 14:0;0_18:2;0	8.09406e-05	0.0120363	-0.0235139	0.0236757	0.994635	-0.0195738	0.0679363	-0.15275	0.113602	0.773263
Venout thromboembolism	PC 15:0;0_18:1;0	0.0310925	0.0123951	0.0067941	0.0553909	0.0121501	0.111414	0.0713051	-0.0283675	0.251196	0.118219
Venout thromboembolism	PC 15:0;0_18:2;0	-0.0204036	0.0121921	-0.0443042	0.00349691	0.094275	-0.0769826	0.0721492	-0.218418	0.0644529	0.286014
Venout thromboembolism	PC 16:0;0_16:0;0	0.0375855	0.0118036	0.0144469	0.060724	0.00145758	0.0309038	0.0667442	-0.0999346	0.161742	0.643365
Venout thromboembolism	PC 16:0;0_16:1;0	0.036683	0.0118042	0.0135432	0.0598227	0.00189345	0.218542	0.0666956	0.0877994	0.349285	0.00105522
Venout thromboembolism	PC 16:0;0_17:1;0	0.0263878	0.0118683	0.00312246	0.0496532	0.0262208	0.140291	0.0671612	0.00863538	0.271947	0.0367545
Venout thromboembolism	PC 16:0;0_18:0;0	0.016258	0.0118257	-0.00692374	0.0394398	0.169233	0.0153609	0.0667481	-0.115485	0.146207	0.817995
Venout thromboembolism	PC 16:0;0_18:1;0	0.0350233	0.0118047	0.0118826	0.058164	0.0030182	0.15674	0.0667195	0.02595	0.28753	0.0188389
Venout thromboembolism	PC 16:0;0_18:2;0	-0.00184346	0.0118119	-0.0249983	0.0213114	0.875984	-0.00750692	0.0667452	-0.138347	0.123333	0.910453
Venout thromboembolism	PC 16:0;0_18:3;0	0.0176649	0.0118101	-0.0054864	0.0408162	0.134764	0.16518	0.0667167	0.0343957	0.295964	0.0133151
Venout thromboembolism	PC 16:0;0_20:1;0	0.0290976	0.0120367	0.00550189	0.0526932	0.0156576	0.111903	0.0694379	-0.0242168	0.248023	0.107105
Venout thromboembolism	PC 16:0;0_20:2;0	0.0245668	0.01186	0.00131776	0.0478159	0.0383567	0.124316	0.067015	-0.00705314	0.255686	0.0636304
Venout thromboembolism	PC 16:0;0_20:3;0	0.0335411	0.0118053	0.0103992	0.0566829	0.0045073	0.191128	0.066707	0.0603622	0.321893	0.00417985
Venout thromboembolism	PC 16:0;0_20:4;0	0.0568842	0.0117928	0.0337668	0.0800017	1.43878e-06	0.117927	0.0667307	-0.0128846	0.248739	0.0772353
Venout thromboembolism	PC 16:0;0_20:5;0	0.0419707	0.0118028	0.0188338	0.0651077	0.00037898	0.0614493	0.0667414	-0.0693836	0.192282	0.357235
Venout thromboembolism	PC 16:0;0_22:4;0	0.0295528	0.0120234	0.00598326	0.0531224	0.013998	0.087405	0.0677813	-0.0454673	0.220277	0.197263
Venout thromboembolism	PC 16:0;0_22:5;0	0.0432932	0.0118023	0.0201572	0.0664293	0.000246044	-0.0216927	0.066745	-0.152533	0.109147	0.745184
Venout thromboembolism	PC 16:0;0_22:6;0	0.0341956	0.0118071	0.0110502	0.0573411	0.00378874	-0.0688569	0.0667409	-0.199689	0.061975	0.302245
Venout thromboembolism	PC 16:1;0_18:0;0	0.0232459	0.0122894	-0.000845292	0.0473371	0.0585958	0.25764	0.0699154	0.120583	0.394697	0.00023054
Venout thromboembolism	PC 16:1;0_18:1;0	0.0174778	0.0118185	-0.00568998	0.0406456	0.139224	0.0866063	0.0667386	-0.0442211	0.217434	0.194434
Venout thromboembolism	PC 16:1;0_18:2;0	-0.00230551	0.0118174	-0.0254712	0.0208602	0.845325	0.00478051	0.0668861	-0.126336	0.135897	0.943024
Venout thromboembolism	PC 16:1;0_20:4;0	0.0296522	0.0132501	0.00367671	0.0556276	0.0252686	0.0785799	0.0755663	-0.0695595	0.226719	0.298441
Venout thromboembolism	PC 17:0;0_18:1;0	0.0160405	0.0118761	-0.0072402	0.0393211	0.17685	-0.0035203	0.0674678	-0.135777	0.128737	0.958389
Venout thromboembolism	PC 17:0;0_18:2;0	-0.00788312	0.0118187	-0.0310513	0.0152851	0.504792	-0.14445	0.066724	-0.275248	-0.0136509	0.0304295
Venout thromboembolism	PC 17:0;0_20:4;0	0.0545503	0.0118393	0.0313417	0.077759	4.14558e-06	-0.0557833	0.0671739	-0.187464	0.0758975	0.406323
Venout thromboembolism	PC 18:0;0_18:1;0	0.0355831	0.0118046	0.0124427	0.0587236	0.00258431	0.173925	0.0667137	0.043146	0.304703	0.00915208
Venout thromboembolism	PC 18:0;0_18:2;0	0.0116118	0.0118112	-0.0115415	0.0347652	0.32558	-0.016708	0.0667449	-0.147548	0.114132	0.802342
Venout thromboembolism	PC 18:0;0_18:3;0	0.0130476	0.0121781	-0.0108254	0.0369206	0.284028	0.141654	0.0680917	0.00817302	0.275136	0.0375316
Venout thromboembolism	PC 18:0;0_20:2;0	0.0283336	0.0131088	0.00263554	0.0540317	0.0307034	0.168038	0.0761081	0.0188379	0.317239	0.0272911
Venout thromboembolism	PC 18:0;0_20:3;0	0.0389407	0.0118055	0.0157984	0.0620831	0.000976728	0.197084	0.0667054	0.0663215	0.327846	0.00314154
Venout thromboembolism	PC 18:0;0_20:4;0	0.0663784	0.0117859	0.0432745	0.0894822	1.84863e-08	0.0946577	0.0667359	-0.0361643	0.22548	0.156119
Venout thromboembolism	PC 18:0;0_20:5;0	0.0401085	0.0118525	0.0168741	0.0633429	0.000718308	0.0778771	0.0668867	-0.0532406	0.208995	0.244336
Venout thromboembolism	PC 18:0;0_22:5;0	0.0488968	0.0121279	0.0251223	0.0726713	5.5967e-05	0.0385232	0.0688427	-0.09643	0.173477	0.575782
Venout thromboembolism	PC 18:0;0_22:6;0	0.0440562	0.0119304	0.020669	0.0674435	0.000223517	0.0126693	0.0680611	-0.120751	0.14609	0.852335
Venout thromboembolism	PC 18:1;0_18:1;0	-0.00209201	0.0118119	-0.0252469	0.0210629	0.859427	0.023303	0.0667446	-0.107536	0.154142	0.726997
Venout thromboembolism	PC 18:1;0_18:2;0	-0.0140038	0.0118108	-0.0371565	0.0091488	0.235787	-0.0426884	0.0667433	-0.173525	0.0881482	0.522459
Venout thromboembolism	PC 18:1;0_18:3;0	0.00481361	0.0125342	-0.0197576	0.0293849	0.700963	0.0543869	0.070835	-0.0844738	0.193248	0.442637
Venout thromboembolism	PC 18:1;0_20:2;0	0.00743497	0.0129676	-0.0179863	0.0328563	0.56643	0.0353184	0.071954	-0.105738	0.176375	0.623554
Venout thromboembolism	PC 18:1;0_20:3;0	0.0292364	0.0118076	0.00608995	0.0523828	0.0133071	0.119144	0.0668704	-0.0119412	0.25023	0.0748368
Venout thromboembolism	PC 18:1;0_20:4;0	0.0520455	0.0117969	0.02892	0.0751709	1.04024e-05	0.0425623	0.0667435	-0.0882746	0.173399	0.523689
Venout thromboembolism	PC 18:2;0_18:2;0	-0.016222	0.0118104	-0.0393739	0.00692987	0.169629	-0.0900692	0.0667367	-0.220893	0.0407545	0.177181
Venout thromboembolism	PC 18:2;0_20:1;0	-0.0327024	0.0133444	-0.0588627	-0.00654217	0.0142907	-0.126869	0.0774519	-0.278706	0.024967	0.101471
Venout thromboembolism	PC 18:2;0_20:3;0	0.0016724	0.0122704	-0.0223816	0.0257264	0.891592	-0.0386774	0.0694947	-0.17491	0.0975547	0.577853
Venout thromboembolism	PC 18:2;0_20:4;0	0.0234705	0.0119107	0.000121934	0.0468191	0.0488158	-0.0363869	0.0671848	-0.168089	0.0953155	0.588115
Venout thromboembolism	PE 16:0;0_18:2;0	-0.00948715	0.0136272	-0.0362019	0.0172276	0.486338	0.0628771	0.0753925	-0.0849223	0.210676	0.40432
Venout thromboembolism	PE 16:0;0_20:4;0	0.021513	0.0122159	-0.00243403	0.0454601	0.0782726	0.0770552	0.0693242	-0.0588426	0.212953	0.266386
Venout thromboembolism	PE 18:0;0_18:2;0	0.00364005	0.0118367	-0.0195634	0.0268435	0.758455	0.123845	0.0668758	-0.00725156	0.254941	0.0640867
Venout thromboembolism	PE 18:0;0_20:4;0	0.035243	0.0118115	0.0120891	0.058397	0.00285651	0.110039	0.0670141	-0.0213281	0.241407	0.100627
Venout thromboembolism	PE 18:1;0_18:1;0	-0.00625645	0.0119088	-0.0296013	0.0170884	0.599348	0.145661	0.0675941	0.0131563	0.278166	0.0312005
Venout thromboembolism	PI 16:0;0_18:1;0	0.00776166	0.0118199	-0.0154089	0.0309322	0.511421	0.10755	0.0668753	-0.0235452	0.238645	0.107831
Venout thromboembolism	PI 16:0;0_18:2;0	0.00337771	0.0119602	-0.020068	0.0268234	0.777636	0.0246481	0.067336	-0.107351	0.156647	0.714342
Venout thromboembolism	PI 16:0;0_20:4;0	0.0464782	0.0135434	0.0199278	0.0730287	0.000604005	0.285129	0.0748885	0.138318	0.43194	0.000141972
Venout thromboembolism	PI 18:0;0_18:1;0	-0.0012327	0.0118148	-0.0243933	0.0219279	0.916907	0.0676166	0.0668818	-0.0634915	0.198725	0.312057
Venout thromboembolism	PI 18:0;0_18:2;0	0.0017163	0.0118121	-0.0214388	0.0248714	0.884478	0.00102735	0.0667458	-0.129814	0.131869	0.98772
Venout thromboembolism	PI 18:0;0_20:3;0	0.0129601	0.0121746	-0.0109059	0.0368262	0.287131	0.074846	0.068842	-0.060106	0.209798	0.276981
Venout thromboembolism	PI 18:0;0_20:4;0	0.0468452	0.011799	0.0237157	0.0699747	7.24923e-05	0.0786625	0.0667387	-0.0521651	0.20949	0.238571
Venout thromboembolism	PI 18:1;0_18:1;0	-0.00861126	0.0118181	-0.0317782	0.0145557	0.466239	0.0449736	0.0667447	-0.0858657	0.175813	0.50045
Venout thromboembolism	PI 18:1;0_18:2;0	-0.0166315	0.012408	-0.0409554	0.00769231	0.180167	-0.0417924	0.0709757	-0.180928	0.0973434	0.555998
Venout thromboembolism	PI 18:1;0_20:4;0	-0.00161241	0.012937	-0.0269738	0.023749	0.900817	0.0225648	0.0745155	-0.123513	0.168643	0.762038
Venout thromboembolism	PC O-16:0;0/16:0;0	0.0221396	0.01225	-0.00187433	0.0461534	0.0707584	-0.0716105	0.0699685	-0.208771	0.0655503	0.306124
Venout thromboembolism	PC O-16:0;0/16:1;0	0.0363511	0.0132304	0.0104144	0.0622878	0.00602344	0.0628067	0.0747538	-0.0837394	0.209353	0.400842
Venout thromboembolism	PC O-16:0;0/18:1;0	0.00897746	0.0119626	-0.0144729	0.0324279	0.453004	-0.0410173	0.0680673	-0.17445	0.0924153	0.546795
Venout thromboembolism	PC O-16:0;0/18:2;0	-0.00257373	0.0118253	-0.0257548	0.0206074	0.827711	-0.09263	0.0667387	-0.223458	0.0381977	0.165196
Venout thromboembolism	PC O-16:0;0/20:3;0	0.0179342	0.012161	-0.00590535	0.0417737	0.140334	0.0964726	0.0697863	-0.0403307	0.233276	0.166895
Venout thromboembolism	PC O-16:0;0/20:4;0	0.0320143	0.0118059	0.00887121	0.0551573	0.00670953	0.0886776	0.066737	-0.0421466	0.219502	0.183969
Venout thromboembolism	PC O-16:0;0/22:5;0	0.0343854	0.0128405	0.00921342	0.0595575	0.00742903	-0.0414484	0.0729905	-0.184536	0.101639	0.570151
Venout thromboembolism	PC O-16:1;0/16:0;0	0.0149828	0.0130315	-0.0105637	0.0405294	0.250298	-0.165598	0.0739127	-0.310494	-0.0207018	0.0250988
Venout thromboembolism	PC O-16:1;0/18:0;0	0.000791373	0.0121204	-0.0229684	0.0245511	0.947943	-0.0780334	0.0699425	-0.215143	0.0590759	0.264599
Venout thromboembolism	PC O-16:1;0/18:1;0	0.00813001	0.0118285	-0.0150574	0.0313174	0.491901	-0.0100506	0.0668877	-0.14117	0.121069	0.880563
Venout thromboembolism	PC O-16:1;0/18:2;0	-0.000779931	0.0118632	-0.0240353	0.0224754	0.947584	-0.129281	0.0671611	-0.260937	0.00237466	0.0542767
Venout thromboembolism	PC O-16:1;0/20:3;0	0.0210287	0.0121241	-0.00273838	0.0447958	0.0828834	0.087992	0.0679448	-0.0452011	0.221185	0.195346
Venout thromboembolism	PC O-16:1;0/20:4;0	0.0305782	0.012868	0.0053522	0.0558041	0.0175189	0.0100655	0.0742943	-0.135578	0.155709	0.892235
Venout thromboembolism	PC O-16:2;0/18:0;0	0.0168189	0.0122026	-0.00710213	0.0407399	0.168156	-0.0167086	0.068867	-0.15171	0.118293	0.808306
Venout thromboembolism	PC O-17:0;0/15:0;0	0.0260261	0.0126765	0.00117568	0.0508765	0.0401056	-0.0824015	0.0729547	-0.225418	0.0606154	0.258736
Venout thromboembolism	PC O-17:0;0/17:1;0	0.013678	0.0120168	-0.00987877	0.0372347	0.255063	-0.0237348	0.068378	-0.157777	0.110307	0.728518
Venout thromboembolism	PC O-18:0;0/14:0;0	0.00182655	0.0124022	-0.0224859	0.026139	0.882919	-0.0690588	0.0704805	-0.207224	0.0691064	0.327207
Venout thromboembolism	PC O-18:0;0/16:1;0	0.00329302	0.0128785	-0.0219536	0.0285396	0.798193	0.083207	0.0720992	-0.0581335	0.224548	0.248521
Venout thromboembolism	PC O-18:0;0/20:4;0	0.013065	0.0119847	-0.0104286	0.0365587	0.275687	-0.0484696	0.0674842	-0.180759	0.0838201	0.472636
Venout thromboembolism	PC O-18:1;0/16:0;0	0.0016725	0.0119631	-0.0217788	0.0251238	0.888818	-0.0586412	0.0680654	-0.19207	0.0747878	0.38897
Venout thromboembolism	PC O-18:1;0/18:2;0	-0.012761	0.0121562	-0.036591	0.0110691	0.293871	-0.0402693	0.069793	-0.177086	0.096547	0.56397
Venout thromboembolism	PC O-18:1;0/20:3;0	0.00359379	0.0120766	-0.0200801	0.0272677	0.766031	0.0832308	0.0682293	-0.0505199	0.216982	0.222557
Venout thromboembolism	PC O-18:1;0/20:4;0	0.0280554	0.0118078	0.00490871	0.0512022	0.017527	0.057771	0.0667419	-0.0730628	0.188605	0.386745
Venout thromboembolism	PC O-18:2;0/16:0;0	-0.0128389	0.0118244	-0.0360182	0.0103403	0.277603	0.00232058	0.0667477	-0.128525	0.133166	0.972267
Venout thromboembolism	PC O-18:2;0/18:1;0	-0.015672	0.0121999	-0.0395878	0.00824377	0.198978	-0.0390021	0.070283	-0.176779	0.0987749	0.578961
Venout thromboembolism	PC O-18:2;0/18:2;0	-0.000457698	0.0118298	-0.0236476	0.0227322	0.969138	-0.0885078	0.0667403	-0.219339	0.0423229	0.184832
Venout thromboembolism	PC O-18:2;0/20:4;0	0.00892686	0.0126927	-0.0159554	0.0338091	0.481893	-0.0221024	0.0718979	-0.163047	0.118843	0.758539
Venout thromboembolism	PE O-16:1;0/18:2;0	-0.0105709	0.0135176	-0.0370708	0.0159289	0.434241	-0.0241107	0.0756049	-0.172327	0.124105	0.749812
Venout thromboembolism	PE O-16:1;0/20:4;0	0.0302807	0.0118135	0.00712262	0.0534387	0.010391	0.0919402	0.0668767	-0.0391578	0.223038	0.169245
Venout thromboembolism	PE O-16:1;0/22:5;0	-0.00795574	0.0131647	-0.0337636	0.0178521	0.545652	-0.0843494	0.0757581	-0.232865	0.0641657	0.265582
Venout thromboembolism	PE O-18:1;0/18:2;0	0.00530427	0.012026	-0.0182705	0.028879	0.659179	-0.0915827	0.068222	-0.225319	0.0421534	0.179503
Venout thromboembolism	PE O-18:1;0/20:4;0	0.0339707	0.0118054	0.0108287	0.0571127	0.0040194	0.0192481	0.0667451	-0.111592	0.150088	0.773063
Venout thromboembolism	PE O-18:2;0/18:1;0	0.0233777	0.0121457	-0.000431634	0.0471871	0.0542992	0.0320712	0.0687059	-0.102614	0.166757	0.640666
Venout thromboembolism	PE O-18:2;0/18:2;0	-0.00446708	0.01248	-0.0289321	0.0199979	0.720401	-0.10528	0.071161	-0.244779	0.03422	0.139068
Venout thromboembolism	PE O-18:2;0/20:4;0	0.0318783	0.0118186	0.0087103	0.0550463	0.00700696	0.0726154	0.0667428	-0.0582203	0.203451	0.276637
Inflammatory bowel disease	Total cholesterol	-0.0215957	0.0118172	-0.0447609	0.00156953	0.0676695	-0.101903	0.0493001	-0.198545	-0.00525985	0.0387713
Inflammatory bowel disease	HDL-C	-0.0278845	0.0118154	-0.0510461	-0.00472289	0.0183007	-0.148553	0.0492835	-0.245163	-0.0519429	0.00258513
Inflammatory bowel disease	LDL-C	-0.0109193	0.0118942	-0.0342354	0.0123969	0.358632	-0.0882778	0.0497506	-0.185804	0.00924816	0.0760386
Inflammatory bowel disease	Triglycerides	0.0227081	0.0118169	-0.000456504	0.0458728	0.0546877	0.164631	0.0492764	0.068035	0.261228	0.000839115
Inflammatory bowel disease	Apo A1	-0.0203606	0.0118225	-0.0435362	0.00281492	0.0850771	-0.0727817	0.0493095	-0.169443	0.0238795	0.139983
Inflammatory bowel disease	Apo B	-0.00327828	0.0118249	-0.0264585	0.0199019	0.781607	0.018398	0.0493165	-0.078277	0.115073	0.709115
Inflammatory bowel disease	DAG 16:0;0_18:1;0	0.0151786	0.0125996	-0.0095208	0.0398781	0.228366	0.163227	0.0524357	0.0604353	0.266019	0.0018609
Inflammatory bowel disease	DAG 16:0;0_18:2;0	0.00576669	0.0127871	-0.0193006	0.0308339	0.652022	0.138913	0.0532197	0.0345839	0.243243	0.0090715
Inflammatory bowel disease	DAG 16:1;0_18:1;0	0.00596533	0.0126181	-0.0187704	0.0307011	0.6364	0.0889518	0.0524856	-0.0139382	0.191842	0.0901665
Inflammatory bowel disease	DAG 18:1;0_18:1;0	0.0180903	0.0120789	-0.00558814	0.0417687	0.134264	0.117291	0.0500063	0.0192633	0.215319	0.0190285
Inflammatory bowel disease	DAG 18:1;0_18:2;0	0.0254884	0.0122883	0.00139942	0.0495775	0.0380989	0.144068	0.0512589	0.0435839	0.244552	0.0049596
Inflammatory bowel disease	DAG 18:1;0_18:3;0	0.0130398	0.0123615	-0.0111928	0.0372723	0.291524	0.0923306	0.0509363	-0.00752111	0.192182	0.0699287
Inflammatory bowel disease	TAG 46:1;0	0.00916267	0.0128499	-0.0160276	0.034353	0.475839	0.0945607	0.0531054	-0.00954481	0.198666	0.0750243
Inflammatory bowel disease	TAG 46:2;0	-0.00253792	0.0135003	-0.0290039	0.0239281	0.850892	0.121756	0.0562217	0.0115391	0.231973	0.0303819
Inflammatory bowel disease	TAG 48:0;0	0.0096095	0.0135245	-0.0169039	0.0361229	0.477409	0.102298	0.0551656	-0.00584896	0.210444	0.0637397
Inflammatory bowel disease	TAG 48:1;0	0.012603	0.0119428	-0.0108084	0.0360145	0.291331	0.110897	0.0498676	0.0131416	0.208653	0.0261915
Inflammatory bowel disease	TAG 48:2;0	0.0125859	0.0118934	-0.0107287	0.0359005	0.289987	0.0942421	0.0496979	-0.00318075	0.191665	0.0579614
Inflammatory bowel disease	TAG 48:3;0	0.0114806	0.012074	-0.0121882	0.0351493	0.341712	0.0788834	0.0503569	-0.0198317	0.177599	0.117281
Inflammatory bowel disease	TAG 49:1;0	0.00841793	0.0131568	-0.0173742	0.0342101	0.522316	0.0980828	0.0541165	-0.00800563	0.204171	0.06997
Inflammatory bowel disease	TAG 49:2;0	0.00887868	0.0128134	-0.0162401	0.0339974	0.488384	0.113283	0.0541831	0.0070645	0.219501	0.0365932
Inflammatory bowel disease	TAG 50:1;0	0.0167901	0.0118331	-0.00640621	0.0399864	0.155968	0.123852	0.0492995	0.0272105	0.220494	0.0120187
Inflammatory bowel disease	TAG 50:2;0	0.0210885	0.01181	-0.00206263	0.0442395	0.0741992	0.12065	0.0492942	0.024019	0.217281	0.0144068
Inflammatory bowel disease	TAG 50:3;0	0.0237244	0.0118172	0.00055928	0.0468896	0.0447209	0.115807	0.049351	0.019065	0.21255	0.0189722
Inflammatory bowel disease	TAG 50:4;0	0.0194342	0.0118258	-0.00374789	0.0426164	0.10035	0.0984585	0.0493024	0.00181125	0.195106	0.0458594
Inflammatory bowel disease	TAG 50:5;0	-0.000459167	0.0135476	-0.0270179	0.0260995	0.972964	0.145682	0.0566712	0.0345841	0.25678	0.0101768
Inflammatory bowel disease	TAG 51:1;0	0.0101271	0.0135997	-0.0165337	0.0367879	0.456513	0.123002	0.0554422	0.014313	0.23169	0.0265577
Inflammatory bowel disease	TAG 51:2;0	0.0167634	0.0118289	-0.00642479	0.0399516	0.156482	0.0848625	0.0493097	-0.0117992	0.181524	0.0852925
Inflammatory bowel disease	TAG 51:3;0	0.0166065	0.0118525	-0.0066279	0.0398408	0.161228	0.0858501	0.0495282	-0.0112401	0.18294	0.0830759
Inflammatory bowel disease	TAG 51:4;0	0.00378712	0.0137889	-0.0232449	0.0308191	0.783596	0.115203	0.0569326	0.0035914	0.226815	0.0430724
Inflammatory bowel disease	TAG 52:2;0	0.0247318	0.0118113	0.00157815	0.0478854	0.0363031	0.138441	0.0492885	0.0418205	0.235061	0.00498645
Inflammatory bowel disease	TAG 52:3;0	0.0291242	0.0118072	0.00597861	0.0522699	0.0136617	0.147735	0.0492837	0.051124	0.244345	0.00273014
Inflammatory bowel disease	TAG 52:4;0	0.0291773	0.0118069	0.00603226	0.0523224	0.013489	0.134562	0.0492887	0.037942	0.231183	0.00634724
Inflammatory bowel disease	TAG 52:5;0	0.0196618	0.0118104	-0.00349006	0.0428137	0.0959988	0.114122	0.0492963	0.0174862	0.210757	0.0206405
Inflammatory bowel disease	TAG 52:6;0	-0.00117286	0.0123714	-0.0254249	0.0230792	0.924473	0.0781026	0.0511191	-0.0221075	0.178313	0.126597
Inflammatory bowel disease	TAG 53:2;0	0.0151879	0.0119738	-0.00828444	0.0386603	0.204688	0.100936	0.0501509	0.00262476	0.199247	0.0441907
Inflammatory bowel disease	TAG 53:3;0	0.0199263	0.0118497	-0.00330265	0.0431552	0.0926931	0.0947671	0.0496344	-0.00253117	0.192065	0.0562634
Inflammatory bowel disease	TAG 53:4;0	0.0181009	0.0124112	-0.00622914	0.0424309	0.14477	0.0302068	0.0513227	-0.0704026	0.130816	0.556172
Inflammatory bowel disease	TAG 54:3;0	0.0238864	0.0118214	0.000712951	0.0470599	0.0433578	0.137317	0.0492903	0.0406936	0.233941	0.0053522
Inflammatory bowel disease	TAG 54:4;0	0.0237531	0.0118234	0.000575843	0.0469304	0.0445747	0.135315	0.0492904	0.0386917	0.231939	0.00606121
Inflammatory bowel disease	TAG 54:5;0	0.0192452	0.0118371	-0.003959	0.0424495	0.104028	0.146534	0.0494489	0.0495995	0.243469	0.00305324
Inflammatory bowel disease	TAG 54:6;0	0.00583817	0.0119001	-0.0174896	0.029166	0.623726	0.124144	0.0496359	0.0268429	0.221445	0.0124034
Inflammatory bowel disease	TAG 54:7;0	-0.0047529	0.0121067	-0.0284858	0.01898	0.694639	0.0969666	0.0503588	-0.00175223	0.195686	0.0542062
Inflammatory bowel disease	TAG 56:3;0	0.0131418	0.0127531	-0.0118588	0.0381424	0.302827	0.138376	0.0530605	0.0343584	0.242393	0.00913241
Inflammatory bowel disease	TAG 56:4;0	0.0197531	0.0130664	-0.00586198	0.0453682	0.130654	0.107925	0.05433	0.00141794	0.214432	0.047028
Inflammatory bowel disease	TAG 56:5;0	-0.0169807	0.0135552	-0.0435543	0.009593	0.210368	0.0820459	0.0555331	-0.026821	0.190913	0.13962
Inflammatory bowel disease	TAG 56:6;0	0.00206683	0.0118403	-0.0211437	0.0252774	0.861431	0.0780715	0.0494696	-0.0189036	0.175047	0.114571
Inflammatory bowel disease	TAG 56:7;0	-0.0140271	0.0118284	-0.0372143	0.00916014	0.23571	0.0887243	0.0494677	-0.00824712	0.185696	0.0729227
Inflammatory bowel disease	TAG 56:8;0	-0.0144392	0.0121419	-0.038241	0.00936263	0.234399	0.0710493	0.0505977	-0.028138	0.170237	0.160305
Inflammatory bowel disease	TAG 58:7;0	-0.0222188	0.0135931	-0.0488667	0.00442909	0.102198	0.0476038	0.0557962	-0.0617792	0.156987	0.393601
Inflammatory bowel disease	TAG 58:8;0	-0.021456	0.012519	-0.0459973	0.00308543	0.0866001	0.0343931	0.0516461	-0.0668507	0.135637	0.505475
Inflammatory bowel disease	Cer 40:1;2	-0.000758934	0.0118575	-0.0240031	0.0224852	0.948968	0.0151015	0.0494856	-0.0819049	0.112108	0.760246
Inflammatory bowel disease	Cer 40:2;2	-0.00543917	0.0138318	-0.0325552	0.0216769	0.694161	0.0501061	0.0574239	-0.0624684	0.162681	0.38294
Inflammatory bowel disease	Cer 42:1;2	-0.00828993	0.0118115	-0.0314441	0.0148642	0.482795	-0.0191218	0.0493138	-0.115791	0.0775478	0.698206
Inflammatory bowel disease	Cer 42:2;2	-0.0158198	0.0118105	-0.0389719	0.0073323	0.180461	0.0402041	0.0493123	-0.0564625	0.136871	0.41493
Inflammatory bowel disease	SM 32:1;2	-0.0137296	0.0118108	-0.0368824	0.0094231	0.245087	-0.167278	0.0492747	-0.263871	-0.0706854	0.000690484
Inflammatory bowel disease	SM 34:0;2	0.00295988	0.0127147	-0.0219653	0.027885	0.81593	-0.00349184	0.0534791	-0.108329	0.101346	0.947942
Inflammatory bowel disease	SM 34:1;2	-0.0140338	0.0118108	-0.0371865	0.00911878	0.234785	-0.156149	0.0492798	-0.252752	-0.0595456	0.00153813
Inflammatory bowel disease	SM 34:2;2	-0.014649	0.0118107	-0.0378014	0.00850345	0.214899	-0.107118	0.0492981	-0.203757	-0.0104792	0.0298232
Inflammatory bowel disease	SM 36:1;2	-0.0149581	0.0118106	-0.0381104	0.00819421	0.205377	-0.0676152	0.0493079	-0.164273	0.0290427	0.170328
Inflammatory bowel disease	SM 36:2;2	-0.0177108	0.0118102	-0.0408622	0.0054406	0.133756	-0.0617762	0.0493092	-0.158437	0.0348843	0.210307
Inflammatory bowel disease	SM 38:1;2	-0.0173641	0.0118102	-0.0405155	0.00578731	0.141533	-0.144166	0.0492849	-0.240779	-0.047553	0.00345366
Inflammatory bowel disease	SM 38:2;2	-0.0316285	0.0118216	-0.0548024	-0.00845454	0.00747944	-0.12847	0.049349	-0.225209	-0.0317317	0.00925217
Inflammatory bowel disease	SM 40:1;2	-0.00994624	0.0118114	-0.0331	0.0132075	0.399765	-0.0926293	0.0493022	-0.189276	0.0040175	0.0603113
Inflammatory bowel disease	SM 40:2;2	-0.0305324	0.0118064	-0.0536765	-0.00738824	0.00972711	-0.17655	0.0492702	-0.273134	-0.0799657	0.000341535
Inflammatory bowel disease	SM 42:2;2	-0.0266567	0.0118078	-0.0498034	-0.00350999	0.0240033	-0.0991426	0.0493004	-0.195786	-0.00249927	0.0443639
Inflammatory bowel disease	Chol	-0.0074068	0.0118156	-0.0305689	0.0157553	0.530768	-0.0917293	0.0493042	-0.18838	0.00492153	0.0628592
Inflammatory bowel disease	CE 14:0;0	-0.0226216	0.0118089	-0.0457706	0.000527401	0.0554515	-0.0736545	0.0493067	-0.17031	0.0230011	0.135271
Inflammatory bowel disease	CE 15:0;0	0.00546615	0.0124421	-0.0189246	0.0298568	0.66044	-0.134201	0.0520368	-0.236211	-0.0321919	0.00993156
Inflammatory bowel disease	CE 16:0;0	-0.0418028	0.0118016	-0.0649375	-0.0186681	0.000399445	-0.117208	0.0492949	-0.213841	-0.0205757	0.0174472
Inflammatory bowel disease	CE 16:1;0	-0.0167666	0.0118123	-0.0399222	0.00638909	0.155822	0.0181266	0.0493143	-0.078544	0.114797	0.713202
Inflammatory bowel disease	CE 17:0;0	-0.00197873	0.0119153	-0.0253362	0.0213788	0.868109	-0.166333	0.0500036	-0.264355	-0.0683107	0.000884206
Inflammatory bowel disease	CE 17:1;0	-0.0157775	0.0118169	-0.0389422	0.00738718	0.181866	-0.0471162	0.049313	-0.143784	0.0495518	0.339381
Inflammatory bowel disease	CE 18:0;0	0.00319959	0.0118249	-0.0199806	0.0263798	0.78672	-0.130028	0.0493469	-0.226762	-0.0332934	0.00843248
Inflammatory bowel disease	CE 18:1;0	-0.0256123	0.0118081	-0.0487597	-0.00246502	0.0301115	-0.0389332	0.0493122	-0.1356	0.0577332	0.429831
Inflammatory bowel disease	CE 18:2;0	-0.0148307	0.0118107	-0.037983	0.00832169	0.209265	-0.114219	0.0492959	-0.210853	-0.0175842	0.0205316
Inflammatory bowel disease	CE 18:3;0	-0.0227387	0.0118089	-0.0458876	0.000410236	0.0541994	-0.0175608	0.0493139	-0.114231	0.0791089	0.721774
Inflammatory bowel disease	CE 20:2;0	0.00102314	0.0130404	-0.0245409	0.0265872	0.937465	-0.167748	0.0552364	-0.276032	-0.0594642	0.0024007
Inflammatory bowel disease	CE 20:3;0	-0.0171263	0.0118106	-0.0402786	0.00602603	0.147082	0.0177123	0.0493146	-0.0789588	0.114383	0.719478
Inflammatory bowel disease	CE 20:4;0	-0.0487969	0.0117979	-0.0719243	-0.0256696	3.57332e-05	-0.102741	0.0492994	-0.199383	-0.00610005	0.0371928
Inflammatory bowel disease	CE 20:5;0	-0.0469636	0.0117989	-0.070093	-0.0238343	6.94982e-05	-0.106329	0.0492983	-0.202969	-0.0096902	0.0310499
Inflammatory bowel disease	CE 22:6;0	-0.0412655	0.0118023	-0.0644015	-0.0181295	0.000474443	-0.0711641	0.0493074	-0.167821	0.0254929	0.148987
Inflammatory bowel disease	LPC 16:0;0	-0.00551125	0.0118118	-0.0286658	0.0176433	0.640808	-0.0781835	0.0493057	-0.174837	0.0184702	0.112854
Inflammatory bowel disease	LPC 18:0;0	-0.0082909	0.0118128	-0.0314475	0.0148657	0.482791	-0.111046	0.0492971	-0.207683	-0.0144091	0.0243153
Inflammatory bowel disease	LPC 18:1;0	-0.0143762	0.0118107	-0.0375288	0.00877628	0.223561	-0.119922	0.049294	-0.216552	-0.0232909	0.0150075
Inflammatory bowel disease	LPC 18:2;0	-0.0116724	0.0118111	-0.0348257	0.0114809	0.323062	-0.167214	0.0492748	-0.263807	-0.0706206	0.000693807
Inflammatory bowel disease	LPC 20:4;0	-0.0363931	0.0126473	-0.0611861	-0.0116	0.00402151	-0.159289	0.0522643	-0.261746	-0.0568332	0.00231518
Inflammatory bowel disease	LPE 18:0;0	-0.00327996	0.0125906	-0.0279619	0.021402	0.79448	0.00297277	0.0525492	-0.100042	0.105987	0.954889
Inflammatory bowel disease	LPE 18:1;0	-0.0157978	0.0139031	-0.0430537	0.011458	0.25589	0.105201	0.0582154	-0.00892629	0.219327	0.0708062
Inflammatory bowel disease	LPE 18:2;0	0.00776142	0.0120426	-0.0158458	0.0313687	0.519276	-0.0193539	0.0501308	-0.117626	0.078918	0.699458
Inflammatory bowel disease	PC 14:0;0_16:0;0	-0.00630594	0.0134701	-0.0327127	0.0201008	0.639701	0.06533	0.0580284	-0.0484286	0.179089	0.260287
Inflammatory bowel disease	PC 14:0;0_18:1;0	-0.00172872	0.0119138	-0.0250834	0.021626	0.884634	0.0410735	0.0497636	-0.056478	0.138625	0.409188
Inflammatory bowel disease	PC 14:0;0_18:2;0	-0.00113963	0.0120898	-0.0248394	0.0225601	0.924902	0.0459146	0.05036	-0.0528066	0.144636	0.361944
Inflammatory bowel disease	PC 15:0;0_18:1;0	-0.00212914	0.0124513	-0.0265379	0.0222796	0.864231	-0.0617143	0.0519238	-0.163502	0.0400737	0.234659
Inflammatory bowel disease	PC 15:0;0_18:2;0	0.00783622	0.0122751	-0.016227	0.0318994	0.523248	-0.0578097	0.0515165	-0.158799	0.0431791	0.261835
Inflammatory bowel disease	PC 16:0;0_16:0;0	-0.028542	0.0118071	-0.0516875	-0.00539651	0.0156588	-0.127942	0.0492912	-0.224568	-0.0313172	0.00946055
Inflammatory bowel disease	PC 16:0;0_16:1;0	-0.010154	0.0118117	-0.0333083	0.0130004	0.390007	0.035136	0.049313	-0.0615321	0.131804	0.476173
Inflammatory bowel disease	PC 16:0;0_17:1;0	-0.00416841	0.0119002	-0.0274964	0.0191596	0.726139	0.0290523	0.0498165	-0.0686029	0.126707	0.559787
Inflammatory bowel disease	PC 16:0;0_18:0;0	0.0171814	0.0118322	-0.00601323	0.040376	0.146521	-0.00297861	0.0494244	-0.0998651	0.0939079	0.951946
Inflammatory bowel disease	PC 16:0;0_18:1;0	-0.00208722	0.0118119	-0.0252421	0.0210676	0.859745	0.0150444	0.049314	-0.0816256	0.111714	0.760319
Inflammatory bowel disease	PC 16:0;0_18:2;0	0.00937142	0.0118114	-0.0137825	0.0325253	0.42756	-0.0402736	0.049312	-0.13694	0.0563926	0.414122
Inflammatory bowel disease	PC 16:0;0_18:3;0	0.000611996	0.011812	-0.0225429	0.0237669	0.95868	0.0221205	0.0493136	-0.0745488	0.11879	0.653758
Inflammatory bowel disease	PC 16:0;0_20:1;0	-0.00947078	0.0120776	-0.0331467	0.0142051	0.432974	-0.047063	0.0504685	-0.145997	0.0518709	0.351099
Inflammatory bowel disease	PC 16:0;0_20:2;0	-0.00257948	0.0118577	-0.0258242	0.0206652	0.827797	0.0214985	0.0494812	-0.0754993	0.118496	0.663954
Inflammatory bowel disease	PC 16:0;0_20:3;0	-0.00475502	0.0118118	-0.0279097	0.0183996	0.68728	0.0626492	0.0493088	-0.0340105	0.159309	0.20393
Inflammatory bowel disease	PC 16:0;0_20:4;0	-0.0343868	0.011805	-0.057528	-0.0112456	0.00359181	-0.0319898	0.0493129	-0.128658	0.064678	0.516546
Inflammatory bowel disease	PC 16:0;0_20:5;0	-0.038068	0.0118034	-0.0612062	-0.0149299	0.00126463	-0.0407941	0.0493122	-0.137461	0.0558724	0.408116
Inflammatory bowel disease	PC 16:0;0_22:4;0	-0.0102999	0.0120643	-0.0339497	0.01335	0.393276	-0.015824	0.0503051	-0.114437	0.0827895	0.753105
Inflammatory bowel disease	PC 16:0;0_22:5;0	-0.025594	0.0118106	-0.0487462	-0.00244182	0.0302643	-0.11614	0.0492957	-0.212775	-0.0195063	0.0184999
Inflammatory bowel disease	PC 16:0;0_22:6;0	-0.0300941	0.0118132	-0.0532516	-0.00693665	0.0108709	-0.0510961	0.0493115	-0.147761	0.0455691	0.300149
Inflammatory bowel disease	PC 16:1;0_18:0;0	0.00245023	0.0123989	-0.0218556	0.026756	0.843351	0.0461933	0.0517287	-0.0552119	0.147599	0.371894
Inflammatory bowel disease	PC 16:1;0_18:1;0	0.00443099	0.0118175	-0.0187348	0.0275968	0.707708	0.000849092	0.0493688	-0.0959284	0.0976266	0.986278
Inflammatory bowel disease	PC 16:1;0_18:2;0	0.00580428	0.011827	-0.0173801	0.0289887	0.623608	-0.0147363	0.049316	-0.11141	0.0819377	0.765091
Inflammatory bowel disease	PC 16:1;0_20:4;0	-0.018973	0.013465	-0.0453696	0.00742366	0.158873	-0.0504879	0.0565964	-0.161439	0.0604631	0.372394
Inflammatory bowel disease	PC 17:0;0_18:1;0	-0.01113	0.0118989	-0.0344554	0.0121953	0.349622	-0.0170443	0.0496022	-0.11428	0.0801909	0.731142
Inflammatory bowel disease	PC 17:0;0_18:2;0	-0.000619873	0.0118135	-0.0237778	0.022538	0.958154	-0.0994608	0.0493012	-0.196106	-0.0028158	0.04369
Inflammatory bowel disease	PC 17:0;0_20:4;0	-0.0276495	0.011856	-0.0508908	-0.00440817	0.0197229	-0.0968269	0.049422	-0.193709	5.48914e-05	0.0501299
Inflammatory bowel disease	PC 18:0;0_18:1;0	-0.00120963	0.0118123	-0.0243652	0.021946	0.918439	0.0251709	0.0493137	-0.0714985	0.12184	0.60977
Inflammatory bowel disease	PC 18:0;0_18:2;0	0.0117331	0.0118111	-0.0114202	0.0348864	0.320552	-0.0622497	0.0493088	-0.15891	0.0344102	0.20683
Inflammatory bowel disease	PC 18:0;0_18:3;0	-0.00616411	0.0122784	-0.0302337	0.0179055	0.615664	-0.00180744	0.0511518	-0.102081	0.0984664	0.971814
Inflammatory bowel disease	PC 18:0;0_20:2;0	0.00687219	0.0131616	-0.0189296	0.0326739	0.601595	0.0497727	0.0551489	-0.0583399	0.157885	0.366822
Inflammatory bowel disease	PC 18:0;0_20:3;0	-5.37688e-06	0.0118142	-0.0231647	0.0231539	0.999637	0.0567234	0.0493109	-0.0399405	0.153387	0.250049
Inflammatory bowel disease	PC 18:0;0_20:4;0	-0.031363	0.0118061	-0.0545065	-0.00821949	0.00791314	-0.0516014	0.0493106	-0.148265	0.0450619	0.295385
Inflammatory bowel disease	PC 18:0;0_20:5;0	-0.0334954	0.011842	-0.0567092	-0.0102815	0.00468939	-0.0591905	0.0495333	-0.15629	0.0379095	0.232141
Inflammatory bowel disease	PC 18:0;0_22:5;0	-0.0180504	0.0120826	-0.0417361	0.00563525	0.135243	-0.0342462	0.0503761	-0.132999	0.0645067	0.496648
Inflammatory bowel disease	PC 18:0;0_22:6;0	-0.0236224	0.0119461	-0.0470403	-0.00020448	0.0480334	-0.00541854	0.04978	-0.103002	0.0921654	0.913325
Inflammatory bowel disease	PC 18:1;0_18:1;0	0.0107345	0.0118113	-0.0124191	0.0338881	0.363467	0.00694942	0.0493143	-0.0897211	0.10362	0.887936
Inflammatory bowel disease	PC 18:1;0_18:2;0	0.00996953	0.0118114	-0.0131842	0.0331233	0.398663	-0.0510939	0.0493106	-0.147757	0.0455695	0.300161
Inflammatory bowel disease	PC 18:1;0_18:3;0	-0.0038954	0.0126421	-0.0286782	0.0208874	0.757995	-0.0380282	0.0526524	-0.141245	0.0651883	0.470167
Inflammatory bowel disease	PC 18:1;0_20:2;0	0.01622	0.0130723	-0.00940644	0.0418464	0.214731	0.073284	0.0544707	-0.0334988	0.180067	0.178554
Inflammatory bowel disease	PC 18:1;0_20:3;0	-0.00554936	0.0118122	-0.0287047	0.017606	0.638512	0.0265968	0.0494196	-0.0702803	0.123474	0.590468
Inflammatory bowel disease	PC 18:1;0_20:4;0	-0.0336719	0.0118053	-0.0568137	-0.0105301	0.00435315	-0.0579789	0.0493098	-0.154641	0.0386828	0.23971
Inflammatory bowel disease	PC 18:2;0_18:2;0	0.00529967	0.0118118	-0.0178549	0.0284543	0.653679	-0.113497	0.0492961	-0.210132	-0.0168625	0.0213433
Inflammatory bowel disease	PC 18:2;0_20:1;0	0.00419443	0.0134711	-0.0222143	0.0306032	0.755536	-0.115556	0.0563556	-0.226035	-0.00507641	0.0403655
Inflammatory bowel disease	PC 18:2;0_20:3;0	-0.00447508	0.012342	-0.0286694	0.0197192	0.716923	-0.0780218	0.051221	-0.178432	0.0223879	0.127747
Inflammatory bowel disease	PC 18:2;0_20:4;0	-0.0114723	0.011933	-0.0348646	0.01192	0.336389	-0.079953	0.0498691	-0.177712	0.0178055	0.108923
Inflammatory bowel disease	PE 16:0;0_18:2;0	0.00518499	0.0135696	-0.0214168	0.0317867	0.702399	0.187631	0.0563402	0.0771813	0.29808	0.000873243
Inflammatory bowel disease	PE 16:0;0_20:4;0	-0.00677747	0.0122426	-0.0307768	0.0172219	0.579872	0.110098	0.0508488	0.0104175	0.209778	0.0304084
Inflammatory bowel disease	PE 18:0;0_18:2;0	0.0235857	0.0118459	0.000364249	0.0468071	0.0465139	0.153207	0.0495569	0.0560607	0.250353	0.00199893
Inflammatory bowel disease	PE 18:0;0_20:4;0	-0.00210213	0.0118227	-0.025278	0.0210738	0.858881	0.100755	0.0494079	0.00390087	0.197609	0.0414619
Inflammatory bowel disease	PE 18:1;0_18:1;0	0.0120794	0.0119653	-0.0113763	0.035535	0.312754	0.123391	0.049803	0.0257622	0.22102	0.0132509
Inflammatory bowel disease	PI 16:0;0_18:1;0	0.002726	0.0118212	-0.020447	0.025899	0.81763	0.0518534	0.04942	-0.0450243	0.148731	0.294103
Inflammatory bowel disease	PI 16:0;0_18:2;0	0.0194179	0.0119453	-0.00399842	0.0428343	0.104085	0.00893649	0.0499445	-0.0889699	0.106843	0.857999
Inflammatory bowel disease	PI 16:0;0_20:4;0	-0.0141933	0.0133816	-0.0404265	0.0120398	0.288889	0.0938724	0.0551488	-0.014241	0.201986	0.0887807
Inflammatory bowel disease	PI 18:0;0_18:1;0	0.00105928	0.0118162	-0.0221039	0.0242225	0.92857	-0.0241513	0.0493162	-0.120826	0.072523	0.624344
Inflammatory bowel disease	PI 18:0;0_18:2;0	0.0170894	0.0118157	-0.0060728	0.0402516	0.148127	0.00718019	0.0493152	-0.0894921	0.103852	0.884243
Inflammatory bowel disease	PI 18:0;0_20:3;0	-0.0072676	0.0121351	-0.0310563	0.0165211	0.549267	0.0399194	0.0501584	-0.0584068	0.138246	0.426137
Inflammatory bowel disease	PI 18:0;0_20:4;0	-0.022198	0.011809	-0.0453472	0.000951234	0.0601836	-0.0097543	0.0493142	-0.106425	0.0869161	0.843208
Inflammatory bowel disease	PI 18:1;0_18:1;0	1.5403e-05	0.0118197	-0.0231547	0.0231856	0.99896	-0.0533834	0.0493125	-0.150051	0.0432837	0.279044
Inflammatory bowel disease	PI 18:1;0_18:2;0	0.00683881	0.0123317	-0.0173355	0.0310131	0.579208	-0.0739437	0.0516722	-0.175238	0.0273509	0.152474
Inflammatory bowel disease	PI 18:1;0_20:4;0	-0.00241444	0.0129659	-0.0278324	0.0230035	0.852283	0.0258159	0.0546118	-0.0812433	0.132875	0.636432
Inflammatory bowel disease	PC O-16:0;0/16:0;0	0.00440944	0.0122899	-0.0196827	0.0285015	0.719766	-0.0673781	0.0517658	-0.168856	0.0340995	0.1931
Inflammatory bowel disease	PC O-16:0;0/16:1;0	-0.00983557	0.0132912	-0.0358915	0.0162204	0.459329	-0.0819247	0.0560872	-0.191877	0.0280279	0.144163
Inflammatory bowel disease	PC O-16:0;0/18:1;0	0.0155922	0.0120356	-0.00800132	0.0391858	0.19519	-0.105148	0.0499933	-0.20315	-0.00714589	0.0354804
Inflammatory bowel disease	PC O-16:0;0/18:2;0	0.00258904	0.0118218	-0.0205852	0.0257632	0.826652	-0.189708	0.0493196	-0.286389	-0.0930264	0.000120864
Inflammatory bowel disease	PC O-16:0;0/20:3;0	0.00671488	0.0121971	-0.0171953	0.0306251	0.581973	0.0194445	0.051147	-0.08082	0.119709	0.703833
Inflammatory bowel disease	PC O-16:0;0/20:4;0	-0.00846842	0.0118115	-0.0316225	0.0146857	0.473421	-0.049632	0.0493108	-0.146296	0.0470318	0.314203
Inflammatory bowel disease	PC O-16:0;0/22:5;0	0.000148275	0.0129801	-0.0252973	0.0255939	0.990886	-0.0486612	0.0545062	-0.155513	0.0581905	0.372019
Inflammatory bowel disease	PC O-16:1;0/16:0;0	-0.0157531	0.0130297	-0.0412961	0.00978993	0.226707	-0.135078	0.0549497	-0.2428	-0.0273564	0.0139918
Inflammatory bowel disease	PC O-16:1;0/18:0;0	0.0217835	0.0122745	-0.00227835	0.0458454	0.0759927	-0.0100321	0.0507884	-0.109593	0.0895291	0.84342
Inflammatory bowel disease	PC O-16:1;0/18:1;0	-0.0208246	0.0118239	-0.0440029	0.00235372	0.0782421	-0.212987	0.0494134	-0.309852	-0.116123	1.65204e-05
Inflammatory bowel disease	PC O-16:1;0/18:2;0	-0.0134798	0.0118737	-0.0367557	0.00979617	0.256302	-0.133327	0.0496258	-0.230608	-0.0360454	0.00723425
Inflammatory bowel disease	PC O-16:1;0/20:3;0	-0.0181073	0.012147	-0.0419192	0.00570464	0.136092	-0.0965736	0.0505987	-0.195763	0.00261579	0.0563537
Inflammatory bowel disease	PC O-16:1;0/20:4;0	-0.04524	0.0128132	-0.0703585	-0.0201216	0.000417496	-0.109259	0.0541289	-0.215371	-0.00314722	0.0435834
Inflammatory bowel disease	PC O-16:2;0/18:0;0	0.0040782	0.0121977	-0.0198332	0.0279896	0.738132	-0.0237651	0.0511559	-0.124047	0.0765169	0.64226
Inflammatory bowel disease	PC O-17:0;0/15:0;0	-0.00397875	0.0127495	-0.0289723	0.0210148	0.754998	-0.0837294	0.0539644	-0.189519	0.0220598	0.120818
Inflammatory bowel disease	PC O-17:0;0/17:1;0	0.00128398	0.0121059	-0.0224474	0.0250154	0.915536	-0.00302786	0.0504161	-0.101859	0.0958032	0.952112
Inflammatory bowel disease	PC O-18:0;0/14:0;0	0.013346	0.0124221	-0.0110055	0.0376975	0.282697	0.0687739	0.0522349	-0.0336238	0.171172	0.18801
Inflammatory bowel disease	PC O-18:0;0/16:1;0	0.00426992	0.0130497	-0.0213122	0.0298521	0.743525	-0.00407171	0.0534163	-0.108787	0.100644	0.939242
Inflammatory bowel disease	PC O-18:0;0/20:4;0	-0.00252301	0.0119894	-0.0260259	0.0209799	0.833334	-0.0926261	0.0501624	-0.19096	0.00570753	0.0648586
Inflammatory bowel disease	PC O-18:1;0/16:0;0	0.018748	0.012035	-0.00484429	0.0423403	0.119329	-0.0763097	0.0500008	-0.174327	0.0217072	0.127013
Inflammatory bowel disease	PC O-18:1;0/18:2;0	0.0145697	0.0121861	-0.00931901	0.0384584	0.231897	-0.099605	0.0510722	-0.199723	0.000512814	0.0511847
Inflammatory bowel disease	PC O-18:1;0/20:3;0	0.0185921	0.0121249	-0.00517646	0.0423607	0.125228	-0.00634025	0.050653	-0.105636	0.0929554	0.900392
Inflammatory bowel disease	PC O-18:1;0/20:4;0	-0.00543148	0.0118118	-0.028586	0.0177231	0.645648	-0.039683	0.0493123	-0.13635	0.0569837	0.421003
Inflammatory bowel disease	PC O-18:2;0/16:0;0	0.00459325	0.0118217	-0.0185808	0.0277673	0.697625	-0.139804	0.049343	-0.236531	-0.0430773	0.00461969
Inflammatory bowel disease	PC O-18:2;0/18:1;0	0.00922476	0.0122244	-0.0147389	0.0331885	0.450504	-0.0948671	0.0513197	-0.19547	0.00573585	0.0645667
Inflammatory bowel disease	PC O-18:2;0/18:2;0	-0.00514221	0.0118341	-0.0283405	0.018056	0.663919	-0.179388	0.0492734	-0.275979	-0.0827977	0.000273851
Inflammatory bowel disease	PC O-18:2;0/20:4;0	-0.000700084	0.0127676	-0.0257291	0.0243289	0.956273	-0.087886	0.0531562	-0.192091	0.0163187	0.0983098
Inflammatory bowel disease	PE O-16:1;0/18:2;0	-0.00949672	0.013567	-0.0360936	0.0171001	0.483967	0.123719	0.0566207	0.01272	0.234719	0.0289274
Inflammatory bowel disease	PE O-16:1;0/20:4;0	-0.0257296	0.01181	-0.0488806	-0.00257863	0.029391	0.0697403	0.0493086	-0.0269191	0.1664	0.157298
Inflammatory bowel disease	PE O-16:1;0/22:5;0	-0.00126087	0.0134164	-0.0275622	0.0250404	0.925128	0.0232082	0.0556534	-0.0858941	0.13231	0.676685
Inflammatory bowel disease	PE O-18:1;0/18:2;0	0.0125145	0.0120446	-0.0110966	0.0361257	0.298832	0.0166007	0.0503614	-0.0821233	0.115325	0.741689
Inflammatory bowel disease	PE O-18:1;0/20:4;0	-0.0141538	0.0118108	-0.0373064	0.00899889	0.230811	0.0431015	0.0493649	-0.0536682	0.139871	0.382627
Inflammatory bowel disease	PE O-18:2;0/18:1;0	-0.0102309	0.0121571	-0.0340626	0.0136008	0.400064	-0.0128447	0.0510278	-0.112875	0.0871859	0.801265
Inflammatory bowel disease	PE O-18:2;0/18:2;0	-0.00813979	0.0126103	-0.0328602	0.0165806	0.518634	0.0178503	0.0526544	-0.0853701	0.121071	0.734615
Inflammatory bowel disease	PE O-18:2;0/20:4;0	-0.0323542	0.0118206	-0.055526	-0.0091824	0.00621346	0.0003563	0.0494244	-0.0965302	0.0972428	0.994248
Coronary artery disease	Total cholesterol	0.0569072	0.0117931	0.0337893	0.0800252	1.42558e-06	-0.0642755	0.0872068	-0.235227	0.106676	0.461118
Coronary artery disease	HDL-C	-0.0373615	0.011804	-0.0605008	-0.0142222	0.00155646	-0.157438	0.0871902	-0.328356	0.0134809	0.0710102
Coronary artery disease	LDL-C	0.0659088	0.0118647	0.0426504	0.0891671	2.87636e-08	-0.0500547	0.0881925	-0.222938	0.122829	0.57035
Coronary artery disease	Triglycerides	0.0393059	0.0118031	0.0161684	0.0624435	0.000872425	0.0898718	0.0872036	-0.081073	0.260817	0.302764
Coronary artery disease	Apo A1	-0.0225407	0.0118185	-0.0457085	0.00062718	0.0565311	-0.155018	0.087192	-0.32594	0.0159041	0.0754639
Coronary artery disease	Apo B	0.0752962	0.011788	0.0521883	0.0984041	1.79136e-10	0.0190123	0.087211	-0.151947	0.189972	0.827433
Coronary artery disease	DAG 16:0;0_18:1;0	0.0301124	0.012636	0.00534142	0.0548833	0.0171992	0.162492	0.092916	-0.0196552	0.344639	0.0803737
Coronary artery disease	DAG 16:0;0_18:2;0	0.0448389	0.0128337	0.0196803	0.0699975	0.000479526	-0.0373967	0.0925858	-0.218898	0.144104	0.68629
Coronary artery disease	DAG 16:1;0_18:1;0	0.0440979	0.0127387	0.0191257	0.0690702	0.000540315	0.0923844	0.0933312	-0.0905771	0.275346	0.322283
Coronary artery disease	DAG 18:1;0_18:1;0	0.0357052	0.0120819	0.0120211	0.0593894	0.00313447	0.0708099	0.0906236	-0.10684	0.24846	0.434616
Coronary artery disease	DAG 18:1;0_18:2;0	0.0387192	0.012302	0.0146032	0.0628351	0.00165474	-0.0498719	0.0925093	-0.23122	0.131476	0.589835
Coronary artery disease	DAG 18:1;0_18:3;0	0.031763	0.0123668	0.00752011	0.0560059	0.0102384	-0.118872	0.0928891	-0.300965	0.0632208	0.200689
Coronary artery disease	TAG 46:1;0	0.0230188	0.0128429	-0.00215776	0.0481954	0.0731279	0.165858	0.0945327	-0.0194598	0.351176	0.0793949
Coronary artery disease	TAG 46:2;0	0.0220586	0.0135655	-0.00453513	0.0486523	0.103989	0.108848	0.0999512	-0.087096	0.304793	0.276196
Coronary artery disease	TAG 48:0;0	0.0243145	0.0136092	-0.00236498	0.050994	0.0740543	0.162352	0.0958766	-0.0256047	0.350308	0.0904479
Coronary artery disease	TAG 48:1;0	0.0172022	0.0119337	-0.00619144	0.0405958	0.149493	0.191482	0.0891811	0.0166597	0.366304	0.0318187
Coronary artery disease	TAG 48:2;0	0.0218886	0.0119143	-0.00146694	0.0452442	0.066226	0.106349	0.0881869	-0.066524	0.279222	0.227878
Coronary artery disease	TAG 48:3;0	0.0183568	0.0120583	-0.00528131	0.0419948	0.127972	0.145765	0.0906141	-0.0318669	0.323396	0.107743
Coronary artery disease	TAG 49:1;0	0.0193786	0.0130257	-0.00615653	0.0449138	0.136878	0.143793	0.0941693	-0.0408135	0.3284	0.126824
Coronary artery disease	TAG 49:2;0	0.0242967	0.0128192	-0.000833516	0.0494269	0.0580956	0.149208	0.0945364	-0.0361165	0.334533	0.114545
Coronary artery disease	TAG 50:1;0	0.0258501	0.0118474	0.00262559	0.0490746	0.0291485	0.186903	0.0878313	0.0147277	0.359078	0.0333731
Coronary artery disease	TAG 50:2;0	0.0322861	0.0118082	0.0091385	0.0554336	0.00626846	0.109584	0.0872005	-0.061355	0.280522	0.208908
Coronary artery disease	TAG 50:3;0	0.0356961	0.0118068	0.0125513	0.0588408	0.00250876	0.0395976	0.0872101	-0.13136	0.210555	0.649808
Coronary artery disease	TAG 50:4;0	0.0317892	0.0118105	0.00863725	0.0549412	0.00712717	0.0253019	0.0872103	-0.145656	0.19626	0.771729
Coronary artery disease	TAG 50:5;0	0.0374414	0.0134991	0.0109778	0.063905	0.00556228	0.0657681	0.0999504	-0.130174	0.26171	0.510561
Coronary artery disease	TAG 51:1;0	0.0271996	0.0135063	0.000721978	0.0536773	0.0440739	0.122574	0.0954612	-0.0645676	0.309716	0.199189
Coronary artery disease	TAG 51:2;0	0.0220237	0.0118343	-0.001175	0.0452225	0.062784	0.14546	0.0878416	-0.0267355	0.317656	0.0977787
Coronary artery disease	TAG 51:3;0	0.0274394	0.0118715	0.00416767	0.0507111	0.0208413	0.028912	0.0875366	-0.142686	0.20051	0.741194
Coronary artery disease	TAG 51:4;0	0.0487653	0.01378	0.0217508	0.0757798	0.000405354	0.0401868	0.103017	-0.161769	0.242142	0.696478
Coronary artery disease	TAG 52:2;0	0.0318653	0.0118124	0.00870943	0.0550211	0.00700035	0.0970795	0.087203	-0.0738642	0.268023	0.265635
Coronary artery disease	TAG 52:3;0	0.0420259	0.0118018	0.0188908	0.065161	0.000371892	0.0146558	0.0872098	-0.156301	0.185613	0.866547
Coronary artery disease	TAG 52:4;0	0.042104	0.0118015	0.0189696	0.0652383	0.000362501	-0.0175432	0.0872096	-0.1885	0.153413	0.840578
Coronary artery disease	TAG 52:5;0	0.036953	0.0118042	0.0138133	0.0600927	0.00175213	0.0102936	0.087531	-0.161293	0.18188	0.906388
Coronary artery disease	TAG 52:6;0	0.0407915	0.012299	0.0166815	0.0649015	0.000915977	-0.043701	0.0903118	-0.220742	0.13334	0.62848
Coronary artery disease	TAG 53:2;0	0.0202117	0.0119782	-0.00326913	0.0436925	0.0915751	0.103548	0.0878679	-0.0686993	0.275796	0.238655
Coronary artery disease	TAG 53:3;0	0.0280944	0.0118723	0.00482125	0.0513676	0.0179891	0.00241123	0.087217	-0.16856	0.173383	0.977945
Coronary artery disease	TAG 53:4;0	0.0327496	0.0124571	0.00832957	0.0571697	0.00858414	0.0113746	0.0921497	-0.169269	0.192018	0.901765
Coronary artery disease	TAG 54:3;0	0.03665	0.0118109	0.0134973	0.0598028	0.00192263	0.00967507	0.0872112	-0.161285	0.180635	0.911668
Coronary artery disease	TAG 54:4;0	0.0384186	0.011813	0.0152616	0.0615757	0.00115034	-0.0593421	0.0872081	-0.230296	0.111611	0.496231
Coronary artery disease	TAG 54:5;0	0.035946	0.0118317	0.0127524	0.0591396	0.00238927	-0.0458674	0.0872114	-0.216828	0.125093	0.598951
Coronary artery disease	TAG 54:6;0	0.0351227	0.0119068	0.0117818	0.0584636	0.00319018	0.00767303	0.0885287	-0.16587	0.181216	0.930934
Coronary artery disease	TAG 54:7;0	0.031977	0.0120927	0.00827144	0.0556825	0.00820445	-0.00933812	0.0899257	-0.18562	0.166944	0.917297
Coronary artery disease	TAG 56:3;0	0.0257562	0.0127406	0.000780189	0.0507322	0.0432623	0.0886967	0.0933379	-0.0942781	0.271672	0.34201
Coronary artery disease	TAG 56:4;0	0.0219226	0.0130839	-0.00372666	0.0475719	0.0938814	0.00760543	0.0966986	-0.18196	0.197171	0.937313
Coronary artery disease	TAG 56:5;0	0.0420869	0.013551	0.0155216	0.0686522	0.00190723	0.170844	0.100904	-0.0269685	0.368656	0.0904879
Coronary artery disease	TAG 56:6;0	0.0416976	0.011823	0.0185211	0.0648742	0.000423214	0.0494007	0.0875316	-0.122187	0.220989	0.572516
Coronary artery disease	TAG 56:7;0	0.0399016	0.0118194	0.0167321	0.0630712	0.000739566	-0.0307008	0.0872121	-0.201662	0.140261	0.72483
Coronary artery disease	TAG 56:8;0	0.0422247	0.0120919	0.0185209	0.0659286	0.000482484	-0.0679139	0.0895774	-0.243514	0.107686	0.448382
Coronary artery disease	TAG 58:7;0	0.0421108	0.0135643	0.0155193	0.0687023	0.00191566	0.0373322	0.0994915	-0.157711	0.232376	0.707504
Coronary artery disease	TAG 58:8;0	0.0298664	0.0124856	0.00539042	0.0543425	0.0167826	-0.0928942	0.0914115	-0.272091	0.0863031	0.309563
Coronary artery disease	Cer 40:1;2	0.00560531	0.0118609	-0.0176455	0.0288562	0.636522	0.0885368	0.0875312	-0.0830505	0.260124	0.311817
Coronary artery disease	Cer 40:2;2	0.0298622	0.0137277	0.00295018	0.0567742	0.0296504	0.0602982	0.0999875	-0.135719	0.256315	0.546496
Coronary artery disease	Cer 42:1;2	0.00499279	0.0118118	-0.0181618	0.0281474	0.672531	0.0618375	0.0872068	-0.109114	0.232788	0.478292
Coronary artery disease	Cer 42:2;2	0.0130966	0.0118111	-0.0100567	0.03625	0.267538	0.0756331	0.0875264	-0.0959445	0.247211	0.387552
Coronary artery disease	SM 32:1;2	0.0181774	0.01181	-0.00497366	0.0413285	0.12381	-0.0300827	0.0872091	-0.201038	0.140873	0.730142
Coronary artery disease	SM 34:0;2	0.0147195	0.0126488	-0.0100766	0.0395156	0.244588	0.0235178	0.0921879	-0.157202	0.204238	0.798648
Coronary artery disease	SM 34:1;2	0.0172308	0.0118102	-0.00592072	0.0403822	0.144616	0.0180162	0.0872096	-0.15294	0.188973	0.83634
Coronary artery disease	SM 34:2;2	0.0116683	0.0118111	-0.011485	0.0348216	0.323232	-0.000830028	0.0872098	-0.171787	0.170127	0.992406
Coronary artery disease	SM 36:1;2	0.0191839	0.0118098	-0.00396679	0.0423345	0.104333	0.168237	0.0871872	-0.00267553	0.33915	0.0536949
Coronary artery disease	SM 36:2;2	0.0105516	0.0118116	-0.0126026	0.0337058	0.371712	0.0578494	0.0872073	-0.113103	0.228801	0.507124
Coronary artery disease	SM 38:1;2	0.00647285	0.0118117	-0.0166816	0.0296273	0.583707	0.0427888	0.0872084	-0.128165	0.213743	0.623689
Coronary artery disease	SM 38:2;2	-0.00496309	0.0118244	-0.0281425	0.0182163	0.674694	-0.017937	0.0872124	-0.188899	0.153025	0.837054
Coronary artery disease	SM 40:1;2	0.0181862	0.01181	-0.00496487	0.0413373	0.123629	0.0660608	0.0872064	-0.104889	0.237011	0.448762
Coronary artery disease	SM 40:2;2	0.00148317	0.0118119	-0.0216717	0.0246381	0.900079	-0.0266262	0.0872093	-0.197582	0.14433	0.760136
Coronary artery disease	SM 42:2;2	0.023084	0.0118088	-6.47633e-05	0.0462327	0.0506442	0.0354446	0.0872088	-0.13551	0.2064	0.684436
Coronary artery disease	Chol	0.0243149	0.0118134	0.00115722	0.0474727	0.0396019	-0.0533175	0.0872085	-0.224272	0.117637	0.540968
Coronary artery disease	CE 14:0;0	0.0308597	0.0118063	0.00771581	0.0540036	0.00897216	0.0279814	0.0872092	-0.142974	0.198937	0.74833
Coronary artery disease	CE 15:0;0	0.00481387	0.0125163	-0.0197222	0.02935	0.70054	-0.0347543	0.0945049	-0.220015	0.150507	0.713071
Coronary artery disease	CE 16:0;0	0.0561675	0.0117933	0.0330491	0.0792858	1.94816e-06	0.0378122	0.0872087	-0.133143	0.208767	0.664605
Coronary artery disease	CE 16:1;0	0.0328322	0.011806	0.00968902	0.0559754	0.00543362	0.0626095	0.0872069	-0.108342	0.233561	0.472816
Coronary artery disease	CE 17:0;0	0.0155962	0.0119296	-0.00778935	0.0389817	0.191135	-0.102889	0.0875372	-0.274488	0.0687099	0.239883
Coronary artery disease	CE 17:1;0	0.0252458	0.0118176	0.00207985	0.0484118	0.0326894	0.0565623	0.0872082	-0.114392	0.227516	0.516625
Coronary artery disease	CE 18:0;0	0.0143803	0.0118231	-0.0087964	0.037557	0.223914	0.0584919	0.0872091	-0.112464	0.229448	0.502428
Coronary artery disease	CE 18:1;0	0.0377203	0.0118035	0.0145819	0.0608588	0.00140108	0.0629292	0.0872067	-0.108022	0.23388	0.470558
Coronary artery disease	CE 18:2;0	0.0360359	0.0118043	0.012896	0.0591757	0.00227564	-0.126454	0.0871971	-0.297386	0.0444776	0.147043
Coronary artery disease	CE 18:3;0	0.0303862	0.0118065	0.00724199	0.0535304	0.0100821	0.0335271	0.0872089	-0.137428	0.204482	0.70066
Coronary artery disease	CE 20:2;0	0.0238645	0.0130283	-0.00167589	0.0494048	0.0670416	-0.0888142	0.0966873	-0.278357	0.100729	0.358357
Coronary artery disease	CE 20:3;0	0.0453322	0.0118007	0.0221993	0.0684651	0.00012335	0.103969	0.0872015	-0.0669716	0.27491	0.233188
Coronary artery disease	CE 20:4;0	0.041642	0.0118017	0.0185072	0.0647769	0.000420581	0.136999	0.0871948	-0.0339283	0.307927	0.116184
Coronary artery disease	CE 20:5;0	0.0331779	0.0118054	0.0100358	0.0563201	0.00496157	0.0229975	0.0872094	-0.147959	0.193954	0.792016
Coronary artery disease	CE 22:6;0	0.0326743	0.0118059	0.00953135	0.0558173	0.00566095	-0.079094	0.087205	-0.250041	0.0918534	0.364443
Coronary artery disease	LPC 16:0;0	-0.0134247	0.0118109	-0.0365776	0.00972808	0.255726	-0.0893442	0.0872035	-0.260289	0.0816003	0.30561
Coronary artery disease	LPC 18:0;0	-0.0188402	0.0118102	-0.0419916	0.00431123	0.1107	-0.0973533	0.0872024	-0.268296	0.0735891	0.264286
Coronary artery disease	LPC 18:1;0	-0.0328374	0.0118056	-0.0559798	-0.00969497	0.00542474	-0.0821347	0.0872045	-0.253081	0.0888118	0.346294
Coronary artery disease	LPC 18:2;0	-0.035974	0.0118043	-0.0591139	-0.0128341	0.00231568	-0.168963	0.087187	-0.339875	0.00194944	0.0526703
Coronary artery disease	LPC 20:4;0	-0.0125319	0.0126019	-0.037236	0.0121721	0.320043	-0.0252694	0.0921837	-0.205981	0.155442	0.784002
Coronary artery disease	LPE 18:0;0	-0.00389484	0.012628	-0.0286501	0.0208604	0.757767	-0.0762047	0.0907064	-0.25402	0.101611	0.40087
Coronary artery disease	LPE 18:1;0	-0.0219505	0.0139997	-0.0493958	0.00549488	0.11696	0.0836381	0.10634	-0.124833	0.292109	0.431601
Coronary artery disease	LPE 18:2;0	-0.00620076	0.0120406	-0.029804	0.0174025	0.606578	-0.0777117	0.0902637	-0.254656	0.099233	0.389301
Coronary artery disease	PC 14:0;0_16:0;0	0.0150777	0.0134858	-0.0113598	0.0415151	0.263598	0.0800625	0.0999471	-0.115873	0.275998	0.423138
Coronary artery disease	PC 14:0;0_18:1;0	-0.00147328	0.0118979	-0.0247967	0.0218501	0.901456	-0.0175295	0.0875435	-0.189141	0.154082	0.8413
Coronary artery disease	PC 14:0;0_18:2;0	0.00809199	0.0120401	-0.0155103	0.0316943	0.501551	-0.0513488	0.0885508	-0.224936	0.122238	0.562015
Coronary artery disease	PC 15:0;0_18:1;0	0.0111576	0.0124074	-0.0131651	0.0354803	0.368545	0.0658849	0.0925266	-0.115498	0.247268	0.476451
Coronary artery disease	PC 15:0;0_18:2;0	0.0174977	0.0122597	-0.00653534	0.0415307	0.153555	-0.128208	0.0910056	-0.306608	0.0501924	0.158944
Coronary artery disease	PC 16:0;0_16:0;0	0.0278164	0.0118074	0.00467041	0.0509623	0.0185074	0.0414265	0.0872085	-0.129528	0.212381	0.634781
Coronary artery disease	PC 16:0;0_16:1;0	0.0152351	0.0118123	-0.00792041	0.0383907	0.197172	0.0835892	0.0872045	-0.0873573	0.254536	0.337822
Coronary artery disease	PC 16:0;0_17:1;0	0.0093691	0.0118848	-0.0139287	0.0326668	0.430532	0.00522194	0.087867	-0.167024	0.177468	0.952611
Coronary artery disease	PC 16:0;0_18:0;0	0.0124257	0.0118306	-0.0107659	0.0356172	0.293618	-0.0652233	0.0872088	-0.236178	0.105732	0.454546
Coronary artery disease	PC 16:0;0_18:1;0	0.015433	0.0118105	-0.00771918	0.0385851	0.191353	0.106194	0.0872008	-0.064745	0.277134	0.223335
Coronary artery disease	PC 16:0;0_18:2;0	0.0201377	0.0118096	-0.00301251	0.0432879	0.0881997	-0.0619791	0.0872068	-0.23293	0.108972	0.477284
Coronary artery disease	PC 16:0;0_18:3;0	0.00787022	0.0118116	-0.015284	0.0310244	0.505232	0.0175702	0.0872096	-0.153386	0.188527	0.840336
Coronary artery disease	PC 16:0;0_20:1;0	0.00829935	0.0120401	-0.0153029	0.0319016	0.490651	0.110229	0.088877	-0.0639979	0.284455	0.21493
Coronary artery disease	PC 16:0;0_20:2;0	0.0263077	0.0118293	0.00311887	0.0494966	0.0261827	0.0634702	0.0872112	-0.10749	0.23443	0.466775
Coronary artery disease	PC 16:0;0_20:3;0	0.0271178	0.0118076	0.0039714	0.0502642	0.0216682	0.0892344	0.0872035	-0.0817102	0.260179	0.306206
Coronary artery disease	PC 16:0;0_20:4;0	0.0284556	0.0118072	0.00531004	0.0516011	0.0159765	0.185426	0.0871823	0.0145233	0.356329	0.0334641
Coronary artery disease	PC 16:0;0_20:5;0	0.021298	0.0118106	-0.00185431	0.0444502	0.0713844	0.0332845	0.0872091	-0.137671	0.20424	0.702723
Coronary artery disease	PC 16:0;0_22:4;0	0.0166692	0.0120891	-0.00702913	0.0403675	0.167982	0.0932773	0.08756	-0.0783673	0.264922	0.286779
Coronary artery disease	PC 16:0;0_22:5;0	0.0277148	0.0118077	0.00456831	0.0508613	0.0189427	0.0675055	0.0872064	-0.103445	0.238456	0.438904
Coronary artery disease	PC 16:0;0_22:6;0	0.0237105	0.0118096	0.000560211	0.0468608	0.0447092	-0.0889119	0.087204	-0.259857	0.0820336	0.307959
Coronary artery disease	PC 16:1;0_18:0;0	0.0293726	0.0123758	0.00511203	0.0536332	0.0176542	0.00539466	0.0910344	-0.173063	0.183852	0.952747
Coronary artery disease	PC 16:1;0_18:1;0	0.0124426	0.0118139	-0.0107161	0.0356012	0.292277	-0.0627495	0.0872076	-0.233702	0.108203	0.471831
Coronary artery disease	PC 16:1;0_18:2;0	0.0132693	0.011826	-0.00991311	0.0364518	0.26188	-0.191712	0.0871815	-0.362613	-0.0208106	0.0279098
Coronary artery disease	PC 16:1;0_20:4;0	0.0158476	0.013498	-0.0106138	0.0423089	0.240418	-0.0312458	0.100425	-0.228118	0.165626	0.755709
Coronary artery disease	PC 17:0;0_18:1;0	-0.00667027	0.0118875	-0.0299733	0.0166328	0.574736	0.0857729	0.0878615	-0.0864619	0.258008	0.328985
Coronary artery disease	PC 17:0;0_18:2;0	0.00140775	0.0118133	-0.0217497	0.0245652	0.905147	-0.112479	0.0872002	-0.283417	0.0584592	0.19713
Coronary artery disease	PC 17:0;0_20:4;0	0.0187102	0.0118664	-0.00455137	0.0419719	0.114899	0.114367	0.0875283	-0.0572146	0.285949	0.191381
Coronary artery disease	PC 18:0;0_18:1;0	0.00711609	0.0118124	-0.0160398	0.030272	0.546912	0.0889171	0.0872036	-0.0820278	0.259862	0.30793
Coronary artery disease	PC 18:0;0_18:2;0	0.0134204	0.0118109	-0.00973238	0.0365733	0.255878	-0.035766	0.0872088	-0.206721	0.135189	0.681731
Coronary artery disease	PC 18:0;0_18:3;0	0.00860275	0.0122024	-0.0153179	0.0325234	0.480832	-0.0343857	0.0879143	-0.206726	0.137954	0.695715
Coronary artery disease	PC 18:0;0_20:2;0	0.0144925	0.0131221	-0.0112319	0.0402168	0.269453	0.102685	0.095417	-0.0843679	0.289738	0.281895
Coronary artery disease	PC 18:0;0_20:3;0	0.0284575	0.0118091	0.00530813	0.0516068	0.0159868	0.104282	0.0872017	-0.0666589	0.275223	0.231786
Coronary artery disease	PC 18:0;0_20:4;0	0.0312858	0.0118062	0.00814226	0.0544294	0.0080679	0.190928	0.0871807	0.020028	0.361828	0.0285546
Coronary artery disease	PC 18:0;0_20:5;0	0.0197866	0.0118582	-0.00345898	0.0430322	0.0952402	0.0246517	0.0872156	-0.146317	0.19562	0.777451
Coronary artery disease	PC 18:0;0_22:5;0	0.0259352	0.0121075	0.00220073	0.0496697	0.0322226	0.111425	0.0882183	-0.0615104	0.284361	0.206611
Coronary artery disease	PC 18:0;0_22:6;0	0.0263333	0.0119223	0.00296196	0.0497046	0.0272249	-0.0125727	0.0882039	-0.185479	0.160334	0.886656
Coronary artery disease	PC 18:1;0_18:1;0	0.00163469	0.0118119	-0.0215202	0.0247896	0.889934	-0.0699796	0.0872059	-0.240929	0.10097	0.422311
Coronary artery disease	PC 18:1;0_18:2;0	0.00598404	0.0118117	-0.0171705	0.0291385	0.612438	-0.15555	0.0871905	-0.326469	0.0153694	0.0744626
Coronary artery disease	PC 18:1;0_18:3;0	0.0168484	0.0125721	-0.00779712	0.0414939	0.180246	-0.0743013	0.094109	-0.258787	0.110184	0.429836
Coronary artery disease	PC 18:1;0_20:2;0	0.0269641	0.0130497	0.00138184	0.0525464	0.0388478	-0.018514	0.0945899	-0.203945	0.166917	0.844829
Coronary artery disease	PC 18:1;0_20:3;0	0.0218628	0.0118116	-0.0012915	0.0450171	0.0642173	0.0445344	0.0872086	-0.12642	0.215489	0.609601
Coronary artery disease	PC 18:1;0_20:4;0	0.0270083	0.0118078	0.00386159	0.050155	0.0222054	0.104877	0.0872012	-0.0660627	0.275817	0.22913
Coronary artery disease	PC 18:2;0_18:2;0	-0.0134451	0.0118109	-0.0365979	0.00970775	0.255007	-0.141618	0.0871938	-0.312544	0.0293073	0.104382
Coronary artery disease	PC 18:2;0_20:1;0	-0.00390882	0.0134596	-0.030295	0.0224773	0.771513	-0.0904624	0.102961	-0.292306	0.111381	0.37965
Coronary artery disease	PC 18:2;0_20:3;0	0.0056364	0.0123026	-0.0184806	0.0297534	0.646861	-0.0459514	0.0910207	-0.224381	0.132479	0.613684
Coronary artery disease	PC 18:2;0_20:4;0	-0.0069364	0.0119124	-0.0302882	0.0164154	0.560393	-0.00250014	0.0875456	-0.174116	0.169116	0.977218
Coronary artery disease	PE 16:0;0_18:2;0	0.0193291	0.0135291	-0.00719323	0.0458515	0.153144	-0.019816	0.100443	-0.216725	0.177093	0.843611
Coronary artery disease	PE 16:0;0_20:4;0	0.0172913	0.0123314	-0.00688221	0.0414647	0.160898	-0.0252655	0.0902978	-0.202278	0.151747	0.779638
Coronary artery disease	PE 18:0;0_18:2;0	0.0313764	0.0118413	0.00816389	0.054589	0.00807324	0.0487876	0.087859	-0.123442	0.221017	0.578711
Coronary artery disease	PE 18:0;0_20:4;0	0.0284247	0.0118231	0.00524787	0.0516016	0.016235	0.107086	0.0872018	-0.0638555	0.278027	0.219479
Coronary artery disease	PE 18:1;0_18:1;0	0.015951	0.0119301	-0.00743561	0.0393375	0.181254	0.0307742	0.08787	-0.141477	0.203026	0.726181
Coronary artery disease	PI 16:0;0_18:1;0	0.00342311	0.0118241	-0.0197556	0.0266018	0.772205	-0.0412158	0.0872105	-0.212174	0.129743	0.636512
Coronary artery disease	PI 16:0;0_18:2;0	0.0228033	0.0119331	-0.0005893	0.0461958	0.0560557	-0.0170264	0.0882045	-0.189934	0.155881	0.846939
Coronary artery disease	PI 16:0;0_20:4;0	0.0245925	0.0134702	-0.00181451	0.0509994	0.0679512	-0.0123945	0.0976311	-0.20379	0.179001	0.898982
Coronary artery disease	PI 18:0;0_18:1;0	0.01824	0.0118179	-0.00492669	0.0414066	0.122775	0.0470301	0.0872095	-0.123926	0.217986	0.589712
Coronary artery disease	PI 18:0;0_18:2;0	0.0330147	0.0118057	0.00987202	0.0561573	0.00517967	-0.0618435	0.0872073	-0.232795	0.109108	0.478251
Coronary artery disease	PI 18:0;0_20:3;0	0.0146861	0.0121676	-0.00916621	0.0385383	0.227481	0.041569	0.0885621	-0.132041	0.215178	0.638815
Coronary artery disease	PI 18:0;0_20:4;0	0.026296	0.0118079	0.0031491	0.0494429	0.0259789	0.121005	0.0871981	-0.0499291	0.291939	0.165271
Coronary artery disease	PI 18:1;0_18:1;0	0.00941009	0.0118184	-0.0137575	0.0325776	0.425928	-0.0866807	0.087205	-0.257628	0.0842669	0.320262
Coronary artery disease	PI 18:1;0_18:2;0	0.00847278	0.0123911	-0.0158179	0.0327635	0.49414	-0.168467	0.093671	-0.352093	0.0151594	0.0721453
Coronary artery disease	PI 18:1;0_20:4;0	-0.000503085	0.0130741	-0.0261332	0.025127	0.969307	-0.0438706	0.0962549	-0.232566	0.144824	0.648568
Coronary artery disease	PC O-16:0;0/16:0;0	0.00692006	0.0122891	-0.0171706	0.0310107	0.573383	-0.0632903	0.0899511	-0.239624	0.113043	0.481702
Coronary artery disease	PC O-16:0;0/16:1;0	0.00696964	0.01329	-0.0190838	0.0330231	0.600001	0.119403	0.0989653	-0.0746073	0.313413	0.227671
Coronary artery disease	PC O-16:0;0/18:1;0	-0.0116741	0.0120098	-0.035217	0.0118688	0.331062	-0.0293464	0.0899094	-0.205596	0.146903	0.744131
Coronary artery disease	PC O-16:0;0/18:2;0	-0.0165337	0.0118161	-0.0396968	0.00662939	0.161781	-0.0668589	0.0872081	-0.237813	0.104095	0.443309
Coronary artery disease	PC O-16:0;0/20:3;0	0.00895007	0.0122197	-0.0150044	0.0329045	0.463931	0.0729067	0.0902886	-0.104088	0.249901	0.419416
Coronary artery disease	PC O-16:0;0/20:4;0	0.00752667	0.0118116	-0.0156276	0.0306809	0.523998	0.123246	0.0871977	-0.0476875	0.294179	0.15758
Coronary artery disease	PC O-16:0;0/22:5;0	0.00252178	0.012895	-0.022757	0.0278005	0.844959	0.027485	0.0929831	-0.154795	0.209765	0.767552
Coronary artery disease	PC O-16:1;0/16:0;0	-0.0188426	0.0130256	-0.0443776	0.00669248	0.148069	-0.136582	0.0966742	-0.326099	0.0529351	0.157766
Coronary artery disease	PC O-16:1;0/18:0;0	-0.0183313	0.0121568	-0.0421624	0.00549987	0.131626	-0.0786175	0.0913653	-0.257722	0.100487	0.389558
Coronary artery disease	PC O-16:1;0/18:1;0	-0.0247625	0.0118186	-0.0479305	-0.00159446	0.0361877	-0.0473492	0.0875314	-0.218937	0.124238	0.588566
Coronary artery disease	PC O-16:1;0/18:2;0	-0.0152976	0.0118712	-0.0385687	0.00797348	0.197568	-0.182852	0.0875131	-0.354404	-0.0113007	0.0367046
Coronary artery disease	PC O-16:1;0/20:3;0	0.000724183	0.0121452	-0.0230842	0.0245326	0.952454	-0.03165	0.0892403	-0.206589	0.143289	0.722855
Coronary artery disease	PC O-16:1;0/20:4;0	0.0012017	0.0128865	-0.0240604	0.0264638	0.925706	0.0485614	0.0937586	-0.135239	0.232362	0.604519
Coronary artery disease	PC O-16:2;0/18:0;0	-0.000445765	0.012257	-0.0244734	0.0235819	0.97099	-0.0521899	0.0889117	-0.226485	0.122105	0.557233
Coronary artery disease	PC O-17:0;0/15:0;0	-0.00212082	0.012707	-0.027031	0.0227893	0.867453	0.0721836	0.0933448	-0.110805	0.255172	0.439374
Coronary artery disease	PC O-17:0;0/17:1;0	-0.0173169	0.0120625	-0.0409631	0.0063292	0.15116	0.0680654	0.0906244	-0.109586	0.245717	0.452635
Coronary artery disease	PC O-18:0;0/14:0;0	-0.0251707	0.0123877	-0.0494547	-0.00088682	0.0422026	-0.129411	0.0899596	-0.305762	0.0469396	0.150328
Coronary artery disease	PC O-18:0;0/16:1;0	0.0086878	0.0129865	-0.0167704	0.034146	0.503529	-0.0775118	0.0945682	-0.2629	0.107876	0.412455
Coronary artery disease	PC O-18:0;0/20:4;0	0.0029271	0.0120086	-0.0206134	0.0264676	0.807432	0.0410113	0.0882085	-0.131904	0.213927	0.641992
Coronary artery disease	PC O-18:1;0/16:0;0	-0.00373455	0.0120106	-0.0272789	0.0198098	0.755856	-0.0832686	0.0899045	-0.259509	0.0929717	0.35438
Coronary artery disease	PC O-18:1;0/18:2;0	-0.0162129	0.0122111	-0.0401505	0.00772465	0.184315	-0.24868	0.0902408	-0.42558	-0.0717791	0.00587185
Coronary artery disease	PC O-18:1;0/20:3;0	-0.00314613	0.0121051	-0.026876	0.0205837	0.794949	0.0648952	0.0882212	-0.108046	0.237836	0.462002
Coronary artery disease	PC O-18:1;0/20:4;0	0.00114426	0.011812	-0.0220108	0.0242993	0.92283	0.0277277	0.0872094	-0.143228	0.198684	0.750536
Coronary artery disease	PC O-18:2;0/16:0;0	-0.0049137	0.0118176	-0.0280797	0.0182523	0.677573	-0.103766	0.0872031	-0.27471	0.0671781	0.234113
Coronary artery disease	PC O-18:2;0/18:1;0	-0.0140848	0.0122432	-0.0380854	0.00991583	0.250014	-0.0754286	0.0906489	-0.253129	0.102272	0.405385
Coronary artery disease	PC O-18:2;0/18:2;0	-0.0162255	0.0118249	-0.0394058	0.00695472	0.170059	-0.102404	0.0872039	-0.27335	0.0685413	0.240311
Coronary artery disease	PC O-18:2;0/20:4;0	0.0062301	0.0127978	-0.018858	0.0313182	0.626409	-0.0424665	0.092961	-0.224703	0.13977	0.647816
Coronary artery disease	PE O-16:1;0/18:2;0	0.0161067	0.0136521	-0.010657	0.0428704	0.238134	-0.183933	0.101409	-0.382735	0.0148694	0.0697679
Coronary artery disease	PE O-16:1;0/20:4;0	0.019698	0.0118129	-0.00345876	0.0428548	0.0954587	-0.0386112	0.0872092	-0.209567	0.132345	0.657966
Coronary artery disease	PE O-16:1;0/22:5;0	-0.0017525	0.0134602	-0.0281398	0.0246348	0.896414	-0.00914225	0.0958754	-0.197095	0.178811	0.924036
Coronary artery disease	PE O-18:1;0/18:2;0	0.00552308	0.0120436	-0.018086	0.0291322	0.646542	-0.238839	0.0881732	-0.411686	-0.0659922	0.00677051
Coronary artery disease	PE O-18:1;0/20:4;0	0.00129819	0.0118122	-0.0218573	0.0244536	0.91249	-0.0227867	0.0872097	-0.193743	0.14817	0.79388
Coronary artery disease	PE O-18:2;0/18:1;0	0.00644374	0.0121756	-0.0174243	0.0303118	0.59666	-0.159897	0.0899184	-0.336165	0.016372	0.0754095
Coronary artery disease	PE O-18:2;0/18:2;0	0.0059667	0.0125947	-0.0187232	0.0306566	0.635698	-0.146135	0.0940959	-0.330594	0.0383253	0.120464
Coronary artery disease	PE O-18:2;0/20:4;0	0.00531941	0.0118227	-0.0178566	0.0284954	0.652773	-0.0906597	0.0872056	-0.261608	0.0802891	0.298557
Gout	Total cholesterol	0.0174576	0.0118114	-0.00569622	0.0406115	0.139443	-0.126309	0.164826	-0.449417	0.196799	0.443513
Gout	HDL-C	-0.0217367	0.0118104	-0.0448886	0.00141525	0.0657414	-0.256286	0.164805	-0.579352	0.0667806	0.11997
Gout	LDL-C	0.00936799	0.0118706	-0.0139019	0.0326379	0.430034	-0.251972	0.169432	-0.584109	0.0801657	0.137018
Gout	Triglycerides	0.0597412	0.0117921	0.0366251	0.0828572	4.15988e-07	0.613816	0.164673	0.291007	0.936624	0.000194897
Gout	Apo A1	0.00345586	0.0118205	-0.0197158	0.0266276	0.770019	0.204375	0.164816	-0.118712	0.527463	0.215008
Gout	Apo B	0.0373174	0.0118123	0.0141617	0.0604731	0.0015887	0.251504	0.164807	-0.0715658	0.574574	0.12704
Gout	DAG 16:0;0_18:1;0	0.0270432	0.0126765	0.00219302	0.0518934	0.0329354	0.373738	0.169447	0.0415637	0.705911	0.0274458
Gout	DAG 16:0;0_18:2;0	0.021225	0.0129086	-0.00408045	0.0465305	0.100176	0.0753771	0.16717	-0.252335	0.403089	0.652077
Gout	DAG 16:1;0_18:1;0	0.0278123	0.0127371	0.00284316	0.0527815	0.0290316	0.448739	0.164802	0.125671	0.771807	0.00648917
Gout	DAG 18:1;0_18:1;0	0.0385451	0.0120589	0.014906	0.0621842	0.00139778	0.281821	0.164816	-0.0412697	0.604911	0.0873275
Gout	DAG 18:1;0_18:2;0	0.0418456	0.0123005	0.0177327	0.0659585	0.000673026	0.131365	0.169481	-0.200873	0.463603	0.438308
Gout	DAG 18:1;0_18:3;0	0.00902435	0.012372	-0.0152289	0.0332776	0.465774	0.307933	0.171911	-0.0290692	0.644935	0.0733023
Gout	TAG 46:1;0	0.0353228	0.0128676	0.0100976	0.0605479	0.00606731	0.440205	0.164815	0.117109	0.763301	0.00758501
Gout	TAG 46:2;0	0.017865	0.0136033	-0.00880295	0.044533	0.189143	0.281991	0.167187	-0.0457636	0.609745	0.0917234
Gout	TAG 48:0;0	0.0237725	0.0135818	-0.00285325	0.0503983	0.0801193	0.487539	0.164837	0.164392	0.810686	0.00311275
Gout	TAG 48:1;0	0.0430566	0.0119478	0.0196353	0.0664778	0.00031586	0.663345	0.164652	0.340578	0.986113	5.6661e-05
Gout	TAG 48:2;0	0.0416561	0.0119013	0.018326	0.0649862	0.000467889	0.59225	0.164688	0.269412	0.915089	0.000325121
Gout	TAG 48:3;0	0.0371911	0.0120645	0.0135409	0.0608412	0.00205953	0.404193	0.164781	0.0811714	0.727214	0.0141952
Gout	TAG 49:1;0	0.0310282	0.0131402	0.00526855	0.0567879	0.0182427	0.379884	0.167119	0.0522693	0.707498	0.023054
Gout	TAG 49:2;0	0.0316177	0.0128556	0.00641606	0.0568193	0.0139431	0.301501	0.167128	-0.0261282	0.629131	0.071278
Gout	TAG 50:1;0	0.0462945	0.0118372	0.02309	0.0694989	9.27989e-05	0.703273	0.164624	0.380561	1.02599	1.9625e-05
Gout	TAG 50:2;0	0.0485413	0.0118	0.0254098	0.0716729	3.93797e-05	0.686856	0.164633	0.364126	1.00958	3.05449e-05
Gout	TAG 50:3;0	0.0503197	0.0117989	0.0271904	0.0734491	2.0268e-05	0.545605	0.164707	0.22273	0.86848	0.000929
Gout	TAG 50:4;0	0.0463576	0.0118023	0.0232216	0.0694936	8.65135e-05	0.437977	0.164752	0.115015	0.76094	0.00786863
Gout	TAG 50:5;0	0.0299792	0.0134224	0.00366585	0.0562925	0.0255555	0.446168	0.186102	0.0813343	0.811002	0.0165434
Gout	TAG 51:1;0	0.0292357	0.0135882	0.00259734	0.055874	0.0314769	0.489377	0.169454	0.15718	0.821574	0.00389261
Gout	TAG 51:2;0	0.0445125	0.0118314	0.0213193	0.0677056	0.00016976	0.457539	0.164745	0.13459	0.780489	0.00549634
Gout	TAG 51:3;0	0.0484523	0.0118489	0.025225	0.0716797	4.37665e-05	0.24418	0.164811	-0.0788979	0.567258	0.138497
Gout	TAG 51:4;0	0.0513286	0.0136891	0.0244922	0.0781649	0.000179033	0.0422996	0.183111	-0.316674	0.401273	0.817319
Gout	TAG 52:2;0	0.0545687	0.0117987	0.0314398	0.0776977	3.8122e-06	0.556938	0.164702	0.234074	0.879802	0.000724786
Gout	TAG 52:3;0	0.0553694	0.0117945	0.0322488	0.0784901	2.72201e-06	0.334495	0.164785	0.011467	0.657523	0.0424054
Gout	TAG 52:4;0	0.0491972	0.0117976	0.0260703	0.072324	3.08079e-05	0.198576	0.164816	-0.124512	0.521664	0.228307
Gout	TAG 52:5;0	0.0447823	0.0118016	0.0216477	0.067917	0.000149105	0.26881	0.164802	-0.0542507	0.591871	0.102911
Gout	TAG 52:6;0	0.0397346	0.0123516	0.0155213	0.0639478	0.00130192	0.43303	0.169409	0.100934	0.765126	0.0106069
Gout	TAG 53:2;0	0.0448485	0.0119686	0.0213864	0.0683106	0.000180278	0.591416	0.169316	0.259505	0.923327	0.00048064
Gout	TAG 53:3;0	0.0458535	0.0118478	0.0226283	0.0690788	0.000109716	0.317438	0.167056	-0.0100418	0.644917	0.057449
Gout	TAG 53:4;0	0.0457033	0.0123857	0.0214232	0.0699834	0.000226094	0.270319	0.171927	-0.0667144	0.607353	0.115932
Gout	TAG 54:3;0	0.0452574	0.011809	0.0221082	0.0684065	0.000127965	0.337558	0.164785	0.0145303	0.660585	0.0405501
Gout	TAG 54:4;0	0.0397182	0.0118093	0.0165685	0.0628679	0.000774197	0.0938682	0.16483	-0.229246	0.416983	0.569044
Gout	TAG 54:5;0	0.0399984	0.0118282	0.0168116	0.0631851	0.000724482	0.138333	0.164826	-0.184775	0.461441	0.401349
Gout	TAG 54:6;0	0.0390104	0.0119114	0.0156605	0.0623604	0.00106156	0.247436	0.164813	-0.0756473	0.570519	0.13332
Gout	TAG 54:7;0	0.0310981	0.0120831	0.00741148	0.0547846	0.010083	0.367505	0.169416	0.0353961	0.699613	0.0300988
Gout	TAG 56:3;0	0.0201383	0.012794	-0.00494242	0.0452189	0.115529	0.409527	0.171904	0.072536	0.746518	0.0172347
Gout	TAG 56:4;0	0.0275334	0.013218	0.00162116	0.0534456	0.037293	0.569173	0.196426	0.184106	0.954241	0.00377374
Gout	TAG 56:5;0	0.0407714	0.0134534	0.0143974	0.0671455	0.0024524	0.383148	0.17723	0.0357069	0.73059	0.0306714
Gout	TAG 56:6;0	0.0392589	0.0118228	0.0160826	0.0624351	0.000902747	0.518284	0.166984	0.190946	0.845621	0.00191799
Gout	TAG 56:7;0	0.0321181	0.0118193	0.00894877	0.0552875	0.00659502	0.484642	0.164735	0.161714	0.807571	0.00327191
Gout	TAG 56:8;0	0.0209822	0.0120956	-0.00272905	0.0446934	0.082841	0.369212	0.169417	0.0371008	0.701322	0.0293433
Gout	TAG 58:7;0	0.0362967	0.0136361	0.00956441	0.063029	0.00779529	0.664388	0.171814	0.327563	1.00121	0.000111526
Gout	TAG 58:8;0	0.009133	0.0125177	-0.0154058	0.0336718	0.465656	0.450836	0.174448	0.10886	0.792812	0.009778
Gout	Cer 40:1;2	0.0318646	0.0118515	0.00863206	0.0550972	0.00719095	0.0219128	0.164836	-0.301215	0.34504	0.894247
Gout	Cer 40:2;2	0.0237803	0.0137947	-0.0032631	0.0508236	0.0847905	-0.27742	0.192918	-0.65562	0.10078	0.150489
Gout	Cer 42:1;2	0.0300858	0.0118066	0.00694141	0.0532303	0.0108481	0.0889709	0.164829	-0.234143	0.412085	0.589368
Gout	Cer 42:2;2	0.0372012	0.0118053	0.0140593	0.0603431	0.00163255	0.00438573	0.164833	-0.318735	0.327507	0.978774
Gout	SM 32:1;2	-0.00268965	0.0118119	-0.0258445	0.0204652	0.819881	-0.300719	0.164794	-0.623765	0.0223267	0.0680708
Gout	SM 34:0;2	0.00359235	0.0126528	-0.0212115	0.0283962	0.776483	-0.157067	0.174541	-0.499228	0.185094	0.368215
Gout	SM 34:1;2	-0.0054379	0.0118118	-0.0285925	0.0177167	0.645258	-0.470086	0.164739	-0.793024	-0.147149	0.00433621
Gout	SM 34:2;2	0.00801095	0.0118116	-0.0151432	0.0311651	0.497648	-0.334868	0.164785	-0.657896	-0.0118407	0.0421752
Gout	SM 36:1;2	-0.00414188	0.0118119	-0.0272966	0.0190128	0.725858	-0.0818331	0.16483	-0.404948	0.241282	0.619578
Gout	SM 36:2;2	-0.00104182	0.0118125	-0.0241978	0.0221142	0.929723	-0.124926	0.164826	-0.448034	0.198182	0.448521
Gout	SM 38:1;2	-0.002573	0.0118119	-0.0257278	0.0205818	0.827567	-0.35298	0.16478	-0.675997	-0.0299625	0.0322168
Gout	SM 38:2;2	-0.0173783	0.0118244	-0.0405575	0.00580096	0.141687	-0.444748	0.16475	-0.767707	-0.121789	0.00696008
Gout	SM 40:1;2	0.00775091	0.0118116	-0.0154033	0.0309051	0.511709	-0.273305	0.164801	-0.596364	0.0497535	0.0972816
Gout	SM 40:2;2	0.00131763	0.0118119	-0.0218373	0.0244725	0.911183	-0.546362	0.164706	-0.869235	-0.223489	0.000913815
Gout	SM 42:2;2	0.00064555	0.011812	-0.0225094	0.0238005	0.956417	-0.316487	0.16479	-0.639524	0.00655092	0.0548291
Gout	Chol	0.00410144	0.0118183	-0.019066	0.0272689	0.728571	-0.0389868	0.164833	-0.362107	0.284134	0.813033
Gout	CE 14:0;0	0.0204678	0.0118095	-0.0026823	0.0436178	0.0831095	0.254995	0.164805	-0.0680721	0.578062	0.121847
Gout	CE 15:0;0	-0.00611648	0.0124731	-0.0305679	0.0183349	0.623885	-0.2279	0.177205	-0.575282	0.119481	0.198461
Gout	CE 16:0;0	0.0220901	0.0118091	-0.0010592	0.0452393	0.0614411	-0.0131281	0.164833	-0.336249	0.309992	0.936522
Gout	CE 16:1;0	0.0287768	0.0118077	0.00563018	0.0519235	0.0148291	0.718283	0.164614	0.395591	1.04098	1.29834e-05
Gout	CE 17:0;0	-0.00577881	0.0119056	-0.0291173	0.0175597	0.627418	-0.311242	0.167061	-0.638732	0.016248	0.0624978
Gout	CE 17:1;0	0.021324	0.0118125	-0.00183205	0.04448	0.0710852	0.255297	0.164806	-0.0677706	0.578365	0.121407
Gout	CE 18:0;0	-0.00857318	0.0118198	-0.0317434	0.0145971	0.468277	-0.223913	0.164812	-0.546994	0.0991685	0.174319
Gout	CE 18:1;0	0.0330358	0.0118055	0.00989349	0.056178	0.0051504	0.291659	0.164797	-0.0313913	0.614709	0.0768013
Gout	CE 18:2;0	0.018155	0.01181	-0.00499608	0.0413061	0.124275	-0.574088	0.164693	-0.896935	-0.251241	0.000493603
Gout	CE 18:3;0	0.0214705	0.0118092	-0.00167907	0.0446201	0.0690887	0.144995	0.164824	-0.178108	0.468099	0.379052
Gout	CE 20:2;0	-0.00695377	0.0131418	-0.0327166	0.018809	0.596733	-0.538399	0.192779	-0.916317	-0.160481	0.00524188
Gout	CE 20:3;0	0.0302431	0.0118077	0.00709649	0.0533898	0.0104485	0.17739	0.16482	-0.145705	0.500485	0.281844
Gout	CE 20:4;0	0.00432556	0.0118118	-0.0188291	0.0274803	0.714223	-0.0335527	0.164832	-0.356673	0.289567	0.838706
Gout	CE 20:5;0	0.00613928	0.0118117	-0.0170152	0.0292938	0.603246	0.0109397	0.164833	-0.312181	0.33406	0.947086
Gout	CE 22:6;0	0.0105995	0.0118113	-0.0125542	0.0337531	0.369535	-0.221181	0.164812	-0.544261	0.101899	0.179632
Gout	LPC 16:0;0	0.0160369	0.0118104	-0.00711507	0.0391888	0.174552	-0.29567	0.164796	-0.618718	0.0273781	0.0728295
Gout	LPC 18:0;0	0.00202403	0.011813	-0.021133	0.025181	0.863962	-0.488733	0.164732	-0.811655	-0.16581	0.00301871
Gout	LPC 18:1;0	0.00278223	0.0118119	-0.0203726	0.0259371	0.813793	-0.273668	0.164801	-0.596727	0.0493904	0.0968379
Gout	LPC 18:2;0	-0.00309796	0.0118119	-0.0262528	0.0200568	0.793117	-0.727657	0.164608	-1.05034	-0.404976	9.99099e-06
Gout	LPC 20:4;0	-0.00345658	0.0126254	-0.0282067	0.0212936	0.784263	-0.111861	0.196532	-0.497132	0.27341	0.569258
Gout	LPE 18:0;0	0.014656	0.0126594	-0.0101607	0.0394727	0.247023	-0.162326	0.196525	-0.547583	0.222931	0.408847
Gout	LPE 18:1;0	0.0182757	0.0139652	-0.00910196	0.0456534	0.190707	0.0290339	0.200498	-0.364028	0.422096	0.884868
Gout	LPE 18:2;0	0.0195448	0.0120456	-0.00406816	0.0431578	0.104726	-0.229049	0.171909	-0.566044	0.107946	0.182778
Gout	PC 14:0;0_16:0;0	0.00942666	0.0134566	-0.0169535	0.0358069	0.483629	0.352945	0.186138	-0.0119592	0.717849	0.057993
Gout	PC 14:0;0_18:1;0	0.00543506	0.0119037	-0.0178997	0.0287698	0.647982	0.628563	0.16467	0.305761	0.951365	0.000136174
Gout	PC 14:0;0_18:2;0	0.0123972	0.0120571	-0.0112385	0.0360329	0.303889	0.148083	0.167104	-0.179494	0.475659	0.375558
Gout	PC 15:0;0_18:1;0	0.0297215	0.0124741	0.00526809	0.0541748	0.0172171	0.628365	0.169319	0.296444	0.960286	0.000208066
Gout	PC 15:0;0_18:2;0	0.0266101	0.0122333	0.00262897	0.0505912	0.0296485	-0.12148	0.169481	-0.453717	0.210756	0.473536
Gout	PC 16:0;0_16:0;0	0.00860932	0.0118115	-0.0145447	0.0317634	0.466091	0.0829374	0.16483	-0.240178	0.406053	0.61486
Gout	PC 16:0;0_16:1;0	0.027237	0.0118085	0.00408895	0.0503851	0.0211073	0.765494	0.164585	0.44286	1.08813	3.3614e-06
Gout	PC 16:0;0_17:1;0	0.0242588	0.0119015	0.000928267	0.0475893	0.0415575	0.371755	0.164779	0.0487377	0.694772	0.0240964
Gout	PC 16:0;0_18:0;0	0.0208453	0.011825	-0.00233516	0.0440259	0.0779736	-0.0859104	0.167093	-0.413462	0.241641	0.607164
Gout	PC 16:0;0_18:1;0	0.0314975	0.0118061	0.00835408	0.0546409	0.00764981	0.70595	0.164622	0.383243	1.02866	1.82394e-05
Gout	PC 16:0;0_18:2;0	0.0292869	0.0118069	0.0061419	0.0524319	0.0131429	-0.109854	0.164828	-0.432965	0.213257	0.505127
Gout	PC 16:0;0_18:3;0	0.0241181	0.0118085	0.000969886	0.0472662	0.0411455	0.525519	0.164716	0.202627	0.84841	0.0014266
Gout	PC 16:0;0_20:1;0	0.0147045	0.0120523	-0.00892182	0.0383308	0.222487	0.451732	0.167024	0.124313	0.779151	0.00685565
Gout	PC 16:0;0_20:2;0	0.0302866	0.0118421	0.00707259	0.0535006	0.0105621	0.293013	0.164799	-0.0300415	0.616067	0.0754457
Gout	PC 16:0;0_20:3;0	0.032956	0.0118055	0.00981368	0.0560983	0.00525914	0.525367	0.164716	0.202476	0.848259	0.00143115
Gout	PC 16:0;0_20:4;0	0.0106971	0.0118113	-0.0124565	0.0338507	0.365142	0.477602	0.164736	0.15467	0.800533	0.00375261
Gout	PC 16:0;0_20:5;0	0.00467768	0.0118123	-0.0184779	0.0278333	0.692116	0.337805	0.164784	0.0147787	0.660831	0.0404027
Gout	PC 16:0;0_22:4;0	0.0201284	0.0120328	-0.00345948	0.0437164	0.0944113	0.38739	0.164785	0.0643591	0.71042	0.0187576
Gout	PC 16:0;0_22:5;0	0.0173735	0.0118107	-0.00577886	0.0405259	0.141334	0.428257	0.164755	0.105288	0.751225	0.00935917
Gout	PC 16:0;0_22:6;0	0.0132804	0.011813	-0.00987657	0.0364374	0.260958	0.096513	0.164829	-0.226601	0.419627	0.558207
Gout	PC 16:1;0_18:0;0	0.0210359	0.0123659	-0.0032054	0.0452772	0.088969	0.658699	0.166938	0.331445	0.985952	8.03815e-05
Gout	PC 16:1;0_18:1;0	0.0188753	0.0118204	-0.0042962	0.0420468	0.110346	0.587531	0.164687	0.264696	0.910366	0.000362669
Gout	PC 16:1;0_18:2;0	0.018264	0.0118223	-0.0049113	0.0414393	0.122422	0.234972	0.16481	-0.0881037	0.558048	0.153993
Gout	PC 16:1;0_20:4;0	0.0129091	0.0133938	-0.013348	0.0391662	0.335182	0.331106	0.174551	-0.0110812	0.673293	0.057892
Gout	PC 17:0;0_18:1;0	0.0227474	0.0118803	-0.000541614	0.0460364	0.0555698	0.239381	0.164814	-0.0837048	0.562466	0.146427
Gout	PC 17:0;0_18:2;0	0.00642287	0.0118139	-0.0167358	0.0295816	0.586684	-0.483859	0.164734	-0.806785	-0.160932	0.0033223
Gout	PC 17:0;0_20:4;0	0.00445082	0.0118673	-0.0188127	0.0277143	0.707635	0.232224	0.164814	-0.0908598	0.555309	0.158876
Gout	PC 18:0;0_18:1;0	0.0223591	0.0118095	-0.000791045	0.0455093	0.0583567	0.551388	0.164704	0.22852	0.874257	0.000818893
Gout	PC 18:0;0_18:2;0	0.0246976	0.0118083	0.00154971	0.0478454	0.0365153	-0.19562	0.164817	-0.518709	0.127469	0.235308
Gout	PC 18:0;0_18:3;0	0.0218657	0.0121871	-0.00202495	0.0457563	0.0728322	0.319043	0.16708	-0.00848764	0.646573	0.0562379
Gout	PC 18:0;0_20:2;0	0.0262176	0.0131446	0.000449228	0.051986	0.0461388	0.192762	0.177261	-0.154735	0.54026	0.276883
Gout	PC 18:0;0_20:3;0	0.0312738	0.0118091	0.00812457	0.0544231	0.00810774	0.425338	0.164756	0.102367	0.74831	0.00985346
Gout	PC 18:0;0_20:4;0	0.00301524	0.0118119	-0.0201396	0.0261701	0.79852	0.283819	0.164799	-0.0392354	0.606872	0.0850739
Gout	PC 18:0;0_20:5;0	0.00432658	0.0118439	-0.018891	0.0275441	0.714898	0.217333	0.164816	-0.105755	0.540421	0.187331
Gout	PC 18:0;0_22:5;0	0.0266515	0.0121524	0.00282892	0.050474	0.0283339	0.523076	0.169357	0.191083	0.855069	0.00201915
Gout	PC 18:0;0_22:6;0	0.0174436	0.0119347	-0.00595195	0.0408392	0.143898	0.0609736	0.164842	-0.262166	0.384113	0.711474
Gout	PC 18:1;0_18:1;0	0.0052875	0.0118118	-0.0178671	0.0284421	0.654422	0.177816	0.164819	-0.145279	0.50091	0.28069
Gout	PC 18:1;0_18:2;0	0.0167594	0.0118103	-0.00639222	0.0399111	0.155927	-0.231601	0.16481	-0.554678	0.091475	0.159987
Gout	PC 18:1;0_18:3;0	0.00716627	0.0125517	-0.0174393	0.0317719	0.568061	0.248664	0.177207	-0.0987214	0.59605	0.160594
Gout	PC 18:1;0_20:2;0	0.0191858	0.013102	-0.00649896	0.0448705	0.143155	0.388946	0.1772	0.0415696	0.736323	0.0282055
Gout	PC 18:1;0_20:3;0	0.021817	0.0118124	-0.00133871	0.0449727	0.0647936	0.405518	0.164763	0.0825334	0.728503	0.0138701
Gout	PC 18:1;0_20:4;0	-0.000319987	0.0118125	-0.0234759	0.022836	0.97839	0.37084	0.164775	0.0478336	0.693847	0.0244416
Gout	PC 18:2;0_18:2;0	0.00401398	0.0118119	-0.0191407	0.0271687	0.733997	-0.581997	0.164689	-0.904836	-0.259157	0.000412046
Gout	PC 18:2;0_20:1;0	-0.00472711	0.0134358	-0.0310665	0.0216123	0.724979	-0.552831	0.192791	-0.930777	-0.174884	0.0041528
Gout	PC 18:2;0_20:3;0	0.027094	0.0122457	0.0030884	0.0510996	0.0269645	-0.013892	0.17195	-0.35097	0.323186	0.935611
Gout	PC 18:2;0_20:4;0	0.0145454	0.0119012	-0.00878446	0.0378752	0.22168	-0.282466	0.164806	-0.605536	0.0406031	0.0865852
Gout	PE 16:0;0_18:2;0	0.0546299	0.0135413	0.0280835	0.0811762	5.55098e-05	0.286082	0.169542	-0.046288	0.618451	0.0915873
Gout	PE 16:0;0_20:4;0	0.0284348	0.0122346	0.00445109	0.0524186	0.0201484	0.578284	0.164713	0.255393	0.901175	0.000449636
Gout	PE 18:0;0_18:2;0	0.0561183	0.011821	0.0329456	0.079291	2.10144e-06	0.511212	0.164724	0.188304	0.834121	0.00192031
Gout	PE 18:0;0_20:4;0	0.038182	0.0118083	0.0150344	0.0613297	0.00122837	0.692958	0.16463	0.370236	1.01568	2.59418e-05
Gout	PE 18:1;0_18:1;0	0.0249174	0.0119025	0.00158486	0.0482499	0.0363443	0.389155	0.164775	0.0661457	0.712165	0.018217
Gout	PI 16:0;0_18:1;0	0.0162706	0.0118255	-0.00691092	0.0394522	0.168899	0.0783299	0.164831	-0.244788	0.401448	0.63465
Gout	PI 16:0;0_18:2;0	0.0213898	0.011944	-0.00202412	0.0448037	0.0733628	0.0817191	0.169461	-0.250476	0.413914	0.629658
Gout	PI 16:0;0_20:4;0	0.0325912	0.0134105	0.00630134	0.058881	0.015119	0.185146	0.183067	-0.173737	0.54403	0.311889
Gout	PI 18:0;0_18:1;0	0.00670664	0.0118212	-0.0164665	0.0298798	0.570502	0.256368	0.164806	-0.0666994	0.579436	0.119852
Gout	PI 18:0;0_18:2;0	0.0147279	0.0118121	-0.00842735	0.0378831	0.212495	0.014773	0.164833	-0.308348	0.337894	0.928589
Gout	PI 18:0;0_20:3;0	0.0248851	0.0121728	0.00102259	0.0487477	0.0409605	0.425281	0.169399	0.0932065	0.757356	0.012078
Gout	PI 18:0;0_20:4;0	0.0166629	0.0118103	-0.00648878	0.0398146	0.158324	0.217326	0.164813	-0.105756	0.540408	0.187337
Gout	PI 18:1;0_18:1;0	-0.00339041	0.011816	-0.0265533	0.0197725	0.774172	-0.297242	0.164796	-0.62029	0.0258071	0.0713211
Gout	PI 18:1;0_18:2;0	-0.0153541	0.0124627	-0.0397851	0.00907688	0.217991	-0.483058	0.182909	-0.84162	-0.124495	0.00828677
Gout	PI 18:1;0_20:4;0	0.013176	0.012958	-0.0122264	0.0385784	0.309279	0.135907	0.186157	-0.22903	0.500844	0.46538
Gout	PC O-16:0;0/16:0;0	0.0106164	0.012324	-0.0135427	0.0347755	0.38903	-0.28028	0.174489	-0.622336	0.0617758	0.108259
Gout	PC O-16:0;0/16:1;0	0.013879	0.0133069	-0.0122075	0.0399655	0.296995	0.470597	0.18936	0.0993792	0.841815	0.0129765
Gout	PC O-16:0;0/18:1;0	0.00233809	0.0120251	-0.0212349	0.025911	0.845843	-0.103441	0.171924	-0.440464	0.233582	0.547414
Gout	PC O-16:0;0/18:2;0	-0.00151314	0.0118263	-0.0246962	0.02167	0.898195	-0.710965	0.164619	-1.03367	-0.388263	1.58966e-05
Gout	PC O-16:0;0/20:3;0	0.0148341	0.0122253	-0.00913131	0.0387995	0.225021	0.00853817	0.174517	-0.33357	0.350646	0.960981
Gout	PC O-16:0;0/20:4;0	0.00790856	0.0118116	-0.0152456	0.0310627	0.50316	0.044679	0.164832	-0.27844	0.367798	0.786354
Gout	PC O-16:0;0/22:5;0	0.000465471	0.0128925	-0.0248084	0.0257394	0.971201	0.0461178	0.17726	-0.301376	0.393612	0.794741
Gout	PC O-16:1;0/16:0;0	-0.000366283	0.0130712	-0.0259907	0.0252581	0.977645	0.0596282	0.189444	-0.311752	0.431009	0.75296
Gout	PC O-16:1;0/18:0;0	-0.0260158	0.0121947	-0.0499213	-0.00211024	0.0329311	-0.347143	0.171889	-0.6841	-0.0101857	0.0434671
Gout	PC O-16:1;0/18:1;0	-0.0139982	0.0118278	-0.0371843	0.00918784	0.236651	-0.438144	0.164752	-0.761107	-0.11518	0.00784533
Gout	PC O-16:1;0/18:2;0	-0.00357575	0.0118707	-0.0268459	0.0196943	0.763252	-0.637589	0.166928	-0.964817	-0.310361	0.000134837
Gout	PC O-16:1;0/20:3;0	0.00435298	0.0121744	-0.0195126	0.0282186	0.720689	0.0816307	0.169475	-0.250595	0.413856	0.630058
Gout	PC O-16:1;0/20:4;0	0.00735407	0.0128785	-0.0178925	0.0326006	0.567998	-0.122599	0.192888	-0.500728	0.25553	0.525063
Gout	PC O-16:2;0/18:0;0	0.00308036	0.0122917	-0.0210153	0.0271761	0.802128	-0.305505	0.167085	-0.633046	0.022035	0.067528
Gout	PC O-17:0;0/15:0;0	0.0194657	0.0127895	-0.00560616	0.0445375	0.128058	0.0904326	0.177246	-0.257031	0.437896	0.609922
Gout	PC O-17:0;0/17:1;0	0.00652273	0.0120935	-0.0171842	0.0302297	0.589657	0.327164	0.171887	-0.00978818	0.664117	0.0570348
Gout	PC O-18:0;0/14:0;0	-0.0267293	0.0124582	-0.0511516	-0.00230705	0.0319489	-0.376805	0.17447	-0.718825	-0.0347853	0.030832
Gout	PC O-18:0;0/16:1;0	-0.0123045	0.0130065	-0.0378019	0.0131929	0.344172	0.453675	0.186067	0.0889162	0.818434	0.0147882
Gout	PC O-18:0;0/20:4;0	-0.00886001	0.0119818	-0.032348	0.014628	0.459656	-0.300952	0.167069	-0.628458	0.0265548	0.0716894
Gout	PC O-18:1;0/16:0;0	-0.00840014	0.0120248	-0.0319723	0.0151721	0.484844	-0.247214	0.171902	-0.584195	0.0897675	0.150449
Gout	PC O-18:1;0/18:2;0	-0.000224132	0.0122205	-0.0241802	0.023732	0.985368	-0.757149	0.174271	-1.09878	-0.415522	1.41546e-05
Gout	PC O-18:1;0/20:3;0	0.0123936	0.0120744	-0.011276	0.0360632	0.304725	-0.191841	0.1671	-0.519409	0.135726	0.250983
Gout	PC O-18:1;0/20:4;0	0.000408929	0.0118128	-0.0227476	0.0235655	0.972386	-0.220599	0.164812	-0.54368	0.102481	0.180779
Gout	PC O-18:2;0/16:0;0	-0.00340431	0.0118263	-0.0265873	0.0197787	0.773462	-0.413473	0.164761	-0.736453	-0.0904921	0.0121112
Gout	PC O-18:2;0/18:1;0	-0.0134245	0.0122768	-0.0374909	0.0106419	0.27422	-0.287708	0.174483	-0.62975	0.0543352	0.0992126
Gout	PC O-18:2;0/18:2;0	-0.000185846	0.0118198	-0.0233562	0.0229845	0.987456	-0.684724	0.164635	-1.00746	-0.361991	3.23319e-05
Gout	PC O-18:2;0/20:4;0	0.00173226	0.0127357	-0.0232341	0.0266986	0.891813	-0.0159573	0.174558	-0.358153	0.326238	0.927165
Gout	PE O-16:1;0/18:2;0	0.0204624	0.0136241	-0.00624634	0.0471712	0.133175	-0.385163	0.180056	-0.738145	-0.0321808	0.0324698
Gout	PE O-16:1;0/20:4;0	0.0189662	0.0118142	-0.00419319	0.0421255	0.108457	0.0470391	0.164832	-0.276081	0.370159	0.775365
Gout	PE O-16:1;0/22:5;0	0.00675404	0.0133259	-0.0193698	0.0328779	0.612289	0.183158	0.18306	-0.175709	0.542026	0.317092
Gout	PE O-18:1;0/18:2;0	0.00757116	0.0120485	-0.0160477	0.03119	0.52977	-0.204818	0.177182	-0.552149	0.142513	0.24773
Gout	PE O-18:1;0/20:4;0	0.0121903	0.0118117	-0.0109641	0.0353447	0.302083	-0.0697843	0.164831	-0.392901	0.253333	0.672039
Gout	PE O-18:2;0/18:1;0	-0.00838937	0.0121784	-0.032263	0.0154843	0.490929	-0.100451	0.177204	-0.447827	0.246926	0.570826
Gout	PE O-18:2;0/18:2;0	0.0108522	0.0125388	-0.0137281	0.0354324	0.386803	-0.294877	0.17193	-0.631918	0.0421642	0.0863762
Gout	PE O-18:2;0/20:4;0	0.0146344	0.0118234	-0.00854305	0.0378118	0.215852	-0.0496654	0.164833	-0.372787	0.273456	0.763189
