# Supplementary material for: Polygenic scores for complex traits are associated with changes in concentration of circulating lipid species
Source: PLoS Biol. 2024 Sep 26;22(9):e3002830. doi: 10.1371/journal.pbio.3002830 (PMC11460696; doi:10.1371/journal.pbio.3002830)
Supplement: S9 Table — All registries are nationwide and contain information on all Finnish citizens. (XLSX) [file pbio.3002830.s010.xlsx]

## Sheet: Sheet1
S9 Table. Disease definitions in FinnGen. All registries are nationwide and contain information on all Finnish citizens.
*KELA = the Social insurance Institute of Finland
		Hospital discharge registry			Hospital discharge registry codes to exclude		Cause of death registry			Cause of death registry codes to exclude
Disease	Additional definitions	ICD-10	ICD-9	ICD-8	ICD-10	ICD-9	ICD-10	ICD-9	ICD-8	ICD-10	ICD-9	Kela* reimbursement codes	Purchases with ATC codes
Type 2 diabetes	Individuals with type 1 diabetes were excluded from cases (ICD-10 E10.[0-9], ICD-9 250[0-8]B as a hospital discharge diagnosis or cause of death, or ICD-10 E10 for eligibility of reimburse medications)												A10B
Type 2 diabetes with coma		E11.0	2502A	-			E11.0	2502A	-
Type 2 diabetes with ketoacidosis		E11.1	2501A	-			E11.1	2501A	-
Type 2 diabetes with renal complications		E11.2	2503A	-			E11.2	2503A	-
Type 2 diabetes with ophthalmic complications		E11.3	2504A	-			E11.3	2504A	-
Type 2 diabetes with neurological complications		E11.4	2505A	-			E11.4	2505A	-
Type 2 diabetes with peripheral circulatory complications		E11.5	2506A	-			E11.5	2506A	-
Type 2 diabetes with other specified/multiple/unspecified complications		E11.[6-8]	2507A|2508A	-			E11.[6-8]	2507A|2508A	-			Any with ICD-10 E11
Type 2 diabetes without complications		E11.9	2500A	-			E11.9	2500A	-
Venous thromboembolism		I26|I80|O871|O88.2	415|451|6713|6714|6732	450|451|671|6739	I800	4510	I26|I80|O871|O882	415|451|6713|6714|6732	450|451|671|6739	I800	4510
