# Supplementary material for: Polygenic scores for complex traits are associated with changes in concentration of circulating lipid species
Source: PLoS Biol. 2024 Sep 26;22(9):e3002830. doi: 10.1371/journal.pbio.3002830 (PMC11460696; doi:10.1371/journal.pbio.3002830)
Supplement: S10 Table — The analysis was performed in the FinnGen participants. (XLSX) [file pbio.3002830.s011.xlsx]

## Sheet: Sheet1
S10 Table. Association of PGSs for type 2 diabetes and venous thromboembolism with the risk of developing type 2 diabetes and venous thromboembolism respectively. The analysis was performed in the FinnGen participants.
The median levels of the lipid species in the GeneRISK cohort with stongest association with the PGS are also provided.
PGS for Type 2 diabetes	Type 2 diabetes risk				PC O 18:2;0/18:2.;0
Percentiles (%)	Odds ratio	L95	U95	Median	L95	U95
0-10	0.327	0.312	0.341	2.24148	2.18401	2.29657
10_20	0.519	0.499	0.539	2.09312	2.04396	2.16696
20-30	0.633	0.61	0.657	2.08849	2.0234	2.16915
30-40	0.783	0.756	0.811	1.99429	1.92785	2.05565
40-60 (Ref)	1			2.00439	1.97151	2.06546
60-70	1.254	1.215	1.295	1.98726	1.92485	2.06735
70-80	1.535	1.488	1.584	2.00761	1.93405	2.06289
80-90	1.899	1.843	1.959	1.92124	1.82937	2.04571
90-100	3.083	2.993	3.175	1.86571	1.79558	1.92518
PGS for Venous thromboembolism	Venous thromboembolism risk			PC 18:0;0_20:4;0
Percentiles (%)	Odds ratio	L95	U95	Median	L95	U95
0-10	0.637	0.598	0.678	58.4156	56.2904	59.8541
10_20	0.735	0.693	0.78	58.2499	56.4984	60.2084
20-30	0.841	0.794	0.889	59.1937	57.4372	61.0362
30-40	0.909	0.859	0.96	60.2332	58.7141	61.3835
40-60 (Ref)	1			60.2005	58.9459	61.4668
60-70	1.152	1.094	1.213	61.3534	59.7907	63.1852
70-80	1.276	1.213	1.342	60.4693	58.294	62.1334
80-90	1.469	1.399	1.542	62.0577	60.2382	63.8327
90-100	2.134	2.04	2.232	61.8333	60.125	63.3341
