# Supplementary material for: Polygenic scores for complex traits are associated with changes in concentration of circulating lipid species
Source: PLoS Biol. 2024 Sep 26;22(9):e3002830. doi: 10.1371/journal.pbio.3002830 (PMC11460696; doi:10.1371/journal.pbio.3002830)
Supplement: S11 Table — Only the traits with at least 10 PGS-lipid associations are included. (XLSX) [file pbio.3002830.s012.xlsx]

## Sheet: Sheet1
S11 Table. Correlations between the effect of PGSs on the lipidome. The correlations were calculated using the z scores (beta/standard error). Only the traits with at least 10 significant PGS-lipid associations are included.
Trait	Sex hormone binding globulin	Type 2 diabetes	Body mass index	Alanine aminotransferase	Gamma glutamyltransferase	Vitamin D	Insulin	Aspartate aminotransferase	Urate	C-reactive protein	Albumin	Direct bilirubin	Alzheimer	Calcium	Gout	Venous thromboembolism
Sex hormone binding globulin	1	-0.913845	-0.770424	-0.831221	-0.807684	0.765297	-0.89537	-0.792777	-0.925712	-0.632626	-0.480319	-0.0860979	-0.098914	-0.34203	-0.861976	-0.0326656
Type 2 diabetes	-0.913845	1	0.831147	0.926115	0.867175	-0.679684	0.895235	0.752489	0.891875	0.67414	0.487684	-0.031879	0.119127	0.472086	0.772882	0.284394
Body mass index	-0.770424	0.831147	1	0.828318	0.825516	-0.608034	0.682438	0.616764	0.829904	0.853139	0.187978	-0.172818	-0.069298	0.25232	0.667408	0.364749
Alanine aminotransferase	-0.831221	0.926115	0.828318	1	0.879408	-0.645474	0.876515	0.807221	0.863879	0.709643	0.437152	-0.105576	0.0393977	0.465153	0.745925	0.337294
Gamma glutamyltransferase	-0.807684	0.867175	0.825516	0.879408	1	-0.725407	0.808578	0.786712	0.854824	0.757816	0.52292	-0.184169	0.148732	0.528486	0.775842	0.337563
Vitamin D	0.765297	-0.679684	-0.608034	-0.645474	-0.725407	1	-0.69092	-0.757765	-0.807005	-0.485584	-0.558239	0.0549505	-0.283712	-0.409221	-0.806332	-0.0471627
Insulin	-0.89537	0.895235	0.682438	0.876515	0.808578	-0.69092	1	0.810947	0.855223	0.551086	0.509664	0.0159319	0.150751	0.400385	0.79221	0.0557219
Aspartate aminotransferase	-0.792777	0.752489	0.616764	0.807221	0.786712	-0.757765	0.810947	1	0.81297	0.509304	0.593725	0.00394413	0.234134	0.406408	0.79218	-0.0103806
Urate	-0.925712	0.891875	0.829904	0.863879	0.854824	-0.807005	0.855223	0.81297	1	0.701831	0.448387	0.00898753	0.0844452	0.364497	0.917128	0.144538
C-reactive protein	-0.632626	0.67414	0.853139	0.709643	0.757816	-0.485584	0.551086	0.509304	0.701831	1	0.0648573	-0.221629	-0.279629	0.201962	0.579773	0.418538
Albumin	-0.480319	0.487684	0.187978	0.437152	0.52292	-0.558239	0.509664	0.593725	0.448387	0.0648573	1	0.0668568	0.552564	0.792396	0.535666	0.0216482
Direct bilirubin	-0.0860979	-0.031879	-0.172818	-0.105576	-0.184169	0.0549505	0.0159319	0.00394413	0.00898753	-0.221629	0.0668568	1	-0.109981	-0.131616	0.0559209	-0.449373
Alzheimer's disease	-0.098914	0.119127	-0.069298	0.0393977	0.148732	-0.283712	0.150751	0.234134	0.0844452	-0.279629	0.552564	-0.109981	1	0.419019	0.125295	-0.0954134
Calcium	-0.34203	0.472086	0.25232	0.465153	0.528486	-0.409221	0.400385	0.406408	0.364497	0.201962	0.792396	-0.131616	0.419019	1	0.401867	0.412816
Gout	-0.861976	0.772882	0.667408	0.745925	0.775842	-0.806332	0.79221	0.79218	0.917128	0.579773	0.535666	0.0559209	0.125295	0.401867	1	0.081661
Venous thromboembolism	-0.0326656	0.284394	0.364749	0.337294	0.337563	-0.0471627	0.0557219	-0.0103806	0.144538	0.418538	0.0216482	-0.449373	-0.0954134	0.412816	0.081661	1
