# Supplementary material for: Polygenic scores for complex traits are associated with changes in concentration of circulating lipid species
Source: PLoS Biol. 2024 Sep 26;22(9):e3002830. doi: 10.1371/journal.pbio.3002830 (PMC11460696; doi:10.1371/journal.pbio.3002830)
Supplement: S12 Table — (XLSX) [file pbio.3002830.s013.xlsx]

## Sheet: Sheet1
S12 Table. Heterogeneity between the effects of PGSs for type 2 diabetes and fastng glucose on lipids.
Lipid	Beta per s.d. increase in PGS (Fating glucose)	Standard Error (Fating glucose)	Beta per s.d. increase in PGS (Type 2 diabetes)	Standard Error (Type 2 diabetes)	Chi square (Heterogeneity)	P (Heterogeneity)
Total cholesterol	-0.00327937	0.0118147	-0.0098691	0.0118138	0.155558	0.693279
HDL-C	-0.0162337	0.0118132	-0.114284	0.0117369	34.6684	3.90926e-09
LDL-C	0.00769831	0.0119003	0.0176292	0.0118825	0.348726	0.554835
Triglycerides	0.0104358	0.0118142	0.102396	0.0117522	30.4534	3.41984e-08
Apo A1	-0.0116513	0.0118226	-0.0677768	0.0117928	11.2969	0.000776358
Apo B	0.0106774	0.0118227	0.0630271	0.0117965	9.8249	0.00172165
DAG 16:0;0_18:1;0	0.0148019	0.0125755	0.0825837	0.0126262	14.4676	0.00014259
DAG 16:0;0_18:2;0	0.029601	0.012755	0.0915467	0.012823	11.7305	0.000614847
DAG 16:1;0_18:1;0	0.00216094	0.012667	0.0594918	0.0127544	10.1719	0.00142597
DAG 18:1;0_18:1;0	-0.000589079	0.0120535	0.0689235	0.0120646	16.6138	4.5817e-05
DAG 18:1;0_18:2;0	0.0174863	0.0123249	0.0690442	0.0123382	8.74028	0.00311256
DAG 18:1;0_18:3;0	0.0141329	0.0123086	0.04446	0.0123248	3.0314	0.0816674
TAG 46:1;0	0.00939204	0.0128081	0.0813543	0.012768	15.8332	6.91793e-05
TAG 46:2;0	0.0125875	0.0134547	0.0619311	0.0135306	6.68701	0.00971179
TAG 48:0;0	0.0135216	0.013448	0.108941	0.0135284	25.0224	5.66672e-07
TAG 48:1;0	0.0101484	0.0119317	0.101101	0.0118673	29.2107	6.49181e-08
TAG 48:2;0	0.00681061	0.0118989	0.091547	0.0118571	25.4461	4.54917e-07
TAG 48:3;0	0.00483309	0.0120661	0.0785138	0.0120437	18.6788	1.54689e-05
TAG 49:1;0	0.00394867	0.0130394	0.0963172	0.0131017	24.9705	5.82156e-07
TAG 49:2;0	7.2888e-05	0.0127705	0.0777631	0.0128116	18.4454	1.74838e-05
TAG 50:1;0	0.015567	0.0118365	0.109817	0.0117753	31.8664	1.65149e-08
TAG 50:2;0	0.00634793	0.0118123	0.0952937	0.01177	28.4516	9.60686e-08
TAG 50:3;0	0.00758842	0.0118164	0.0878975	0.0117705	23.1854	1.47113e-06
TAG 50:4;0	0.0130125	0.0118121	0.083324	0.0117798	17.7646	2.49991e-05
TAG 50:5;0	0.00867916	0.0134751	0.0753811	0.0134501	12.2741	0.000459292
TAG 51:1;0	0.00621808	0.0134721	0.097417	0.0135727	22.7424	1.85232e-06
TAG 51:2;0	0.0049293	0.0118238	0.0911856	0.0117859	26.6949	2.38247e-07
TAG 51:3;0	0.0102128	0.0118657	0.0854045	0.011831	20.1371	7.20863e-06
TAG 51:4;0	-0.00528022	0.0137568	0.0480668	0.013821	7.48392	0.00622522
TAG 52:2;0	0.00807722	0.0118134	0.0963403	0.011771	28.0114	1.20601e-07
TAG 52:3;0	0.009448	0.0118117	0.0856263	0.0117687	20.8733	4.90682e-06
TAG 52:4;0	0.0140891	0.0118108	0.0777276	0.0117762	14.5587	0.000135859
TAG 52:5;0	0.022712	0.0118093	0.0809104	0.0117759	12.1779	0.00048358
TAG 52:6;0	0.0289446	0.0123645	0.0883997	0.0123375	11.5863	0.00066439
TAG 53:2;0	-0.000791942	0.0119697	0.0843809	0.0119319	25.3968	4.66681e-07
TAG 53:3;0	0.00254795	0.0118727	0.0735718	0.0118468	17.9319	2.28952e-05
TAG 53:4;0	0.00154548	0.0124124	0.0662632	0.0124751	13.5242	0.000235508
TAG 54:3;0	0.00123021	0.0118202	0.068934	0.0117959	16.4376	5.02786e-05
TAG 54:4;0	0.00787648	0.0118151	0.0591153	0.0118053	9.41143	0.00215637
TAG 54:5;0	0.020649	0.0118212	0.0692533	0.0118006	8.46744	0.00361559
TAG 54:6;0	0.0377931	0.0118852	0.0818134	0.011854	6.87706	0.00873092
TAG 54:7;0	0.0375139	0.012088	0.0777334	0.0120812	5.53834	0.0186042
TAG 56:3;0	0.00346213	0.0127056	0.0640097	0.0127409	11.3231	0.000765499
TAG 56:4;0	-0.000470373	0.0130656	0.0649865	0.0130447	12.5695	0.000392096
TAG 56:5;0	-0.00124774	0.0135841	0.0718269	0.0135118	14.5464	0.000136752
TAG 56:6;0	0.0276426	0.0118256	0.0908414	0.0117976	14.3143	0.000154682
TAG 56:7;0	0.0331976	0.0118266	0.0869747	0.0117976	10.3636	0.00128527
TAG 56:8;0	0.0314426	0.0120664	0.0758648	0.0120935	6.76148	0.00931465
TAG 58:7;0	0.0133839	0.013646	0.0953478	0.0135806	18.1253	2.0683e-05
TAG 58:8;0	0.0172599	0.0125361	0.0588709	0.0125153	5.518	0.0188218
Cer 40:1;2	-0.00185765	0.0118648	0.0573827	0.0118268	12.5048	0.000405912
Cer 40:2;2	-0.0152571	0.0137935	0.0374765	0.013813	7.29763	0.00690458
Cer 42:1;2	0.00815712	0.0118116	0.0435151	0.0118008	4.48465	0.0342006
Cer 42:2;2	-0.0110426	0.011813	0.0273877	0.0118078	5.29406	0.0213982
SM 32:1;2	-0.0136302	0.0118109	-0.0187269	0.0118099	0.0931147	0.760254
SM 34:0;2	-0.00297753	0.012652	-0.0464178	0.0126513	5.89466	0.0151868
SM 34:1;2	-0.0156129	0.0118105	-0.0732583	0.0117802	11.942	0.000548835
SM 34:2;2	-0.0130056	0.011811	-0.0574118	0.0117925	7.07892	0.00779959
SM 36:1;2	-0.0119001	0.0118111	0.00965629	0.0118114	1.66544	0.196871
SM 36:2;2	-0.0163896	0.0118113	-0.00974086	0.0118176	0.158353	0.690678
SM 38:1;2	-0.0134166	0.0118109	0.000637651	0.011812	0.707918	0.400136
SM 38:2;2	-0.0268282	0.0118283	-0.0448838	0.011823	1.16559	0.280308
SM 40:1;2	0.00648625	0.0118117	0.0190048	0.0118098	0.561719	0.453568
SM 40:2;2	-0.0152876	0.0118106	-0.038046	0.0118034	1.85771	0.17289
SM 42:2;2	-0.00711673	0.0118117	-0.0446152	0.0118002	5.04425	0.0247078
Chol	-0.00320874	0.0118172	-0.00982887	0.0118223	0.15685	0.692073
CE 14:0;0	0.00348541	0.0118119	0.0241316	0.0118085	1.52805	0.216406
CE 15:0;0	-0.00351439	0.0124215	-0.0099218	0.0125293	0.131892	0.716478
CE 16:0;0	0.0104282	0.0118113	0.00361512	0.0118119	0.166358	0.683369
CE 16:1;0	-0.0102858	0.0118121	0.0337054	0.0118056	6.93882	0.00843446
CE 17:0;0	-0.00499134	0.0119096	-0.0311212	0.0119047	2.40784	0.120729
CE 17:1;0	-0.0112389	0.0118148	0.0177871	0.0118156	3.01762	0.0823642
CE 18:0;0	0.00936855	0.0118269	0.0181929	0.0118327	0.278215	0.597874
CE 18:1;0	0.00285462	0.0118119	0.00452638	0.0118118	0.0100157	0.920282
CE 18:2;0	-0.0110644	0.0118112	-0.0368467	0.0118039	2.38393	0.122589
CE 18:3;0	0.0171434	0.0118102	0.0302906	0.0118065	0.619803	0.43112
CE 20:2;0	-0.010579	0.0131482	-0.0655974	0.0129632	8.87895	0.00288477
CE 20:3;0	0.007919	0.0118123	0.0603563	0.0117933	9.86918	0.00168071
CE 20:4;0	0.0283714	0.0118072	0.0221944	0.011809	0.136824	0.711459
CE 20:5;0	0.0341983	0.011805	0.0313539	0.0118061	0.0290252	0.864721
CE 22:6;0	0.0134318	0.0118109	-0.0108847	0.0118131	2.11895	0.145486
LPC 16:0;0	-0.00669156	0.0118117	-0.0343528	0.011805	2.74369	0.0976391
LPC 18:0;0	-0.020957	0.0118094	-0.048717	0.0117984	2.7654	0.0963227
LPC 18:1;0	-0.0170997	0.0118102	-0.0896845	0.0117644	18.9597	1.3351e-05
LPC 18:2;0	-0.0220504	0.0118091	-0.107666	0.0117433	26.4281	2.73529e-07
LPC 20:4;0	0.0193799	0.0126168	-0.0365777	0.0127028	9.76852	0.00177525
LPE 18:0;0	-0.0128238	0.0125959	-0.0366359	0.0126194	1.78359	0.181709
LPE 18:1;0	-0.0262139	0.0139698	-0.041386	0.0138635	0.594271	0.440772
LPE 18:2;0	-0.0245965	0.0120345	-0.0512489	0.0120379	2.45169	0.117398
PC 14:0;0_16:0;0	-0.0113747	0.0135248	0.0035583	0.0134466	0.613077	0.433631
PC 14:0;0_18:1;0	8.66823e-06	0.0119107	0.0172222	0.011898	1.04543	0.306562
PC 14:0;0_18:2;0	0.0114717	0.0121007	0.0215639	0.0120599	0.348967	0.554698
PC 15:0;0_18:1;0	-0.00836229	0.0124124	0.00783557	0.01239	0.853011	0.355702
PC 15:0;0_18:2;0	-0.0167282	0.0123069	-0.0408043	0.0122703	1.91926	0.165939
PC 16:0;0_16:0;0	0.00889248	0.0118115	-0.0194133	0.0118097	2.87194	0.0901361
PC 16:0;0_16:1;0	-0.000297067	0.0118128	0.0401233	0.0118057	5.85766	0.0155094
PC 16:0;0_17:1;0	-0.003197	0.011902	0.0100124	0.0118831	0.616858	0.432217
PC 16:0;0_18:0;0	-0.0173722	0.0118284	-0.0179014	0.0118259	0.00100098	0.974761
PC 16:0;0_18:1;0	-0.00388658	0.0118119	0.00955576	0.0118114	0.647589	0.420976
PC 16:0;0_18:2;0	-0.0209723	0.0118094	-0.0375443	0.0118036	0.985094	0.320944
PC 16:0;0_18:3;0	0.00250614	0.0118119	0.0102716	0.0118113	0.216114	0.642017
PC 16:0;0_20:1;0	0.00636274	0.0120411	-0.00293328	0.012063	0.297469	0.585473
PC 16:0;0_20:2;0	-0.013517	0.0118494	0.0117642	0.0118491	2.27605	0.131386
PC 16:0;0_20:3;0	0.0045248	0.0118118	0.0611223	0.0117899	11.5011	0.000695568
PC 16:0;0_20:4;0	0.0370603	0.0118038	0.0453793	0.0117998	0.248433	0.618181
PC 16:0;0_20:5;0	0.0437398	0.0118008	0.0464886	0.0117992	0.0271333	0.869163
PC 16:0;0_22:4;0	0.000360178	0.0120762	0.0216292	0.0120657	1.55232	0.212793
PC 16:0;0_22:5;0	0.0224274	0.0118093	0.0237077	0.0118113	0.00587604	0.938898
PC 16:0;0_22:6;0	0.0168188	0.0118189	-0.00575409	0.0118143	1.82456	0.176771
PC 16:1;0_18:0;0	-0.0138072	0.0123507	0.0292935	0.0123651	6.08204	0.0136563
PC 16:1;0_18:1;0	-0.0175978	0.0118144	-0.0229553	0.0118127	0.10283	0.748459
PC 16:1;0_18:2;0	-0.0262812	0.011814	-0.0412982	0.0118046	0.808508	0.368562
PC 16:1;0_20:4;0	0.00644291	0.01332	0.00927165	0.0135219	0.0222106	0.881528
PC 17:0;0_18:1;0	-0.00718845	0.0119027	-0.00813923	0.0119042	0.00318993	0.95496
PC 17:0;0_18:2;0	-0.0301498	0.0118097	-0.0444579	0.011804	0.734281	0.391499
PC 17:0;0_20:4;0	0.0219964	0.0118784	0.0230921	0.0118935	0.00424912	0.948026
PC 18:0;0_18:1;0	-0.013407	0.0118131	0.00965702	0.0118121	1.90611	0.167396
PC 18:0;0_18:2;0	-0.0314914	0.0118061	-0.0287398	0.0118071	0.0271584	0.869103
PC 18:0;0_18:3;0	-0.000451541	0.0122277	0.0181319	0.0122312	1.15455	0.282599
PC 18:0;0_20:2;0	-0.0128281	0.0131445	0.0139043	0.0131186	2.07211	0.150014
PC 18:0;0_20:3;0	-0.00506283	0.011815	0.073009	0.0117834	21.8904	2.88673e-06
PC 18:0;0_20:4;0	0.029132	0.0118069	0.0469807	0.0117989	1.14342	0.284932
PC 18:0;0_20:5;0	0.03537	0.0118446	0.0443814	0.0118434	0.289441	0.590579
PC 18:0;0_22:5;0	0.00724003	0.0121384	0.0442795	0.0121133	4.66525	0.030779
PC 18:0;0_22:6;0	0.00995764	0.0119543	0.0228691	0.01193	0.584459	0.44457
PC 18:1;0_18:1;0	-0.0239756	0.0118086	-0.0661229	0.0117861	6.38179	0.0115297
PC 18:1;0_18:2;0	-0.0360707	0.0118043	-0.0787055	0.0117753	6.53865	0.0105556
PC 18:1;0_18:3;0	0.0083656	0.0125869	-0.0266908	0.0125293	3.89633	0.0483918
PC 18:1;0_20:2;0	-0.032256	0.0129987	-0.0213526	0.0130577	0.350208	0.553995
PC 18:1;0_20:3;0	-0.0110712	0.0118177	0.0198051	0.0118188	3.41283	0.0646915
PC 18:1;0_20:4;0	0.0241108	0.0118094	0.00245734	0.0118119	1.68065	0.194839
PC 18:2;0_18:2;0	-0.0352124	0.0118046	-0.0812309	0.0117729	7.61898	0.0057757
PC 18:2;0_20:1;0	-0.0207925	0.0134299	-0.0688591	0.0134116	6.41361	0.0113249
PC 18:2;0_20:3;0	-0.0183163	0.0123289	-0.0167065	0.012318	0.0085318	0.926406
PC 18:2;0_20:4;0	-0.00411448	0.0119265	-0.0393632	0.01192	4.36987	0.0365797
PE 16:0;0_18:2;0	-0.0238368	0.0135316	0.0191748	0.0135332	5.05118	0.0246091
PE 16:0;0_20:4;0	-0.00653464	0.0123017	0.022997	0.0122714	2.88858	0.0892093
PE 18:0;0_18:2;0	-0.020659	0.0118661	0.0317195	0.0118589	9.74819	0.00179499
PE 18:0;0_20:4;0	0.00344255	0.0118207	0.0414115	0.011823	5.1577	0.0231435
PE 18:1;0_18:1;0	-0.014689	0.0119466	0.0144181	0.0119288	2.97254	0.0846886
PI 16:0;0_18:1;0	0.0083405	0.0118238	0.0157871	0.011822	0.198352	0.656055
PI 16:0;0_18:2;0	-0.0100606	0.0119517	0.01945	0.0119629	3.04551	0.0809608
PI 16:0;0_20:4;0	-0.000131435	0.0134458	0.0487053	0.0135153	6.56212	0.0104172
PI 18:0;0_18:1;0	-0.0205743	0.0118275	-0.0128697	0.0118205	0.212294	0.644975
PI 18:0;0_18:2;0	-0.0158712	0.0118198	-0.0200427	0.0118125	0.0623165	0.802871
PI 18:0;0_20:3;0	-0.0190536	0.0121595	0.0248315	0.0121683	6.5082	0.0107378
PI 18:0;0_20:4;0	-0.00443083	0.0118118	0.0275734	0.0118075	3.67206	0.0553317
PI 18:1;0_18:1;0	-0.0311105	0.0118209	-0.0659995	0.0117967	4.36452	0.0366949
PI 18:1;0_18:2;0	-0.0313713	0.0123734	-0.0557224	0.0124017	1.93213	0.164525
PI 18:1;0_20:4;0	-0.00628866	0.0130357	-0.0118353	0.0130695	0.0902901	0.763809
PC O-16:0;0/16:0;0	0.000561353	0.0123215	-0.0405727	0.012305	5.57992	0.0181676
PC O-16:0;0/16:1;0	-0.029912	0.0132788	-0.0368737	0.013155	0.138715	0.709562
PC O-16:0;0/18:1;0	-0.00556831	0.0120255	-0.0928245	0.0119475	26.4953	2.64174e-07
PC O-16:0;0/18:2;0	-0.0200246	0.0118259	-0.103515	0.0117648	25.0509	5.58379e-07
PC O-16:0;0/20:3;0	-0.00478469	0.0122087	-0.0222951	0.0121866	1.03042	0.31006
PC O-16:0;0/20:4;0	0.0248379	0.0118083	-0.0198811	0.0118096	7.17017	0.00741258
PC O-16:0;0/22:5;0	-0.0174363	0.0129332	-0.00233452	0.0128381	0.686764	0.407267
PC O-16:1;0/16:0;0	0.000871794	0.013035	-0.071757	0.0129319	15.646	7.63748e-05
PC O-16:1;0/18:0;0	0.0131748	0.0122084	-0.0552847	0.0121329	15.82	6.96621e-05
PC O-16:1;0/18:1;0	-0.0179463	0.0118268	-0.108102	0.0117626	29.2131	6.4838e-08
PC O-16:1;0/18:2;0	-0.00750565	0.0118795	-0.0958902	0.0118232	27.8089	1.33908e-07
PC O-16:1;0/20:3;0	0.0068484	0.0121387	-0.0185994	0.0121768	2.1906	0.138856
PC O-16:1;0/20:4;0	0.0054876	0.0128678	-0.043128	0.0129268	7.10429	0.00768999
PC O-16:2;0/18:0;0	-0.00621588	0.012267	-0.0654226	0.0122493	11.6645	0.000637056
PC O-17:0;0/15:0;0	0.00542121	0.012758	-0.0105265	0.0127658	0.780799	0.376897
PC O-17:0;0/17:1;0	0.00209328	0.012096	0.00388729	0.0120615	0.01103	0.916357
PC O-18:0;0/14:0;0	0.0120796	0.0124618	-0.0678051	0.0124285	20.6015	5.65528e-06
PC O-18:0;0/16:1;0	-0.00568707	0.0129799	-0.0465468	0.0128654	4.99863	0.0253675
PC O-18:0;0/20:4;0	-0.00080631	0.0119873	-0.0268624	0.0119946	2.36093	0.124408
PC O-18:1;0/16:0;0	-0.00667827	0.0120255	-0.0886622	0.0119521	23.3815	1.32847e-06
PC O-18:1;0/18:2;0	-0.0149287	0.0121933	-0.100577	0.0121167	24.825	6.27786e-07
PC O-18:1;0/20:3;0	-0.0199131	0.0120856	-0.0336754	0.0121225	0.646383	0.421409
PC O-18:1;0/20:4;0	0.00826182	0.0118116	-0.0587433	0.0117916	16.1178	5.95214e-05
PC O-18:2;0/16:0;0	-0.0208235	0.0118257	-0.0889443	0.0117814	16.6533	4.48712e-05
PC O-18:2;0/18:1;0	-0.0233096	0.0122232	-0.100656	0.0121404	20.1567	7.13517e-06
PC O-18:2;0/18:2;0	-0.0263888	0.0118309	-0.113618	0.0117549	27.3559	1.69248e-07
PC O-18:2;0/20:4;0	0.00633534	0.0128107	-0.0240307	0.0128133	2.80874	0.0937521
PE O-16:1;0/18:2;0	0.0126878	0.0135422	-0.0225924	0.0134914	3.40628	0.0649487
PE O-16:1;0/20:4;0	0.00957111	0.0118155	0.000732225	0.0118209	0.279682	0.59691
PE O-16:1;0/22:5;0	-0.014707	0.0133009	-0.0128829	0.0133691	0.00935635	0.922942
PE O-18:1;0/18:2;0	-0.0158777	0.0120616	-0.037343	0.0120903	1.5798	0.208789
PE O-18:1;0/20:4;0	0.00715399	0.0118138	-0.014211	0.0118122	1.63553	0.20094
PE O-18:2;0/18:1;0	-0.0159162	0.0121881	-0.0317616	0.012226	0.842464	0.358693
PE O-18:2;0/18:2;0	-0.0121643	0.0125416	-0.0523342	0.012504	5.14477	0.0233165
PE O-18:2;0/20:4;0	0.0108188	0.0118241	-0.0194115	0.0118262	3.26769	0.070657
