# Supplementary material for: Polygenic scores for complex traits are associated with changes in concentration of circulating lipid species
Source: PLoS Biol. 2024 Sep 26;22(9):e3002830. doi: 10.1371/journal.pbio.3002830 (PMC11460696; doi:10.1371/journal.pbio.3002830)
Supplement: S13 Table — (XLSX) [file pbio.3002830.s014.xlsx]

## Sheet: Sheet1
S13 Table. Heterogeneity between the effects of PGSs for type 2 diabetes and HbA1c on lipids.
Lipid	Beta per s.d. increase in PGS (HbA1c)	Standard Error (HbA1c)	Beta per s.d. increase in PGS (Type 2 diabetes)	Standard Error (Type 2 diabetes)	Chi (Heterogeneity)	P (Heterogeneity)
Total cholesterol	0.0422339	0.0118038	-0.0098691	0.0118138	9.73389	0.00180901
HDL-C	-0.025396	0.0118105	-0.114284	0.0117369	28.4985	9.37696e-08
LDL-C	0.0537417	0.0118612	0.0176292	0.0118825	4.62645	0.0314826
Triglycerides	0.0299562	0.011809	0.102396	0.0117522	18.9051	1.37386e-05
Apo A1	2.37002e-05	0.011821	-0.0677768	0.0117928	16.4878	4.89637e-05
Apo B	0.0513827	0.0118054	0.0630271	0.0117965	0.486825	0.485347
DAG 16:0;0_18:1;0	0.0229095	0.0126185	0.0825837	0.0126262	11.1755	0.000828859
DAG 16:0;0_18:2;0	0.0263732	0.0127557	0.0915467	0.012823	12.9841	0.00031414
DAG 16:1;0_18:1;0	-0.00449581	0.0126684	0.0594918	0.0127544	12.6698	0.000371614
DAG 18:1;0_18:1;0	0.00804844	0.0120681	0.0689235	0.0120646	12.7261	0.000360595
DAG 18:1;0_18:2;0	0.0169403	0.0123038	0.0690442	0.0123382	8.94162	0.00278746
DAG 18:1;0_18:3;0	0.0105304	0.0123215	0.04446	0.0123248	3.79039	0.0515476
TAG 46:1;0	0.0276542	0.0128534	0.0813543	0.012768	8.78555	0.00303627
TAG 46:2;0	0.0161869	0.0135861	0.0619311	0.0135306	5.69149	0.0170474
TAG 48:0;0	0.0399194	0.0135697	0.108941	0.0135284	12.9753	0.000315629
TAG 48:1;0	0.0308421	0.0118951	0.101101	0.0118673	17.4846	2.89638e-05
TAG 48:2;0	0.0164214	0.0118856	0.091547	0.0118571	20.0238	7.64862e-06
TAG 48:3;0	0.0119385	0.0120593	0.0785138	0.0120437	15.2586	9.37501e-05
TAG 49:1;0	0.0288998	0.0131085	0.0963172	0.0131017	13.2323	0.000275172
TAG 49:2;0	0.0129078	0.012799	0.0777631	0.0128116	12.8257	0.000341891
TAG 50:1;0	0.0443255	0.0118212	0.109817	0.0117753	15.4066	8.6686e-05
TAG 50:2;0	0.022749	0.0118108	0.0952937	0.01177	18.9288	1.35687e-05
TAG 50:3;0	0.0151641	0.0118174	0.0878975	0.0117705	19.0159	1.29631e-05
TAG 50:4;0	0.0151404	0.0118172	0.083324	0.0117798	16.6983	4.38206e-05
TAG 50:5;0	0.00921472	0.0135461	0.0753811	0.0134501	12.0142	0.000527976
TAG 51:1;0	0.0213855	0.0135547	0.097417	0.0135727	15.7108	7.38016e-05
TAG 51:2;0	0.0211983	0.0118245	0.0911856	0.0117859	17.5736	2.76396e-05
TAG 51:3;0	0.017366	0.0118472	0.0854045	0.011831	16.5136	4.83021e-05
TAG 51:4;0	-0.00127527	0.0139252	0.0480668	0.013821	6.32489	0.0119055
TAG 52:2;0	0.0223386	0.0118125	0.0963403	0.011771	19.6923	9.09676e-06
TAG 52:3;0	0.0176364	0.0118105	0.0856263	0.0117687	16.6289	4.54543e-05
TAG 52:4;0	0.0140316	0.0118108	0.0777276	0.0117762	14.585	0.000133975
TAG 52:5;0	0.0169631	0.0118113	0.0809104	0.0117759	14.7002	0.000126036
TAG 52:6;0	0.0236569	0.0123813	0.0883997	0.0123375	13.7201	0.000212168
TAG 53:2;0	0.0182783	0.0119534	0.0843809	0.0119319	15.3181	9.08407e-05
TAG 53:3;0	0.014367	0.0118572	0.0735718	0.0118468	12.4768	0.000412047
TAG 53:4;0	0.0122007	0.0124419	0.0662632	0.0124751	9.41524	0.00215189
TAG 54:3;0	0.0142648	0.0118282	0.068934	0.0117959	10.7104	0.00106537
TAG 54:4;0	0.0119393	0.0118171	0.0591153	0.0118053	7.97674	0.00473821
TAG 54:5;0	0.0162154	0.0118268	0.0692533	0.0118006	10.0779	0.00150055
TAG 54:6;0	0.0259025	0.0118916	0.0818134	0.011854	11.0881	0.000868837
TAG 54:7;0	0.0283918	0.012075	0.0777334	0.0120812	8.34445	0.00386868
TAG 56:3;0	0.00694815	0.012781	0.0640097	0.0127409	9.99744	0.00156758
TAG 56:4;0	0.0044906	0.013087	0.0649865	0.0130447	10.7188	0.00106054
TAG 56:5;0	0.0160742	0.013524	0.0718269	0.0135118	8.50519	0.00354134
TAG 56:6;0	0.0310173	0.0118259	0.0908414	0.0117976	12.8261	0.000341819
TAG 56:7;0	0.0294505	0.0118311	0.0869747	0.0117976	11.8536	0.000575496
TAG 56:8;0	0.0274255	0.0121196	0.0758648	0.0120935	8.00435	0.0046665
TAG 58:7;0	0.0249174	0.0136092	0.0953478	0.0135806	13.4196	0.000249007
TAG 58:8;0	0.0176295	0.0125645	0.0588709	0.0125153	5.40816	0.0200429
Cer 40:1;2	0.0453954	0.0118432	0.0573827	0.0118268	0.512954	0.473863
Cer 40:2;2	0.0228304	0.0138152	0.0374765	0.013813	0.562045	0.453437
Cer 42:1;2	0.0473064	0.0117987	0.0435151	0.0118008	0.0516156	0.820276
Cer 42:2;2	0.0207966	0.0118101	0.0273877	0.0118078	0.155762	0.693088
SM 32:1;2	0.0239293	0.0118086	-0.0187269	0.0118099	6.52367	0.0106448
SM 34:0;2	0.0026182	0.0126694	-0.0464178	0.0126513	7.50081	0.00616714
SM 34:1;2	0.00803419	0.0118116	-0.0732583	0.0117802	23.747	1.09869e-06
SM 34:2;2	0.00752881	0.0118116	-0.0574118	0.0117925	15.1387	9.98945e-05
SM 36:1;2	0.0393419	0.0118028	0.00965629	0.0118114	3.16063	0.0754339
SM 36:2;2	0.0273547	0.0118076	-0.00974086	0.0118176	4.93089	0.0263808
SM 38:1;2	0.0367733	0.011804	0.000637651	0.011812	4.68266	0.0304685
SM 38:2;2	0.00848416	0.0118315	-0.0448838	0.011823	10.1804	0.00141942
SM 40:1;2	0.0502637	0.011797	0.0190048	0.0118098	3.50674	0.0611195
SM 40:2;2	0.0223606	0.011809	-0.038046	0.0118034	13.0894	0.000296972
SM 42:2;2	0.0122931	0.0118111	-0.0446152	0.0118002	11.6183	0.000653059
Chol	0.00664969	0.0118133	-0.00982887	0.0118223	0.972155	0.324143
CE 14:0;0	0.0220434	0.0118091	0.0241316	0.0118085	0.0156365	0.900487
CE 15:0;0	0.00357004	0.0124806	-0.0099218	0.0125293	0.582032	0.445517
CE 16:0;0	0.0361229	0.0118042	0.00361512	0.0118119	3.78954	0.0515738
CE 16:1;0	0.0210858	0.0118103	0.0337054	0.0118056	0.571102	0.449821
CE 17:0;0	0.00307361	0.0119142	-0.0311212	0.0119047	4.12198	0.0423295
CE 17:1;0	0.017805	0.0118168	0.0177871	0.0118156	1.14938e-06	0.999145
CE 18:0;0	0.0148006	0.0118285	0.0181929	0.0118327	0.0411098	0.839326
CE 18:1;0	0.0237362	0.0118086	0.00452638	0.0118118	1.32282	0.250086
CE 18:2;0	0.0199648	0.0118096	-0.0368467	0.0118039	11.5766	0.000667869
CE 18:3;0	0.0379469	0.0118034	0.0302906	0.0118065	0.210319	0.646518
CE 20:2;0	-0.0266901	0.0129414	-0.0655974	0.0129632	4.51168	0.0336642
CE 20:3;0	0.0405667	0.0118064	0.0603563	0.0117933	1.40635	0.235663
CE 20:4;0	0.0500165	0.0117972	0.0221944	0.011809	2.77817	0.0955573
CE 20:5;0	0.0336294	0.0118053	0.0313539	0.0118061	0.018576	0.891589
CE 22:6;0	0.0157881	0.0118107	-0.0108847	0.0118131	2.54955	0.110325
LPC 16:0;0	-0.0361357	0.0118042	-0.0343528	0.011805	0.0114066	0.914946
LPC 18:0;0	-0.032552	0.0118057	-0.048717	0.0117984	0.938006	0.332791
LPC 18:1;0	-0.0477069	0.0117985	-0.0896845	0.0117644	6.34758	0.0117541
LPC 18:2;0	-0.0443777	0.0118003	-0.107666	0.0117433	14.4521	0.000143768
LPC 20:4;0	-0.011452	0.0125807	-0.0365777	0.0127028	1.97506	0.159912
LPE 18:0;0	-0.0215991	0.0126108	-0.0366359	0.0126194	0.710393	0.399313
LPE 18:1;0	-0.0144246	0.0139564	-0.041386	0.0138635	1.87843	0.170512
LPE 18:2;0	-0.0204167	0.0120533	-0.0512489	0.0120379	3.27585	0.0703067
PC 14:0;0_16:0;0	0.016383	0.0134462	0.0035583	0.0134466	0.454833	0.500049
PC 14:0;0_18:1;0	-0.00120274	0.0119097	0.0172222	0.011898	1.19785	0.273751
PC 14:0;0_18:2;0	0.0261309	0.0120842	0.0215639	0.0120599	0.0715592	0.78908
PC 15:0;0_18:1;0	-0.0106513	0.0124224	0.00783557	0.01239	1.11024	0.29203
PC 15:0;0_18:2;0	-0.00771567	0.0122743	-0.0408043	0.0122703	3.63475	0.0565851
PC 16:0;0_16:0;0	-0.00304277	0.0118119	-0.0194133	0.0118097	0.960583	0.32704
PC 16:0;0_16:1;0	0.0129769	0.011814	0.0401233	0.0118057	2.64184	0.104083
PC 16:0;0_17:1;0	-0.00491445	0.0118725	0.0100124	0.0118831	0.789646	0.374207
PC 16:0;0_18:0;0	-0.00377243	0.0118265	-0.0179014	0.0118259	0.713674	0.398227
PC 16:0;0_18:1;0	-0.000555521	0.011812	0.00955576	0.0118114	0.366403	0.544972
PC 16:0;0_18:2;0	-0.00304483	0.0118119	-0.0375443	0.0118036	4.26834	0.0388288
PC 16:0;0_18:3;0	0.013563	0.0118109	0.0102716	0.0118113	0.0388297	0.843786
PC 16:0;0_20:1;0	-0.0082725	0.0120703	-0.00293328	0.012063	0.0978932	0.754373
PC 16:0;0_20:2;0	0.00462471	0.0118443	0.0117642	0.0118491	0.181595	0.670006
PC 16:0;0_20:3;0	0.020188	0.0118095	0.0611223	0.0117899	6.01731	0.0141662
PC 16:0;0_20:4;0	0.039959	0.0118025	0.0453793	0.0117998	0.10548	0.74535
PC 16:0;0_20:5;0	0.028005	0.0118076	0.0464886	0.0117992	1.22611	0.268164
PC 16:0;0_22:4;0	0.0070055	0.0120909	0.0216292	0.0120657	0.732951	0.391928
PC 16:0;0_22:5;0	0.0105504	0.0118116	0.0237077	0.0118113	0.620441	0.430883
PC 16:0;0_22:6;0	-0.00591692	0.0118126	-0.00575409	0.0118143	9.49936e-05	0.992224
PC 16:1;0_18:0;0	0.000541483	0.0123913	0.0292935	0.0123651	2.69768	0.100494
PC 16:1;0_18:1;0	-0.0180637	0.0118214	-0.0229553	0.0118127	0.0856745	0.76975
PC 16:1;0_18:2;0	-0.0166325	0.0118145	-0.0412982	0.0118046	2.18116	0.13971
PC 16:1;0_20:4;0	0.00120684	0.0133957	0.00927165	0.0135219	0.17953	0.671778
PC 17:0;0_18:1;0	-0.00680226	0.0119192	-0.00813923	0.0119042	0.00629881	0.936742
PC 17:0;0_18:2;0	-0.00663153	0.0118156	-0.0444579	0.011804	5.1295	0.0235225
PC 17:0;0_20:4;0	0.0312126	0.0118804	0.0230921	0.0118935	0.233343	0.629056
PC 18:0;0_18:1;0	0.00709717	0.0118123	0.00965702	0.0118121	0.023482	0.87821
PC 18:0;0_18:2;0	-0.00464354	0.0118118	-0.0287398	0.0118071	2.08166	0.149078
PC 18:0;0_18:3;0	0.0136624	0.0122509	0.0181319	0.0122312	0.0666595	0.796264
PC 18:0;0_20:2;0	0.0135268	0.013131	0.0139043	0.0131186	0.00041355	0.983775
PC 18:0;0_20:3;0	0.0237707	0.011817	0.073009	0.0117834	8.70562	0.00317231
PC 18:0;0_20:4;0	0.0384343	0.0118032	0.0469807	0.0117989	0.262234	0.608589
PC 18:0;0_20:5;0	0.0273161	0.0118427	0.0443814	0.0118434	1.03818	0.308246
PC 18:0;0_22:5;0	0.0265808	0.0121287	0.0442795	0.0121133	1.06604	0.301841
PC 18:0;0_22:6;0	0.00796021	0.0119348	0.0228691	0.01193	0.780559	0.37697
PC 18:1;0_18:1;0	-0.028746	0.0118071	-0.0661229	0.0117861	5.01952	0.0250631
PC 18:1;0_18:2;0	-0.0319351	0.0118059	-0.0787055	0.0117753	7.86753	0.00503304
PC 18:1;0_18:3;0	0.00483737	0.0125562	-0.0266908	0.0125293	3.15922	0.0754992
PC 18:1;0_20:2;0	-0.0349463	0.0129889	-0.0213526	0.0130577	0.544756	0.460468
PC 18:1;0_20:3;0	-0.00107295	0.0118189	0.0198051	0.0118188	1.56027	0.211625
PC 18:1;0_20:4;0	0.0193411	0.0118101	0.00245734	0.0118119	1.02172	0.312112
PC 18:2;0_18:2;0	-0.0258703	0.011808	-0.0812309	0.0117729	11.0233	0.000899757
PC 18:2;0_20:1;0	-0.0318036	0.0134555	-0.0688591	0.0134116	3.80447	0.0511161
PC 18:2;0_20:3;0	-0.00135263	0.012298	-0.0167065	0.012318	0.77809	0.377726
PC 18:2;0_20:4;0	-0.0041195	0.0119172	-0.0393632	0.01192	4.37202	0.0365337
PE 16:0;0_18:2;0	-0.00542276	0.0136005	0.0191748	0.0135332	1.64359	0.199834
PE 16:0;0_20:4;0	-0.0010826	0.0122886	0.022997	0.0122714	1.92253	0.165578
PE 18:0;0_18:2;0	-0.00172667	0.0118644	0.0317195	0.0118589	3.97532	0.0461718
PE 18:0;0_20:4;0	0.010581	0.0118206	0.0414115	0.011823	3.40066	0.0651702
PE 18:1;0_18:1;0	-0.00414622	0.0119446	0.0144181	0.0119288	1.20937	0.271456
PI 16:0;0_18:1;0	0.0118909	0.011826	0.0157871	0.011822	0.0542885	0.815762
PI 16:0;0_18:2;0	0.00722327	0.0119621	0.01945	0.0119629	0.522334	0.469848
PI 16:0;0_20:4;0	0.0173168	0.0134843	0.0487053	0.0135153	2.70305	0.100156
PI 18:0;0_18:1;0	-0.00578927	0.0118253	-0.0128697	0.0118205	0.179325	0.671954
PI 18:0;0_18:2;0	-0.00379361	0.0118135	-0.0200427	0.0118125	0.946039	0.33073
PI 18:0;0_20:3;0	-0.00456032	0.0121612	0.0248315	0.0121683	2.9189	0.0875477
PI 18:0;0_20:4;0	0.0126938	0.011811	0.0275734	0.0118075	0.793796	0.372955
PI 18:1;0_18:1;0	-0.0297886	0.011812	-0.0659995	0.0117967	4.70502	0.0300747
PI 18:1;0_18:2;0	-0.0331844	0.0123605	-0.0557224	0.0124017	1.65685	0.19803
PI 18:1;0_20:4;0	-0.00441745	0.0130303	-0.0118353	0.0130695	0.161553	0.687731
PC O-16:0;0/16:0;0	-0.0297532	0.0123047	-0.0405727	0.012305	0.386576	0.534105
PC O-16:0;0/16:1;0	-0.0295583	0.0132639	-0.0368737	0.013155	0.153343	0.695361
PC O-16:0;0/18:1;0	-0.0486363	0.0119816	-0.0928245	0.0119475	6.82004	0.00901406
PC O-16:0;0/18:2;0	-0.0356453	0.0118199	-0.103515	0.0117648	16.5624	4.7076e-05
PC O-16:0;0/20:3;0	-0.0107823	0.0121913	-0.0222951	0.0121866	0.446071	0.504207
PC O-16:0;0/20:4;0	-0.00693024	0.0118117	-0.0198811	0.0118096	0.601198	0.438121
PC O-16:0;0/22:5;0	-0.0135414	0.012895	-0.00233452	0.0128381	0.379325	0.537965
PC O-16:1;0/16:0;0	-0.0296798	0.0130177	-0.071757	0.0129319	5.25845	0.0218404
PC O-16:1;0/18:0;0	-0.0291077	0.0121546	-0.0552847	0.0121329	2.32329	0.12745
PC O-16:1;0/18:1;0	-0.0371437	0.0118197	-0.108102	0.0117626	18.1075	2.0878e-05
PC O-16:1;0/18:2;0	-0.00923801	0.0118734	-0.0958902	0.0118232	26.7432	2.32372e-07
PC O-16:1;0/20:3;0	-3.00794e-06	0.0121578	-0.0185994	0.0121768	1.16799	0.279816
PC O-16:1;0/20:4;0	0.00574981	0.0128991	-0.043128	0.0129268	7.16378	0.00743903
PC O-16:2;0/18:0;0	-0.019576	0.0122792	-0.0654226	0.0122493	6.98718	0.00820954
PC O-17:0;0/15:0;0	-0.0090918	0.0127761	-0.0105265	0.0127658	0.00631036	0.936684
PC O-17:0;0/17:1;0	-0.0117297	0.012041	0.00388729	0.0120615	0.83965	0.359497
PC O-18:0;0/14:0;0	-0.0136177	0.0124495	-0.0678051	0.0124285	9.4885	0.00206764
PC O-18:0;0/16:1;0	-0.0281866	0.0129698	-0.0465468	0.0128654	1.01008	0.314883
PC O-18:0;0/20:4;0	-0.012603	0.0119957	-0.0268624	0.0119946	0.706577	0.400582
PC O-18:1;0/16:0;0	-0.0493776	0.0119811	-0.0886622	0.0119521	5.38853	0.0202696
PC O-18:1;0/18:2;0	-0.0276267	0.0121766	-0.100577	0.0121167	18.0345	2.16936e-05
PC O-18:1;0/20:3;0	-0.0284659	0.0121152	-0.0336754	0.0121225	0.0923937	0.761156
PC O-18:1;0/20:4;0	-0.020018	0.0118101	-0.0587433	0.0117916	5.38434	0.0203182
PC O-18:2;0/16:0;0	-0.0368747	0.0118194	-0.0889443	0.0117814	9.7351	0.00180782
PC O-18:2;0/18:1;0	-0.0304164	0.0122206	-0.100656	0.0121404	16.6263	4.55158e-05
PC O-18:2;0/18:2;0	-0.0496229	0.0118186	-0.113618	0.0117549	14.7394	0.000123441
PC O-18:2;0/20:4;0	-0.00230639	0.0127513	-0.0240307	0.0128133	1.44424	0.229454
PE O-16:1;0/18:2;0	0.0221807	0.0135061	-0.0225924	0.0134914	5.5007	0.0190089
PE O-16:1;0/20:4;0	0.0305465	0.0118151	0.000732225	0.0118209	3.18223	0.0744431
PE O-16:1;0/22:5;0	-0.00554242	0.0133376	-0.0128829	0.0133691	0.151089	0.697496
PE O-18:1;0/18:2;0	0.0170307	0.012083	-0.037343	0.0120903	10.119	0.00146745
PE O-18:1;0/20:4;0	0.0290421	0.0118091	-0.014211	0.0118122	6.70593	0.00960928
PE O-18:2;0/18:1;0	0.00247758	0.0122097	-0.0317616	0.012226	3.92669	0.0475254
PE O-18:2;0/18:2;0	-0.00590791	0.0125395	-0.0523342	0.012504	6.87332	0.0087492
PE O-18:2;0/20:4;0	0.0225041	0.0118262	-0.0194115	0.0118262	6.28104	0.0122037
