# Supplementary material for: Polygenic scores for complex traits are associated with changes in concentration of circulating lipid species
Source: PLoS Biol. 2024 Sep 26;22(9):e3002830. doi: 10.1371/journal.pbio.3002830 (PMC11460696; doi:10.1371/journal.pbio.3002830)
Supplement: S14 Table — (XLSX) [file pbio.3002830.s015.xlsx]

## Sheet: Sheet1
S14 Table. Association of PGS for favorable obesity with plasma lipidome.
Lipid	Beta per s.d. increase in PGS	Standard Error	L95	U95	P
Total cholesterol	-0.0309806	0.0118135	-0.0541385	-0.00782263	0.00874789
HDL-C	0.0701738	0.0117901	0.0470619	0.0932858	2.77458e-09
LDL-C	-0.0367224	0.01189	-0.0600304	-0.0134144	0.00201944
Triglycerides	-0.0843568	0.0117771	-0.107443	-0.0612703	8.69192e-13
Apo A1	0.0243579	0.0118222	0.0011829	0.0475329	0.0394009
Apo B	-0.0750408	0.0117924	-0.0981574	-0.0519243	2.09371e-10
DAG 16:0;0_18:1;0	-0.0673784	0.0125543	-0.0919891	-0.0427676	8.29452e-08
DAG 16:0;0_18:2;0	-0.0674001	0.0128189	-0.0925296	-0.0422706	1.50701e-07
DAG 16:1;0_18:1;0	-0.0418573	0.0126681	-0.0666911	-0.0170235	0.000958011
DAG 18:1;0_18:1;0	-0.0648258	0.0120209	-0.0883906	-0.0412611	7.17008e-08
DAG 18:1;0_18:2;0	-0.0729702	0.0122914	-0.0970652	-0.0488752	3.05555e-09
DAG 18:1;0_18:3;0	-0.0451185	0.0123355	-0.0693001	-0.0209369	0.000256568
TAG 46:1;0	-0.078881	0.0127826	-0.103939	-0.0538226	7.2256e-10
TAG 46:2;0	-0.07982	0.0135308	-0.106346	-0.0532942	3.87429e-09
TAG 48:0;0	-0.0745689	0.0134202	-0.100878	-0.0482599	2.88358e-08
TAG 48:1;0	-0.0819132	0.011905	-0.105251	-0.0585757	6.47786e-12
TAG 48:2;0	-0.0761874	0.0118561	-0.099429	-0.0529459	1.39527e-10
TAG 48:3;0	-0.0827212	0.012021	-0.106286	-0.0591564	6.45199e-12
TAG 49:1;0	-0.0719522	0.0130445	-0.0975242	-0.0463802	3.6187e-08
TAG 49:2;0	-0.0715744	0.0127095	-0.0964895	-0.0466592	1.8659e-08
TAG 50:1;0	-0.0821662	0.0117866	-0.105271	-0.0590608	3.42568e-12
TAG 50:2;0	-0.0746142	0.0117809	-0.0977082	-0.0515203	2.54122e-10
TAG 50:3;0	-0.0746078	0.0117941	-0.0977276	-0.0514879	2.66964e-10
TAG 50:4;0	-0.0792729	0.0117836	-0.102372	-0.0561735	1.86064e-11
TAG 50:5;0	-0.0814175	0.0135424	-0.107966	-0.0548691	1.95005e-09
TAG 51:1;0	-0.0809961	0.0133745	-0.107215	-0.0547769	1.48784e-09
TAG 51:2;0	-0.0700863	0.0117979	-0.0932137	-0.0469589	2.97362e-09
TAG 51:3;0	-0.0715707	0.0118313	-0.0947635	-0.0483779	1.52869e-09
TAG 51:4;0	-0.0521205	0.0138766	-0.0793245	-0.0249165	0.000174534
TAG 52:2;0	-0.0822516	0.0117751	-0.105334	-0.059169	3.09953e-12
TAG 52:3;0	-0.0849659	0.0117711	-0.108041	-0.0618912	5.80943e-13
TAG 52:4;0	-0.080292	0.0117738	-0.103372	-0.0572118	9.87751e-12
TAG 52:5;0	-0.0768697	0.0117773	-0.0999567	-0.0537827	7.17155e-11
TAG 52:6;0	-0.0772198	0.012352	-0.101434	-0.0530059	4.31808e-10
TAG 53:2;0	-0.0757492	0.0119212	-0.0991184	-0.0523801	2.22736e-10
TAG 53:3;0	-0.0771331	0.0118302	-0.100324	-0.0539423	7.51221e-11
TAG 53:4;0	-0.0700207	0.0124327	-0.0943929	-0.0456485	1.85628e-08
TAG 54:3;0	-0.0783831	0.0117877	-0.101491	-0.0552757	3.15641e-11
TAG 54:4;0	-0.0794564	0.0117778	-0.102544	-0.0563684	1.63512e-11
TAG 54:5;0	-0.0829886	0.0117946	-0.106109	-0.0598677	2.15954e-12
TAG 54:6;0	-0.0778981	0.0118689	-0.101165	-0.0546314	5.64014e-11
TAG 54:7;0	-0.0670759	0.0120676	-0.0907322	-0.0434196	2.82642e-08
TAG 56:3;0	-0.0645304	0.012662	-0.0893524	-0.0397085	3.56519e-07
TAG 56:4;0	-0.0720678	0.0131229	-0.0977937	-0.046342	4.14861e-08
TAG 56:5;0	-0.0715101	0.0134979	-0.0979713	-0.0450489	1.21738e-07
TAG 56:6;0	-0.0758702	0.0118098	-0.099021	-0.0527194	1.4097e-10
TAG 56:7;0	-0.0671991	0.0118161	-0.0903621	-0.0440361	1.34326e-08
TAG 56:8;0	-0.0586778	0.0121033	-0.0824042	-0.0349515	1.27441e-06
TAG 58:7;0	-0.0907031	0.0135825	-0.11733	-0.0640759	2.66679e-11
TAG 58:8;0	-0.0430751	0.0125274	-0.0676331	-0.0185172	0.000588759
Cer 40:1;2	-0.0583069	0.0118368	-0.0815104	-0.0351033	8.58607e-07
Cer 40:2;2	-0.0326454	0.0138371	-0.0597718	-0.00551908	0.0183469
Cer 42:1;2	-0.0586994	0.0117916	-0.0818144	-0.0355845	6.57173e-07
Cer 42:2;2	-0.0407266	0.0118037	-0.0638653	-0.0175879	0.00056313
SM 32:1;2	0.0362728	0.0118042	0.0131331	0.0594125	0.00212801
SM 34:0;2	0.0132043	0.012698	-0.0116881	0.0380967	0.298439
SM 34:1;2	0.04004	0.0118025	0.0169037	0.0631764	0.000696307
SM 34:2;2	0.0750682	0.0117786	0.0519786	0.0981578	1.96524e-10
SM 36:1;2	0.0124709	0.011811	-0.0106822	0.035624	0.291063
SM 36:2;2	0.053681	0.0117951	0.0305591	0.0768029	5.42391e-06
SM 38:1;2	-0.000403304	0.011812	-0.0235582	0.0227516	0.972763
SM 38:2;2	0.0493278	0.0118111	0.0261745	0.072481	2.99702e-05
SM 40:1;2	-0.0147432	0.0118107	-0.0378956	0.00840918	0.211963
SM 40:2;2	0.0585628	0.0117917	0.0354476	0.0816779	6.97674e-07
SM 42:2;2	0.0439467	0.0118005	0.0208142	0.0670793	0.000197496
Chol	-0.0227502	0.0118135	-0.0459081	0.00040779	0.0541719
CE 14:0;0	-0.0540774	0.0117947	-0.0771984	-0.0309564	4.61906e-06
CE 15:0;0	-0.00985233	0.0124291	-0.0342175	0.0145128	0.427992
CE 16:0;0	-0.0306928	0.0118064	-0.0538368	-0.00754882	0.00935021
CE 16:1;0	-0.0175808	0.0118134	-0.0407386	0.00557697	0.13674
CE 17:0;0	-0.0033396	0.0119401	-0.0267459	0.0200667	0.77972
CE 17:1;0	-0.0174548	0.0118203	-0.0406261	0.00571652	0.139806
CE 18:0;0	-0.0396126	0.0118183	-0.06278	-0.0164452	0.000807069
CE 18:1;0	-0.0254739	0.0118081	-0.0486213	-0.00232649	0.0310139
CE 18:2;0	-0.0150412	0.0118106	-0.0381935	0.00811108	0.20287
CE 18:3;0	-0.0555788	0.0117937	-0.0786979	-0.0324597	2.49206e-06
CE 20:2;0	0.0146566	0.0131168	-0.0110573	0.0403704	0.263875
CE 20:3;0	-0.0369619	0.0118057	-0.0601045	-0.0138193	0.00174996
CE 20:4;0	-0.00914045	0.0118115	-0.0322944	0.0140135	0.439038
CE 20:5;0	-0.0201755	0.0118095	-0.0433257	0.00297468	0.0876041
CE 22:6;0	-0.00533912	0.011812	-0.0284941	0.0178158	0.651276
LPC 16:0;0	0.00709943	0.0118117	-0.0160549	0.0302538	0.547824
LPC 18:0;0	0.00234338	0.0118119	-0.0208115	0.0254982	0.842745
LPC 18:1;0	0.0372204	0.0118038	0.0140816	0.0603593	0.00162121
LPC 18:2;0	0.0320161	0.0118059	0.00887305	0.0551591	0.00670638
LPC 20:4;0	0.0191842	0.012721	-0.00575344	0.0441218	0.131588
LPE 18:0;0	-0.0118449	0.0126901	-0.0367219	0.0130322	0.350653
LPE 18:1;0	-0.00134488	0.013912	-0.0286183	0.0259285	0.922992
LPE 18:2;0	-0.00741324	0.0120238	-0.0309836	0.0161571	0.537553
PC 14:0;0_16:0;0	-0.0182317	0.0135617	-0.044818	0.00835451	0.178888
PC 14:0;0_18:1;0	-0.0235347	0.0119124	-0.0468865	-0.000182864	0.0482332
PC 14:0;0_18:2;0	-0.0288188	0.0120424	-0.0524256	-0.00521203	0.0167326
PC 15:0;0_18:1;0	-0.0138336	0.0124679	-0.0382749	0.0106077	0.267242
PC 15:0;0_18:2;0	-0.00935083	0.0122676	-0.0333993	0.0146976	0.445946
PC 16:0;0_16:0;0	-0.0139438	0.0118108	-0.0370965	0.00920886	0.237802
PC 16:0;0_16:1;0	-0.0232387	0.0118101	-0.0463899	-8.73977e-05	0.0491416
PC 16:0;0_17:1;0	-0.0239883	0.01188	-0.0472767	-0.000699938	0.0435023
PC 16:0;0_18:0;0	-0.0222977	0.0118298	-0.0454876	0.000892208	0.0594872
PC 16:0;0_18:1;0	-0.024749	0.0118083	-0.0478968	-0.00160116	0.0361269
PC 16:0;0_18:2;0	-0.0233728	0.0118087	-0.0465214	-0.000224193	0.0478226
PC 16:0;0_18:3;0	-0.0289854	0.011807	-0.0521305	-0.00584017	0.0141147
PC 16:0;0_20:1;0	-0.0128705	0.0120273	-0.0364476	0.0107067	0.284608
PC 16:0;0_20:2;0	-0.0416188	0.0118278	-0.0648048	-0.0184328	0.000436336
PC 16:0;0_20:3;0	-0.0491038	0.0117977	-0.0722308	-0.0259768	3.18954e-05
PC 16:0;0_20:4;0	-0.0218353	0.0118091	-0.0449847	0.00131412	0.0644968
PC 16:0;0_20:5;0	-0.0202786	0.0118096	-0.043429	0.00287181	0.0860004
PC 16:0;0_22:4;0	-0.0358203	0.0120704	-0.0594819	-0.0121587	0.00301146
PC 16:0;0_22:5;0	-0.0359118	0.0118063	-0.0590556	-0.0127681	0.0023605
PC 16:0;0_22:6;0	-0.0143838	0.0118131	-0.0375409	0.00877327	0.223408
PC 16:1;0_18:0;0	-0.0357712	0.0123717	-0.0600238	-0.0115185	0.00384849
PC 16:1;0_18:1;0	0.00039096	0.0118183	-0.0227765	0.0235584	0.973611
PC 16:1;0_18:2;0	-0.00413287	0.0118185	-0.0273006	0.0190349	0.726578
PC 16:1;0_20:4;0	0.000823059	0.0133918	-0.02543	0.0270761	0.950995
PC 17:0;0_18:1;0	-0.00218869	0.0118784	-0.0254739	0.0210965	0.853816
PC 17:0;0_18:2;0	-0.00684757	0.0118142	-0.0300069	0.0163118	0.5622
PC 17:0;0_20:4;0	0.00346769	0.0118529	-0.0197676	0.026703	0.769867
PC 18:0;0_18:1;0	-0.0318981	0.011806	-0.0550414	-0.00875478	0.00691181
PC 18:0;0_18:2;0	-0.0335371	0.0118053	-0.056679	-0.0103952	0.00451209
PC 18:0;0_18:3;0	-0.0329238	0.0122012	-0.056842	-0.00900554	0.00698475
PC 18:0;0_20:2;0	-0.0323687	0.0131347	-0.0581176	-0.00661988	0.0137541
PC 18:0;0_20:3;0	-0.05923	0.011792	-0.0823458	-0.0361143	5.21224e-07
PC 18:0;0_20:4;0	-0.0284854	0.0118072	-0.0516309	-0.0053399	0.0158661
PC 18:0;0_20:5;0	-0.0277656	0.0118411	-0.0509777	-0.00455359	0.0190618
PC 18:0;0_22:5;0	-0.0483372	0.0121377	-0.0721309	-0.0245436	6.89289e-05
PC 18:0;0_22:6;0	-0.0387954	0.0119378	-0.0621972	-0.0153936	0.00116041
PC 18:1;0_18:1;0	0.0086596	0.0118115	-0.0144944	0.0318136	0.463491
PC 18:1;0_18:2;0	-0.000944716	0.0118119	-0.0240996	0.0222102	0.936256
PC 18:1;0_18:3;0	-0.0102774	0.0125376	-0.0348552	0.0143005	0.412403
PC 18:1;0_20:2;0	-0.0109442	0.0131184	-0.0366611	0.0147727	0.404168
PC 18:1;0_20:3;0	-0.0363807	0.0118057	-0.0595233	-0.0132381	0.00206656
PC 18:1;0_20:4;0	0.00130617	0.0118127	-0.0218503	0.0244626	0.911958
PC 18:2;0_18:2;0	-0.000147981	0.011812	-0.0233029	0.0230069	0.990005
PC 18:2;0_20:1;0	0.00589936	0.0135795	-0.0207218	0.0325205	0.663992
PC 18:2;0_20:3;0	-0.023755	0.012293	-0.0478533	0.000343178	0.053352
PC 18:2;0_20:4;0	-0.0160876	0.0119197	-0.0394538	0.00727871	0.177169
PE 16:0;0_18:2;0	-0.0425716	0.0135916	-0.0692166	-0.0159265	0.00174427
PE 16:0;0_20:4;0	-0.04204	0.01225	-0.0660539	-0.0180261	0.000603143
PE 18:0;0_18:2;0	-0.0599432	0.0118273	-0.0831282	-0.0367581	4.11738e-07
PE 18:0;0_20:4;0	-0.0522326	0.0117984	-0.075361	-0.0291043	9.69262e-06
PE 18:1;0_18:1;0	-0.0326935	0.0119133	-0.0560471	-0.00933985	0.00607962
PI 16:0;0_18:1;0	-0.0168781	0.011817	-0.0400429	0.0062867	0.153252
PI 16:0;0_18:2;0	-0.0370379	0.0119418	-0.0604474	-0.0136284	0.00193285
PI 16:0;0_20:4;0	-0.0522263	0.0134805	-0.0786534	-0.0257991	0.000108216
PI 18:0;0_18:1;0	-0.0186972	0.0118152	-0.0418585	0.00446419	0.113588
PI 18:0;0_18:2;0	-0.0365652	0.0118051	-0.0597066	-0.0134238	0.00195971
PI 18:0;0_20:3;0	-0.0492126	0.0121457	-0.0730221	-0.0254031	5.1384e-05
PI 18:0;0_20:4;0	-0.033999	0.0118051	-0.0571405	-0.0108575	0.00398829
PI 18:1;0_18:1;0	0.00451297	0.011821	-0.0186596	0.0276856	0.702638
PI 18:1;0_18:2;0	-0.000428649	0.0124367	-0.0248087	0.0239514	0.972506
PI 18:1;0_20:4;0	-0.0270703	0.0130387	-0.0526309	-0.00150963	0.0379236
PC O-16:0;0/16:0;0	0.0037637	0.0122636	-0.0202769	0.0278043	0.758929
PC O-16:0;0/16:1;0	0.0220889	0.0132853	-0.00395545	0.0481333	0.0964374
PC O-16:0;0/18:1;0	0.0286101	0.0119747	0.00513602	0.0520842	0.0169111
PC O-16:0;0/18:2;0	0.030225	0.011819	0.00705635	0.0533937	0.0105683
PC O-16:0;0/20:3;0	-0.0123603	0.0122009	-0.0362779	0.0115573	0.311065
PC O-16:0;0/20:4;0	-0.00966382	0.0118114	-0.0328176	0.01349	0.413283
PC O-16:0;0/22:5;0	-0.00423331	0.0129055	-0.0295328	0.0210662	0.742906
PC O-16:1;0/16:0;0	0.0354603	0.0130295	0.0099176	0.0610029	0.0065172
PC O-16:1;0/18:0;0	0.0200398	0.0121614	-0.00380042	0.04388	0.0994367
PC O-16:1;0/18:1;0	0.0616161	0.0118077	0.0384695	0.0847626	1.85652e-07
PC O-16:1;0/18:2;0	0.0284588	0.0118528	0.00522377	0.0516938	0.0163751
PC O-16:1;0/20:3;0	0.00780613	0.0121747	-0.01606	0.0316723	0.521429
PC O-16:1;0/20:4;0	0.0148064	0.0128529	-0.0103899	0.0400027	0.249371
PC O-16:2;0/18:0;0	-0.000737513	0.0122412	-0.0247341	0.0232591	0.951959
PC O-17:0;0/15:0;0	-0.00734108	0.012707	-0.0322513	0.0175691	0.563475
PC O-17:0;0/17:1;0	-0.00271171	0.0120391	-0.026312	0.0208886	0.821797
PC O-18:0;0/14:0;0	0.0139993	0.012385	-0.0102793	0.0382779	0.258371
PC O-18:0;0/16:1;0	0.04343	0.0128911	0.0181587	0.0687012	0.000759234
PC O-18:0;0/20:4;0	0.00401394	0.0119659	-0.0194428	0.0274707	0.737296
PC O-18:1;0/16:0;0	0.0295627	0.0119744	0.00608927	0.0530361	0.0135794
PC O-18:1;0/18:2;0	0.0253489	0.012192	0.00144863	0.0492491	0.0376428
PC O-18:1;0/20:3;0	0.00384683	0.0120805	-0.0198347	0.0275284	0.750166
PC O-18:1;0/20:4;0	0.00762187	0.0118137	-0.0155364	0.0307802	0.518836
PC O-18:2;0/16:0;0	0.0426145	0.0118136	0.0194563	0.0657727	0.000311595
PC O-18:2;0/18:1;0	0.0544463	0.0122061	0.0305185	0.0783741	8.30755e-06
PC O-18:2;0/18:2;0	0.0351531	0.0118145	0.0119931	0.0583131	0.00293576
PC O-18:2;0/20:4;0	0.01842	0.0128407	-0.00675235	0.0435923	0.151481
PE O-16:1;0/18:2;0	0.0141599	0.0135212	-0.0123472	0.0406669	0.29504
PE O-16:1;0/20:4;0	-0.0176239	0.0118131	-0.0407811	0.00553334	0.135772
PE O-16:1;0/22:5;0	-0.0149304	0.0133751	-0.0411509	0.01129	0.264349
PE O-18:1;0/18:2;0	0.00714469	0.0120378	-0.0164532	0.0307426	0.552853
PE O-18:1;0/20:4;0	-0.0127213	0.0118112	-0.0358748	0.0104321	0.281491
PE O-18:2;0/18:1;0	0.0124582	0.0121989	-0.0114555	0.0363719	0.307171
PE O-18:2;0/18:2;0	-0.00231965	0.0125147	-0.0268526	0.0222133	0.852957
PE O-18:2;0/20:4;0	-0.0125565	0.0118233	-0.0357337	0.0106207	0.288266
