# Supplementary material for: Polygenic scores for complex traits are associated with changes in concentration of circulating lipid species
Source: PLoS Biol. 2024 Sep 26;22(9):e3002830. doi: 10.1371/journal.pbio.3002830 (PMC11460696; doi:10.1371/journal.pbio.3002830)
Supplement: S1 Data — (XLSX) [file pbio.3002830.s022.xlsx]

## Sheet: Fig 2A
Data presented are the details of the number of lipid species associated with each PGS.
PGS	PGS Category	PGS Group	Number of associated lipids	Lipid	Lipid Class	Beta per s.d. increase in PGS	Standard Error	L95	U95	P
Type 2 diabetes	Diabetes	Endpoint	80	CE 20:2;0	CE	-0.0655974	0.0129632	-0.0910101	-0.0401847	4.31449e-07
Type 2 diabetes	Diabetes	Endpoint	80	CE 20:3;0	CE	0.0603563	0.0117933	0.0372379	0.0834747	3.17091e-07
Type 2 diabetes	Diabetes	Endpoint	80	Cer 40:1;2	CER	0.0573827	0.0118268	0.0341987	0.0805667	1.24865e-06
Type 2 diabetes	Diabetes	Endpoint	80	Apo A1	Clinical	-0.0677768	0.0117928	-0.0908942	-0.0446595	9.43984e-09
Type 2 diabetes	Diabetes	Endpoint	80	Apo B	Clinical	0.0630271	0.0117965	0.0399026	0.0861517	9.42991e-08
Type 2 diabetes	Diabetes	Endpoint	80	HDL-C	Clinical	-0.114284	0.0117369	-0.137292	-0.091276	2.87676e-22
Type 2 diabetes	Diabetes	Endpoint	80	Triglycerides	Clinical	0.102396	0.0117522	0.0793576	0.125433	3.63731e-18
Type 2 diabetes	Diabetes	Endpoint	80	DAG 16:0;0_18:1;0	DAG	0.0825837	0.0126262	0.0578321	0.107335	6.6063e-11
Type 2 diabetes	Diabetes	Endpoint	80	DAG 16:0;0_18:2;0	DAG	0.0915467	0.012823	0.066409	0.116684	1.0482e-12
Type 2 diabetes	Diabetes	Endpoint	80	DAG 16:1;0_18:1;0	DAG	0.0594918	0.0127544	0.0344887	0.0844949	3.16005e-06
Type 2 diabetes	Diabetes	Endpoint	80	DAG 18:1;0_18:1;0	DAG	0.0689235	0.0120646	0.0452731	0.0925738	1.15738e-08
Type 2 diabetes	Diabetes	Endpoint	80	DAG 18:1;0_18:2;0	DAG	0.0690442	0.0123382	0.0448573	0.0932311	2.28199e-08
Type 2 diabetes	Diabetes	Endpoint	80	LPC 18:0;0	LPC	-0.048717	0.0117984	-0.0718452	-0.0255887	3.68274e-05
Type 2 diabetes	Diabetes	Endpoint	80	LPC 18:1;0	LPC	-0.0896845	0.0117644	-0.112746	-0.0666229	2.78893e-14
Type 2 diabetes	Diabetes	Endpoint	80	LPC 18:2;0	LPC	-0.107666	0.0117433	-0.130687	-0.0846459	6.1711e-20
Type 2 diabetes	Diabetes	Endpoint	80	LPE 18:2;0	LPE	-0.0512489	0.0120379	-0.0748469	-0.027651	2.09646e-05
Type 2 diabetes	Diabetes	Endpoint	80	PC 16:0;0_20:3;0	PC	0.0611223	0.0117899	0.0380107	0.0842339	2.22748e-07
Type 2 diabetes	Diabetes	Endpoint	80	PC 16:0;0_20:5;0	PC	0.0464886	0.0117992	0.0233587	0.0696185	8.22608e-05
Type 2 diabetes	Diabetes	Endpoint	80	PC 18:0;0_20:3;0	PC	0.073009	0.0117834	0.0499101	0.0961079	6.1148e-10
Type 2 diabetes	Diabetes	Endpoint	80	PC 18:0;0_20:4;0	PC	0.0469807	0.0117989	0.0238513	0.07011	6.90765e-05
Type 2 diabetes	Diabetes	Endpoint	80	PC 18:1;0_18:1;0	PC	-0.0661229	0.0117861	-0.0892271	-0.0430187	2.09578e-08
Type 2 diabetes	Diabetes	Endpoint	80	PC 18:1;0_18:2;0	PC	-0.0787055	0.0117753	-0.101789	-0.0556225	2.50057e-11
Type 2 diabetes	Diabetes	Endpoint	80	PC 18:2;0_18:2;0	PC	-0.0812309	0.0117729	-0.104309	-0.0581525	5.65207e-12
Type 2 diabetes	Diabetes	Endpoint	80	PC 18:2;0_20:1;0	PC	-0.0688591	0.0134116	-0.0951511	-0.0425671	2.92917e-07
Type 2 diabetes	Diabetes	Endpoint	80	PC O-16:0;0/18:1;0	PC O-	-0.0928245	0.0119475	-0.116245	-0.0694036	9.02715e-15
Type 2 diabetes	Diabetes	Endpoint	80	PC O-16:0;0/18:2;0	PC O-	-0.103515	0.0117648	-0.126578	-0.0804529	1.71267e-18
Type 2 diabetes	Diabetes	Endpoint	80	PC O-16:1;0/16:0;0	PC O-	-0.071757	0.0129319	-0.0971082	-0.0464058	3.0015e-08
Type 2 diabetes	Diabetes	Endpoint	80	PC O-16:1;0/18:0;0	PC O-	-0.0552847	0.0121329	-0.079069	-0.0315004	5.29042e-06
Type 2 diabetes	Diabetes	Endpoint	80	PC O-16:1;0/18:1;0	PC O-	-0.108102	0.0117626	-0.13116	-0.0850436	5.04672e-20
Type 2 diabetes	Diabetes	Endpoint	80	PC O-16:1;0/18:2;0	PC O-	-0.0958902	0.0118232	-0.119067	-0.0727131	5.90262e-16
Type 2 diabetes	Diabetes	Endpoint	80	PC O-16:2;0/18:0;0	PC O-	-0.0654226	0.0122493	-0.0894351	-0.0414102	9.5521e-08
Type 2 diabetes	Diabetes	Endpoint	80	PC O-18:0;0/14:0;0	PC O-	-0.0678051	0.0124285	-0.0921691	-0.0434412	5.06114e-08
Type 2 diabetes	Diabetes	Endpoint	80	PC O-18:1;0/16:0;0	PC O-	-0.0886622	0.0119521	-0.112092	-0.0652324	1.32904e-13
Type 2 diabetes	Diabetes	Endpoint	80	PC O-18:1;0/18:2;0	PC O-	-0.100577	0.0121167	-0.124329	-0.0768241	1.24061e-16
Type 2 diabetes	Diabetes	Endpoint	80	PC O-18:1;0/20:4;0	PC O-	-0.0587433	0.0117916	-0.0818584	-0.0356283	6.44715e-07
Type 2 diabetes	Diabetes	Endpoint	80	PC O-18:2;0/16:0;0	PC O-	-0.0889443	0.0117814	-0.112039	-0.0658491	4.91029e-14
Type 2 diabetes	Diabetes	Endpoint	80	PC O-18:2;0/18:1;0	PC O-	-0.100656	0.0121404	-0.124455	-0.0768566	1.3463e-16
Type 2 diabetes	Diabetes	Endpoint	80	PC O-18:2;0/18:2;0	PC O-	-0.113618	0.0117549	-0.136662	-0.0905754	5.74982e-22
Type 2 diabetes	Diabetes	Endpoint	80	PE O-18:2;0/18:2;0	PE O-	-0.0523342	0.012504	-0.0768463	-0.027822	2.88543e-05
Type 2 diabetes	Diabetes	Endpoint	80	PI 18:1;0_18:1;0	PI	-0.0659995	0.0117967	-0.0891245	-0.0428744	2.29114e-08
Type 2 diabetes	Diabetes	Endpoint	80	PI 18:1;0_18:2;0	PI	-0.0557224	0.0124017	-0.0800339	-0.031411	7.14032e-06
Type 2 diabetes	Diabetes	Endpoint	80	SM 34:1;2	SM	-0.0732583	0.0117802	-0.096351	-0.0501656	5.29259e-10
Type 2 diabetes	Diabetes	Endpoint	80	SM 34:2;2	SM	-0.0574118	0.0117925	-0.0805286	-0.0342951	1.14846e-06
Type 2 diabetes	Diabetes	Endpoint	80	TAG 46:1;0	TAG	0.0813543	0.012768	0.0563244	0.106384	2.00676e-10
Type 2 diabetes	Diabetes	Endpoint	80	TAG 46:2;0	TAG	0.0619311	0.0135306	0.0354057	0.0884565	4.81928e-06
Type 2 diabetes	Diabetes	Endpoint	80	TAG 48:0;0	TAG	0.108941	0.0135284	0.0824195	0.135462	9.85971e-16
Type 2 diabetes	Diabetes	Endpoint	80	TAG 48:1;0	TAG	0.101101	0.0118673	0.0778378	0.124365	1.94408e-17
Type 2 diabetes	Diabetes	Endpoint	80	TAG 48:2;0	TAG	0.091547	0.0118571	0.0683034	0.114791	1.31516e-14
Type 2 diabetes	Diabetes	Endpoint	80	TAG 48:3;0	TAG	0.0785138	0.0120437	0.0549044	0.102123	7.57758e-11
Type 2 diabetes	Diabetes	Endpoint	80	TAG 49:1;0	TAG	0.0963172	0.0131017	0.070633	0.122001	2.22975e-13
Type 2 diabetes	Diabetes	Endpoint	80	TAG 49:2;0	TAG	0.0777631	0.0128116	0.0526478	0.102878	1.35872e-09
Type 2 diabetes	Diabetes	Endpoint	80	TAG 50:1;0	TAG	0.109817	0.0117753	0.0867342	0.1329	1.43794e-20
Type 2 diabetes	Diabetes	Endpoint	80	TAG 50:2;0	TAG	0.0952937	0.01177	0.0722211	0.118366	6.60317e-16
Type 2 diabetes	Diabetes	Endpoint	80	TAG 50:3;0	TAG	0.0878975	0.0117705	0.0648238	0.110971	9.13483e-14
Type 2 diabetes	Diabetes	Endpoint	80	TAG 50:4;0	TAG	0.083324	0.0117798	0.060232	0.106416	1.65461e-12
Type 2 diabetes	Diabetes	Endpoint	80	TAG 50:5;0	TAG	0.0753811	0.0134501	0.0490136	0.101749	2.19034e-08
Type 2 diabetes	Diabetes	Endpoint	80	TAG 51:1;0	TAG	0.097417	0.0135727	0.0708091	0.124025	8.04787e-13
Type 2 diabetes	Diabetes	Endpoint	80	TAG 51:2;0	TAG	0.0911856	0.0117859	0.0680817	0.11429	1.15951e-14
Type 2 diabetes	Diabetes	Endpoint	80	TAG 51:3;0	TAG	0.0854045	0.011831	0.0622123	0.108597	5.79178e-13
Type 2 diabetes	Diabetes	Endpoint	80	TAG 52:2;0	TAG	0.0963403	0.011771	0.0732656	0.119415	3.20892e-16
Type 2 diabetes	Diabetes	Endpoint	80	TAG 52:3;0	TAG	0.0856263	0.0117687	0.0625563	0.108696	3.8097e-13
Type 2 diabetes	Diabetes	Endpoint	80	TAG 52:4;0	TAG	0.0777276	0.0117762	0.0546427	0.100812	4.39359e-11
Type 2 diabetes	Diabetes	Endpoint	80	TAG 52:5;0	TAG	0.0809104	0.0117759	0.0578263	0.103995	6.91694e-12
Type 2 diabetes	Diabetes	Endpoint	80	TAG 52:6;0	TAG	0.0883997	0.0123375	0.0642143	0.112585	8.62222e-13
Type 2 diabetes	Diabetes	Endpoint	80	TAG 53:2;0	TAG	0.0843809	0.0119319	0.0609908	0.107771	1.67656e-12
Type 2 diabetes	Diabetes	Endpoint	80	TAG 53:3;0	TAG	0.0735718	0.0118468	0.0503485	0.0967951	5.58783e-10
Type 2 diabetes	Diabetes	Endpoint	80	TAG 53:4;0	TAG	0.0662632	0.0124751	0.0418079	0.0907185	1.12267e-07
Type 2 diabetes	Diabetes	Endpoint	80	TAG 54:3;0	TAG	0.068934	0.0117959	0.0458105	0.0920575	5.32357e-09
Type 2 diabetes	Diabetes	Endpoint	80	TAG 54:4;0	TAG	0.0591153	0.0118053	0.0359735	0.0822572	5.6452e-07
Type 2 diabetes	Diabetes	Endpoint	80	TAG 54:5;0	TAG	0.0692533	0.0118006	0.0461206	0.0923859	4.59066e-09
Type 2 diabetes	Diabetes	Endpoint	80	TAG 54:6;0	TAG	0.0818134	0.011854	0.0585761	0.105051	5.58189e-12
Type 2 diabetes	Diabetes	Endpoint	80	TAG 54:7;0	TAG	0.0777334	0.0120812	0.0540505	0.101416	1.3249e-10
Type 2 diabetes	Diabetes	Endpoint	80	TAG 56:3;0	TAG	0.0640097	0.0127409	0.039033	0.0889864	5.20475e-07
Type 2 diabetes	Diabetes	Endpoint	80	TAG 56:4;0	TAG	0.0649865	0.0130447	0.039414	0.0905589	6.48055e-07
Type 2 diabetes	Diabetes	Endpoint	80	TAG 56:5;0	TAG	0.0718269	0.0135118	0.0453385	0.0983154	1.10351e-07
Type 2 diabetes	Diabetes	Endpoint	80	TAG 56:6;0	TAG	0.0908414	0.0117976	0.0677146	0.113968	1.54399e-14
Type 2 diabetes	Diabetes	Endpoint	80	TAG 56:7;0	TAG	0.0869747	0.0117976	0.0638479	0.110102	1.8669e-13
Type 2 diabetes	Diabetes	Endpoint	80	TAG 56:8;0	TAG	0.0758648	0.0120935	0.0521578	0.0995718	3.75406e-10
Type 2 diabetes	Diabetes	Endpoint	80	TAG 58:7;0	TAG	0.0953478	0.0135806	0.0687244	0.121971	2.47658e-12
Type 2 diabetes	Diabetes	Endpoint	80	TAG 58:8;0	TAG	0.0588709	0.0125153	0.0343367	0.0834051	2.6059e-06
Alzheimer's disease	Neurological	Endpoint	12	CE 14:0;0	CE	0.0526311	0.0117956	0.0295083	0.0757539	8.2464e-06
Alzheimer's disease	Neurological	Endpoint	12	CE 16:0;0	CE	0.0885982	0.0117655	0.0655344	0.111662	5.68027e-14
Alzheimer's disease	Neurological	Endpoint	12	CE 18:1;0	CE	0.0616229	0.0117895	0.038512	0.0847338	1.77211e-07
Alzheimer's disease	Neurological	Endpoint	12	CE 18:2;0	CE	0.0845797	0.0117696	0.0615077	0.107652	7.33064e-13
Alzheimer's disease	Neurological	Endpoint	12	CE 20:2;0	CE	0.057415	0.0130296	0.0318722	0.0829578	1.06928e-05
Alzheimer's disease	Neurological	Endpoint	12	CE 20:4;0	CE	0.0503093	0.011797	0.0271838	0.0734349	2.02842e-05
Alzheimer's disease	Neurological	Endpoint	12	CE 22:6;0	CE	0.0495566	0.0117978	0.0264296	0.0726837	2.69536e-05
Alzheimer's disease	Neurological	Endpoint	12	Chol	Chol	0.0474004	0.011803	0.024263	0.0705378	5.98115e-05
Alzheimer's disease	Neurological	Endpoint	12	Apo B	Clinical	0.0821689	0.0117799	0.0590769	0.105261	3.32369e-12
Alzheimer's disease	Neurological	Endpoint	12	LDL-C	Clinical	0.0929417	0.0118303	0.0697507	0.116133	4.54519e-15
Alzheimer's disease	Neurological	Endpoint	12	Total cholesterol	Clinical	0.0836731	0.0117707	0.0605991	0.106747	1.28528e-12
Alzheimer's disease	Neurological	Endpoint	12	PC O-18:1;0/20:3;0	PC O-	-0.0538561	0.0120477	-0.0774734	-0.0302388	7.93977e-06
Gout	Immune/Inflammatory	Endpoint	10	Triglycerides	Clinical	0.0597412	0.0117921	0.0366251	0.0828572	4.15988e-07
Gout	Immune/Inflammatory	Endpoint	10	PE 16:0;0_18:2;0	PE	0.0546299	0.0135413	0.0280835	0.0811762	5.55098e-05
Gout	Immune/Inflammatory	Endpoint	10	PE 18:0;0_18:2;0	PE	0.0561183	0.011821	0.0329456	0.079291	2.10144e-06
Gout	Immune/Inflammatory	Endpoint	10	TAG 50:2;0	TAG	0.0485413	0.0118	0.0254098	0.0716729	3.93797e-05
Gout	Immune/Inflammatory	Endpoint	10	TAG 50:3;0	TAG	0.0503197	0.0117989	0.0271904	0.0734491	2.0268e-05
Gout	Immune/Inflammatory	Endpoint	10	TAG 50:4;0	TAG	0.0463576	0.0118023	0.0232216	0.0694936	8.65135e-05
Gout	Immune/Inflammatory	Endpoint	10	TAG 51:3;0	TAG	0.0484523	0.0118489	0.025225	0.0716797	4.37665e-05
Gout	Immune/Inflammatory	Endpoint	10	TAG 52:2;0	TAG	0.0545687	0.0117987	0.0314398	0.0776977	3.8122e-06
Gout	Immune/Inflammatory	Endpoint	10	TAG 52:3;0	TAG	0.0553694	0.0117945	0.0322488	0.0784901	2.72201e-06
Gout	Immune/Inflammatory	Endpoint	10	TAG 52:4;0	TAG	0.0491972	0.0117976	0.0260703	0.072324	3.08079e-05
Venous thromboembolism	Cardiovascular	Endpoint	10	CE 16:0;0	CE	0.047175	0.0117988	0.0240459	0.0703041	6.44429e-05
Venous thromboembolism	Cardiovascular	Endpoint	10	CE 20:4;0	CE	0.060193	0.0117905	0.0370801	0.0833059	3.38963e-07
Venous thromboembolism	Cardiovascular	Endpoint	10	PC 16:0;0_20:4;0	PC	0.0568842	0.0117928	0.0337668	0.0800017	1.43878e-06
Venous thromboembolism	Cardiovascular	Endpoint	10	PC 17:0;0_20:4;0	PC	0.0545503	0.0118393	0.0313417	0.077759	4.14558e-06
Venous thromboembolism	Cardiovascular	Endpoint	10	PC 18:0;0_20:4;0	PC	0.0663784	0.0117859	0.0432745	0.0894822	1.84863e-08
Venous thromboembolism	Cardiovascular	Endpoint	10	PC 18:0;0_22:5;0	PC	0.0488968	0.0121279	0.0251223	0.0726713	5.5967e-05
Venous thromboembolism	Cardiovascular	Endpoint	10	PC 18:1;0_20:4;0	PC	0.0520455	0.0117969	0.02892	0.0751709	1.04024e-05
Venous thromboembolism	Cardiovascular	Endpoint	10	PI 18:0;0_20:4;0	PI	0.0468452	0.011799	0.0237157	0.0699747	7.24923e-05
Venous thromboembolism	Cardiovascular	Endpoint	10	SM 36:1;2	SM	0.0501326	0.0117971	0.0270068	0.0732584	2.16891e-05
Venous thromboembolism	Cardiovascular	Endpoint	10	SM 36:2;2	SM	0.0567679	0.0117938	0.0336487	0.0798872	1.51435e-06
Coronary artery disease	Cardiovascular	Endpoint	4	CE 16:0;0	CE	0.0561675	0.0117933	0.0330491	0.0792858	1.94816e-06
Coronary artery disease	Cardiovascular	Endpoint	4	Apo B	Clinical	0.0752962	0.011788	0.0521883	0.0984041	1.79136e-10
Coronary artery disease	Cardiovascular	Endpoint	4	LDL-C	Clinical	0.0659088	0.0118647	0.0426504	0.0891671	2.87636e-08
Coronary artery disease	Cardiovascular	Endpoint	4	Total cholesterol	Clinical	0.0569072	0.0117931	0.0337893	0.0800252	1.42558e-06
Inflammatory bowel disease	Immune/Inflammatory	Endpoint	2	CE 20:4;0	CE	-0.0487969	0.0117979	-0.0719243	-0.0256696	3.57332e-05
Inflammatory bowel disease	Immune/Inflammatory	Endpoint	2	CE 20:5;0	CE	-0.0469636	0.0117989	-0.070093	-0.0238343	6.94982e-05
Hypertension	Cardiovascular	Endpoint	1	TAG 50:5;0	TAG	0.0631923	0.0134663	0.0367931	0.0895915	2.76261e-06
Cystatin C	Kidney function	Biomarker	3	CE 20:2;0	CE	-0.0553636	0.0130829	-0.0810109	-0.0297163	2.35419e-05
Cystatin C	Kidney function	Biomarker	3	PE 18:0;0_20:4;0	PE	0.0503864	0.0118085	0.0272383	0.0735346	2.00704e-05
Cystatin C	Kidney function	Biomarker	3	TAG 50:1;0	TAG	0.0472367	0.0118268	0.0240527	0.0704206	6.5607e-05
SHBG	Sex hormone	Biomarker	84	CE 22:6;0	CE	0.0490909	0.0117985	0.0259623	0.0722194	3.20882e-05
SHBG	Sex hormone	Biomarker	84	Cer 40:1;2	CER	-0.0714659	0.0118396	-0.094675	-0.0482569	1.65714e-09
SHBG	Sex hormone	Biomarker	84	Cer 42:1;2	CER	-0.0631277	0.0117884	-0.0862365	-0.040019	8.81758e-08
SHBG	Sex hormone	Biomarker	84	Cer 42:2;2	CER	-0.0467818	0.011799	-0.0699114	-0.0236523	7.41442e-05
SHBG	Sex hormone	Biomarker	84	Apo B	Clinical	-0.0753061	0.0117856	-0.0984094	-0.0522028	1.76692e-10
SHBG	Sex hormone	Biomarker	84	HDL-C	Clinical	0.0996369	0.0117544	0.0765947	0.122679	2.78843e-17
SHBG	Sex hormone	Biomarker	84	Triglycerides	Clinical	-0.127616	0.0117166	-0.150584	-0.104648	2.06541e-27
SHBG	Sex hormone	Biomarker	84	DAG 16:0;0_18:1;0	DAG	-0.0937398	0.0125447	-0.118332	-0.0691478	8.94428e-14
SHBG	Sex hormone	Biomarker	84	DAG 16:0;0_18:2;0	DAG	-0.097077	0.0127461	-0.122064	-0.0720902	3.0122e-14
SHBG	Sex hormone	Biomarker	84	DAG 16:1;0_18:1;0	DAG	-0.0937412	0.0126744	-0.118587	-0.068895	1.58758e-13
SHBG	Sex hormone	Biomarker	84	DAG 18:1;0_18:1;0	DAG	-0.0936876	0.0119833	-0.117178	-0.0701967	6.1599e-15
SHBG	Sex hormone	Biomarker	84	DAG 18:1;0_18:2;0	DAG	-0.08006	0.0122473	-0.104069	-0.0560514	6.747e-11
SHBG	Sex hormone	Biomarker	84	DAG 18:1;0_18:3;0	DAG	-0.0589917	0.0122845	-0.0830733	-0.03491	1.60479e-06
SHBG	Sex hormone	Biomarker	84	LPC 18:0;0	LPC	0.0518369	0.0117961	0.028713	0.0749607	1.12674e-05
SHBG	Sex hormone	Biomarker	84	LPC 18:1;0	LPC	0.0528204	0.0117955	0.0296979	0.075943	7.6502e-06
SHBG	Sex hormone	Biomarker	84	LPC 18:2;0	LPC	0.0631217	0.0117884	0.040013	0.0862304	8.8426e-08
SHBG	Sex hormone	Biomarker	84	PC 14:0;0_18:2;0	PC	-0.0515965	0.0120469	-0.0752122	-0.0279808	1.86938e-05
SHBG	Sex hormone	Biomarker	84	PC 16:0;0_16:1;0	PC	-0.0669341	0.0117873	-0.0900407	-0.0438275	1.41212e-08
SHBG	Sex hormone	Biomarker	84	PC 16:0;0_18:3;0	PC	-0.0566241	0.011793	-0.0797419	-0.0335063	1.60675e-06
SHBG	Sex hormone	Biomarker	84	PC 16:0;0_20:3;0	PC	-0.0636733	0.011788	-0.0867812	-0.0405653	6.81933e-08
SHBG	Sex hormone	Biomarker	84	PC 16:1;0_18:0;0	PC	-0.0580565	0.0123379	-0.0822428	-0.0338703	2.58393e-06
SHBG	Sex hormone	Biomarker	84	PC 18:0;0_20:3;0	PC	-0.0504946	0.0118015	-0.073629	-0.0273601	1.90471e-05
SHBG	Sex hormone	Biomarker	84	PC 18:2;0_20:1;0	PC	0.0807742	0.0132584	0.0547826	0.106766	1.18808e-09
SHBG	Sex hormone	Biomarker	84	PC O-16:0;0/18:1;0	PC O-	0.0922092	0.011915	0.0688521	0.115566	1.14499e-14
SHBG	Sex hormone	Biomarker	84	PC O-16:0;0/18:2;0	PC O-	0.0565031	0.0118097	0.0333526	0.0796535	1.7487e-06
SHBG	Sex hormone	Biomarker	84	PC O-16:1;0/16:0;0	PC O-	0.0691206	0.0129917	0.0436521	0.0945892	1.07397e-07
SHBG	Sex hormone	Biomarker	84	PC O-16:1;0/18:0;0	PC O-	0.080496	0.0121121	0.0567525	0.10424	3.24874e-11
SHBG	Sex hormone	Biomarker	84	PC O-16:1;0/18:1;0	PC O-	0.0938764	0.0117774	0.0707893	0.116963	1.82028e-15
SHBG	Sex hormone	Biomarker	84	PC O-16:1;0/18:2;0	PC O-	0.0674454	0.0118375	0.0442403	0.0906505	1.26385e-08
SHBG	Sex hormone	Biomarker	84	PC O-16:1;0/20:4;0	PC O-	0.0602197	0.01292	0.0348919	0.0855476	3.2151e-06
SHBG	Sex hormone	Biomarker	84	PC O-18:1;0/16:0;0	PC O-	0.10735	0.0118968	0.0840284	0.130671	2.32302e-19
SHBG	Sex hormone	Biomarker	84	PC O-18:1;0/18:2;0	PC O-	0.0575265	0.0121512	0.0337063	0.0813468	2.2442e-06
SHBG	Sex hormone	Biomarker	84	PC O-18:1;0/20:4;0	PC O-	0.0642756	0.0117887	0.0411663	0.0873849	5.13765e-08
SHBG	Sex hormone	Biomarker	84	PC O-18:2;0/16:0;0	PC O-	0.0592051	0.0118078	0.0360583	0.0823519	5.45748e-07
SHBG	Sex hormone	Biomarker	84	PC O-18:2;0/18:1;0	PC O-	0.0705246	0.0121638	0.0466798	0.0943695	7.02068e-09
SHBG	Sex hormone	Biomarker	84	PC O-18:2;0/18:2;0	PC O-	0.0676062	0.0117983	0.044478	0.0907344	1.04417e-08
SHBG	Sex hormone	Biomarker	84	PE 16:0;0_18:2;0	PE	-0.0713383	0.0135075	-0.0978184	-0.0448581	1.33199e-07
SHBG	Sex hormone	Biomarker	84	PE 16:0;0_20:4;0	PE	-0.0595513	0.0122443	-0.0835542	-0.0355485	1.17928e-06
SHBG	Sex hormone	Biomarker	84	PE 18:0;0_18:2;0	PE	-0.0931953	0.011789	-0.116305	-0.0700855	3.07645e-15
SHBG	Sex hormone	Biomarker	84	PE 18:0;0_20:4;0	PE	-0.0692828	0.0117943	-0.0924032	-0.0461624	4.43812e-09
SHBG	Sex hormone	Biomarker	84	PI 18:0;0_20:3;0	PI	-0.0548837	0.0121401	-0.0786822	-0.0310853	6.26374e-06
SHBG	Sex hormone	Biomarker	84	SM 34:1;2	SM	0.0951548	0.0117584	0.0721049	0.118205	6.81171e-16
SHBG	Sex hormone	Biomarker	84	SM 34:2;2	SM	0.0699897	0.011783	0.0468915	0.0930878	2.98549e-09
SHBG	Sex hormone	Biomarker	84	SM 38:2;2	SM	0.0558726	0.0118087	0.032724	0.0790212	2.27189e-06
SHBG	Sex hormone	Biomarker	84	SM 40:2;2	SM	0.0531432	0.0117953	0.030021	0.0762654	6.72765e-06
SHBG	Sex hormone	Biomarker	84	SM 42:2;2	SM	0.0574173	0.0117925	0.0343006	0.0805341	1.14574e-06
SHBG	Sex hormone	Biomarker	84	TAG 46:1;0	TAG	-0.103146	0.0128018	-0.128243	-0.0780504	9.32649e-16
SHBG	Sex hormone	Biomarker	84	TAG 46:2;0	TAG	-0.0882435	0.0136145	-0.114933	-0.0615537	9.87533e-11
SHBG	Sex hormone	Biomarker	84	TAG 48:0;0	TAG	-0.107086	0.0134283	-0.133411	-0.0807609	1.84754e-15
SHBG	Sex hormone	Biomarker	84	TAG 48:1;0	TAG	-0.12876	0.01182	-0.151931	-0.105589	2.05387e-27
SHBG	Sex hormone	Biomarker	84	TAG 48:2;0	TAG	-0.121207	0.0117914	-0.144321	-0.0980919	1.30264e-24
SHBG	Sex hormone	Biomarker	84	TAG 48:3;0	TAG	-0.120979	0.0119871	-0.144478	-0.0974809	8.74389e-24
SHBG	Sex hormone	Biomarker	84	TAG 49:1;0	TAG	-0.110714	0.0130906	-0.136376	-0.0850513	3.41609e-17
SHBG	Sex hormone	Biomarker	84	TAG 49:2;0	TAG	-0.112617	0.0127895	-0.137689	-0.0875449	1.67717e-18
SHBG	Sex hormone	Biomarker	84	TAG 50:1;0	TAG	-0.129697	0.0117349	-0.1527	-0.106693	3.6168e-28
SHBG	Sex hormone	Biomarker	84	TAG 50:2;0	TAG	-0.122867	0.011723	-0.145847	-0.0998862	1.61785e-25
SHBG	Sex hormone	Biomarker	84	TAG 50:3;0	TAG	-0.120343	0.0117389	-0.143355	-0.0973312	1.71797e-24
SHBG	Sex hormone	Biomarker	84	TAG 50:4;0	TAG	-0.116927	0.0117432	-0.139947	-0.0939069	3.3261e-23
SHBG	Sex hormone	Biomarker	84	TAG 50:5;0	TAG	-0.0981267	0.0133426	-0.124283	-0.07197	2.19992e-13
SHBG	Sex hormone	Biomarker	84	TAG 51:1;0	TAG	-0.114467	0.0135202	-0.140972	-0.0879622	3.21252e-17
SHBG	Sex hormone	Biomarker	84	TAG 51:2;0	TAG	-0.122536	0.0117438	-0.145557	-0.0995147	2.63234e-25
SHBG	Sex hormone	Biomarker	84	TAG 51:3;0	TAG	-0.108035	0.0118093	-0.131185	-0.0848857	7.4234e-20
SHBG	Sex hormone	Biomarker	84	TAG 51:4;0	TAG	-0.0919805	0.0138663	-0.119164	-0.0647966	3.61246e-11
SHBG	Sex hormone	Biomarker	84	TAG 52:2;0	TAG	-0.117691	0.0117363	-0.140698	-0.0946845	1.64148e-23
SHBG	Sex hormone	Biomarker	84	TAG 52:3;0	TAG	-0.108249	0.0117426	-0.131268	-0.0852304	3.89108e-20
SHBG	Sex hormone	Biomarker	84	TAG 52:4;0	TAG	-0.100276	0.0117524	-0.123314	-0.0772379	1.73124e-17
SHBG	Sex hormone	Biomarker	84	TAG 52:5;0	TAG	-0.0991549	0.0117547	-0.122198	-0.0761122	3.95621e-17
SHBG	Sex hormone	Biomarker	84	TAG 52:6;0	TAG	-0.0982145	0.0122988	-0.122324	-0.0741048	1.63855e-15
SHBG	Sex hormone	Biomarker	84	TAG 53:2;0	TAG	-0.118488	0.0118895	-0.141795	-0.0951809	3.07491e-23
SHBG	Sex hormone	Biomarker	84	TAG 53:3;0	TAG	-0.105263	0.0118097	-0.128414	-0.0821123	6.21272e-19
SHBG	Sex hormone	Biomarker	84	TAG 53:4;0	TAG	-0.0932307	0.0123589	-0.117458	-0.0690033	5.19845e-14
SHBG	Sex hormone	Biomarker	84	TAG 54:3;0	TAG	-0.0963531	0.0117634	-0.119413	-0.0732934	3.04452e-16
SHBG	Sex hormone	Biomarker	84	TAG 54:4;0	TAG	-0.0812064	0.0117758	-0.10429	-0.0581224	5.8031e-12
SHBG	Sex hormone	Biomarker	84	TAG 54:5;0	TAG	-0.0872781	0.0117799	-0.11037	-0.064186	1.41802e-13
SHBG	Sex hormone	Biomarker	84	TAG 54:6;0	TAG	-0.0902515	0.0118415	-0.113464	-0.0670386	2.83286e-14
SHBG	Sex hormone	Biomarker	84	TAG 54:7;0	TAG	-0.0842063	0.0120805	-0.107888	-0.0605248	3.45551e-12
SHBG	Sex hormone	Biomarker	84	TAG 56:3;0	TAG	-0.0807004	0.0126883	-0.105574	-0.0558268	2.15952e-10
SHBG	Sex hormone	Biomarker	84	TAG 56:4;0	TAG	-0.0919189	0.0130784	-0.117558	-0.0662803	2.33077e-12
SHBG	Sex hormone	Biomarker	84	TAG 56:5;0	TAG	-0.097238	0.0134644	-0.123634	-0.0708424	5.82797e-13
SHBG	Sex hormone	Biomarker	84	TAG 56:6;0	TAG	-0.0974645	0.0117676	-0.120533	-0.0743965	1.42813e-16
SHBG	Sex hormone	Biomarker	84	TAG 56:7;0	TAG	-0.0809302	0.01179	-0.104042	-0.0578183	7.24219e-12
SHBG	Sex hormone	Biomarker	84	TAG 56:8;0	TAG	-0.0667579	0.0121487	-0.090573	-0.0429427	4.04714e-08
SHBG	Sex hormone	Biomarker	84	TAG 58:7;0	TAG	-0.0907617	0.0134883	-0.117204	-0.0643191	1.88665e-11
SHBG	Sex hormone	Biomarker	84	TAG 58:8;0	TAG	-0.0560655	0.0125358	-0.0806397	-0.0314912	7.86715e-06
BMI	Anthropometric	Biomarker	74	CE 16:1;0	CE	0.0907249	0.0117636	0.0676647	0.113785	1.40275e-14
BMI	Anthropometric	Biomarker	74	CE 20:2;0	CE	-0.071124	0.0130324	-0.0966724	-0.0455756	5.02875e-08
BMI	Anthropometric	Biomarker	74	CE 20:3;0	CE	0.097342	0.0117562	0.0742963	0.120388	1.4564e-16
BMI	Anthropometric	Biomarker	74	CE 22:6;0	CE	-0.0540523	0.0117947	-0.0771734	-0.0309312	4.66639e-06
BMI	Anthropometric	Biomarker	74	Apo A1	Clinical	-0.0574599	0.0118066	-0.0806043	-0.0343155	1.1587e-06
BMI	Anthropometric	Biomarker	74	Apo B	Clinical	0.0679393	0.0117988	0.0448102	0.0910685	8.85617e-09
BMI	Anthropometric	Biomarker	74	HDL-C	Clinical	-0.100278	0.0117559	-0.123323	-0.0772327	1.76718e-17
BMI	Anthropometric	Biomarker	74	Triglycerides	Clinical	0.0911532	0.0117663	0.0680878	0.114219	1.07062e-14
BMI	Anthropometric	Biomarker	74	DAG 16:0;0_18:1;0	DAG	0.0825465	0.0125919	0.0578621	0.107231	5.98517e-11
BMI	Anthropometric	Biomarker	74	DAG 16:0;0_18:2;0	DAG	0.0640943	0.0128272	0.0389485	0.0892401	5.99329e-07
BMI	Anthropometric	Biomarker	74	DAG 16:1;0_18:1;0	DAG	0.0895024	0.0126892	0.0646271	0.114378	1.93532e-12
BMI	Anthropometric	Biomarker	74	DAG 18:1;0_18:1;0	DAG	0.0713722	0.0120363	0.0477773	0.0949672	3.18149e-09
BMI	Anthropometric	Biomarker	74	LPC 16:0;0	LPC	-0.0659619	0.0117862	-0.0890664	-0.0428574	2.26771e-08
BMI	Anthropometric	Biomarker	74	LPC 18:0;0	LPC	-0.0758404	0.0117783	-0.0989293	-0.0527515	1.28029e-10
BMI	Anthropometric	Biomarker	74	LPC 18:1;0	LPC	-0.107434	0.0117436	-0.130455	-0.0844127	7.41435e-20
BMI	Anthropometric	Biomarker	74	LPC 18:2;0	LPC	-0.138385	0.0116983	-0.161317	-0.115453	5.44597e-32
BMI	Anthropometric	Biomarker	74	LPC 20:4;0	LPC	-0.0535243	0.0126462	-0.0783152	-0.0287334	2.34493e-05
BMI	Anthropometric	Biomarker	74	LPE 18:2;0	LPE	-0.0536066	0.0119902	-0.0771111	-0.030102	7.91532e-06
BMI	Anthropometric	Biomarker	74	PC 16:0;0_16:1;0	PC	0.0822387	0.0117743	0.0591577	0.10532	3.11298e-12
BMI	Anthropometric	Biomarker	74	PC 16:0;0_20:3;0	PC	0.101738	0.0117507	0.078703	0.124773	5.86074e-18
BMI	Anthropometric	Biomarker	74	PC 16:0;0_20:4;0	PC	0.0498387	0.0117973	0.0267126	0.0729649	2.42333e-05
BMI	Anthropometric	Biomarker	74	PC 16:0;0_22:6;0	PC	-0.0573574	0.0117962	-0.0804815	-0.0342333	1.18471e-06
BMI	Anthropometric	Biomarker	74	PC 16:1;0_18:0;0	PC	0.0742568	0.0123554	0.0500361	0.0984775	1.95477e-09
BMI	Anthropometric	Biomarker	74	PC 17:0;0_18:2;0	PC	-0.0587375	0.011794	-0.0818573	-0.0356178	6.49779e-07
BMI	Anthropometric	Biomarker	74	PC 18:0;0_20:3;0	PC	0.115327	0.0117343	0.0923242	0.13833	1.18346e-22
BMI	Anthropometric	Biomarker	74	PC 18:0;0_20:4;0	PC	0.052259	0.0117958	0.0291357	0.0753822	9.55017e-06
BMI	Anthropometric	Biomarker	74	PC 18:1;0_18:2;0	PC	-0.0591541	0.0117913	-0.0822685	-0.0360398	5.38103e-07
BMI	Anthropometric	Biomarker	74	PC 18:1;0_20:3;0	PC	0.0671338	0.011786	0.0440297	0.0902379	1.27475e-08
BMI	Anthropometric	Biomarker	74	PC 18:2;0_18:2;0	PC	-0.0849655	0.0117692	-0.108037	-0.0618943	5.76363e-13
BMI	Anthropometric	Biomarker	74	PC 18:2;0_20:1;0	PC	-0.0667625	0.0135225	-0.0932719	-0.0402531	8.16074e-07
BMI	Anthropometric	Biomarker	74	PC 18:2;0_20:4;0	PC	-0.0513948	0.0118971	-0.0747166	-0.0280729	1.58206e-05
BMI	Anthropometric	Biomarker	74	PC O-16:0;0/16:0;0	PC O-	-0.0663393	0.0122601	-0.0903731	-0.0423055	6.48852e-08
BMI	Anthropometric	Biomarker	74	PC O-16:0;0/18:1;0	PC O-	-0.0746019	0.0119682	-0.0980632	-0.0511407	4.83245e-10
BMI	Anthropometric	Biomarker	74	PC O-16:0;0/18:2;0	PC O-	-0.0800027	0.0117857	-0.103106	-0.0568991	1.22736e-11
BMI	Anthropometric	Biomarker	74	PC O-16:1;0/16:0;0	PC O-	-0.0716383	0.0130312	-0.0971843	-0.0460923	4.01614e-08
BMI	Anthropometric	Biomarker	74	PC O-16:1;0/18:0;0	PC O-	-0.0805	0.0121062	-0.104232	-0.0567681	3.17123e-11
BMI	Anthropometric	Biomarker	74	PC O-16:1;0/18:1;0	PC O-	-0.0675623	0.0117996	-0.090693	-0.0444315	1.07119e-08
BMI	Anthropometric	Biomarker	74	PC O-16:1;0/18:2;0	PC O-	-0.101337	0.0118207	-0.12451	-0.0781653	1.22607e-17
BMI	Anthropometric	Biomarker	74	PC O-16:2;0/18:0;0	PC O-	-0.0642858	0.0122759	-0.0883506	-0.040221	1.68447e-07
BMI	Anthropometric	Biomarker	74	PC O-18:0;0/14:0;0	PC O-	-0.0558425	0.0124034	-0.0801573	-0.0315278	6.84362e-06
BMI	Anthropometric	Biomarker	74	PC O-18:1;0/16:0;0	PC O-	-0.0748706	0.0119679	-0.0983314	-0.0514098	4.18591e-10
BMI	Anthropometric	Biomarker	74	PC O-18:1;0/18:2;0	PC O-	-0.0893787	0.0121216	-0.113141	-0.0656164	1.86214e-13
BMI	Anthropometric	Biomarker	74	PC O-18:2;0/16:0;0	PC O-	-0.0534644	0.0118067	-0.0766091	-0.0303197	6.0426e-06
BMI	Anthropometric	Biomarker	74	PC O-18:2;0/18:1;0	PC O-	-0.0761304	0.0121722	-0.0999918	-0.0522691	4.23544e-10
BMI	Anthropometric	Biomarker	74	PC O-18:2;0/18:2;0	PC O-	-0.0894303	0.0117944	-0.112551	-0.0663098	3.81965e-14
BMI	Anthropometric	Biomarker	74	PE 18:0;0_20:4;0	PE	0.0475314	0.0118053	0.0243896	0.0706733	5.72491e-05
BMI	Anthropometric	Biomarker	74	PI 16:0;0_20:4;0	PI	0.061703	0.0136012	0.0350393	0.0883668	5.83858e-06
BMI	Anthropometric	Biomarker	74	PI 18:1;0_18:1;0	PI	-0.060368	0.0118019	-0.0835032	-0.0372328	3.21701e-07
BMI	Anthropometric	Biomarker	74	PI 18:1;0_18:2;0	PI	-0.0600584	0.012414	-0.084394	-0.0357229	1.3421e-06
BMI	Anthropometric	Biomarker	74	SM 34:2;2	SM	0.0696302	0.0117833	0.0465315	0.0927289	3.59451e-09
BMI	Anthropometric	Biomarker	74	SM 36:1;2	SM	0.0728185	0.0117806	0.049725	0.0959119	6.70947e-10
BMI	Anthropometric	Biomarker	74	SM 36:2;2	SM	0.0817528	0.0117726	0.0586749	0.104831	4.13692e-12
BMI	Anthropometric	Biomarker	74	TAG 46:1;0	TAG	0.0594056	0.0128004	0.0343122	0.084499	3.54191e-06
BMI	Anthropometric	Biomarker	74	TAG 48:0;0	TAG	0.0891942	0.0134741	0.0627796	0.115609	3.94467e-11
BMI	Anthropometric	Biomarker	74	TAG 48:1;0	TAG	0.0869676	0.0118895	0.0636606	0.110275	2.86695e-13
BMI	Anthropometric	Biomarker	74	TAG 48:2;0	TAG	0.0789848	0.0118535	0.0557484	0.102221	2.87674e-11
BMI	Anthropometric	Biomarker	74	TAG 48:3;0	TAG	0.0487712	0.0120692	0.0251119	0.0724305	5.3811e-05
BMI	Anthropometric	Biomarker	74	TAG 49:1;0	TAG	0.0654499	0.0130657	0.0398363	0.0910636	5.62373e-07
BMI	Anthropometric	Biomarker	74	TAG 49:2;0	TAG	0.0552886	0.0128079	0.0301806	0.0803966	1.60853e-05
BMI	Anthropometric	Biomarker	74	TAG 50:1;0	TAG	0.105461	0.0117721	0.0823842	0.128538	4.13897e-19
BMI	Anthropometric	Biomarker	74	TAG 50:2;0	TAG	0.105745	0.0117465	0.0827183	0.128771	2.7918e-19
BMI	Anthropometric	Biomarker	74	TAG 50:3;0	TAG	0.0823786	0.0117775	0.0592913	0.105466	2.9009e-12
BMI	Anthropometric	Biomarker	74	TAG 50:4;0	TAG	0.0593133	0.0117936	0.0361944	0.0824321	5.0427e-07
BMI	Anthropometric	Biomarker	74	TAG 51:1;0	TAG	0.0779182	0.0135312	0.0513916	0.104445	8.95206e-09
BMI	Anthropometric	Biomarker	74	TAG 51:2;0	TAG	0.0856185	0.0117896	0.0625073	0.10873	4.21167e-13
BMI	Anthropometric	Biomarker	74	TAG 51:3;0	TAG	0.0532319	0.0118531	0.0299964	0.0764675	7.20163e-06
BMI	Anthropometric	Biomarker	74	TAG 52:2;0	TAG	0.0969926	0.0117589	0.0739417	0.120043	1.89316e-16
BMI	Anthropometric	Biomarker	74	TAG 52:3;0	TAG	0.0712633	0.0117826	0.0481661	0.0943606	1.53826e-09
BMI	Anthropometric	Biomarker	74	TAG 52:4;0	TAG	0.0485884	0.011798	0.0254608	0.0717159	3.85876e-05
BMI	Anthropometric	Biomarker	74	TAG 53:2;0	TAG	0.0731661	0.0119272	0.0497852	0.0965471	9.01547e-10
BMI	Anthropometric	Biomarker	74	TAG 53:3;0	TAG	0.047333	0.0118404	0.0241223	0.0705436	6.46369e-05
BMI	Anthropometric	Biomarker	74	TAG 54:3;0	TAG	0.0629351	0.0117961	0.0398113	0.086059	9.83425e-08
BMI	Anthropometric	Biomarker	74	TAG 56:5;0	TAG	0.0577877	0.0135386	0.0312466	0.0843288	2.0024e-05
BMI	Anthropometric	Biomarker	74	TAG 56:6;0	TAG	0.0585118	0.0118163	0.0353484	0.0816752	7.52187e-07
Alanine aminotransferase	Liver function	Biomarker	61	CE 20:3;0	CE	0.0635751	0.0117913	0.0404608	0.0866895	7.20142e-08
Alanine aminotransferase	Liver function	Biomarker	61	Cer 40:1;2	CER	0.0559132	0.0118566	0.0326709	0.0791556	2.45347e-06
Alanine aminotransferase	Liver function	Biomarker	61	Cer 42:1;2	CER	0.0483029	0.0117982	0.0251751	0.0714308	4.28458e-05
Alanine aminotransferase	Liver function	Biomarker	61	Apo B	Clinical	0.0831144	0.0117825	0.0600172	0.106212	1.90055e-12
Alanine aminotransferase	Liver function	Biomarker	61	HDL-C	Clinical	-0.0577887	0.0117931	-0.0809067	-0.0346707	9.78406e-07
Alanine aminotransferase	Liver function	Biomarker	61	LDL-C	Clinical	0.0476375	0.0118572	0.0243938	0.0708812	5.94038e-05
Alanine aminotransferase	Liver function	Biomarker	61	Triglycerides	Clinical	0.085622	0.0117695	0.0625503	0.108694	3.83436e-13
Alanine aminotransferase	Liver function	Biomarker	61	DAG 16:0;0_18:1;0	DAG	0.0766061	0.0126528	0.0518023	0.10141	1.49014e-09
Alanine aminotransferase	Liver function	Biomarker	61	DAG 16:0;0_18:2;0	DAG	0.0702105	0.0129009	0.0449202	0.0955009	5.46557e-08
Alanine aminotransferase	Liver function	Biomarker	61	DAG 18:1;0_18:1;0	DAG	0.0654955	0.0120654	0.0418437	0.0891473	5.88052e-08
Alanine aminotransferase	Liver function	Biomarker	61	DAG 18:1;0_18:2;0	DAG	0.0563821	0.0123282	0.032215	0.0805493	4.88527e-06
Alanine aminotransferase	Liver function	Biomarker	61	LPC 18:1;0	LPC	-0.0692889	0.0117836	-0.0923882	-0.0461897	4.28352e-09
Alanine aminotransferase	Liver function	Biomarker	61	LPC 18:2;0	LPC	-0.0653361	0.0117867	-0.0884415	-0.0422306	3.07561e-08
Alanine aminotransferase	Liver function	Biomarker	61	PC 16:0;0_20:3;0	PC	0.0658193	0.0117863	0.0427146	0.088924	2.43135e-08
Alanine aminotransferase	Liver function	Biomarker	61	PC 16:0;0_20:4;0	PC	0.0526387	0.0117956	0.0295159	0.0757615	8.22174e-06
Alanine aminotransferase	Liver function	Biomarker	61	PC 18:0;0_20:3;0	PC	0.0850657	0.0117711	0.0619908	0.108141	5.46234e-13
Alanine aminotransferase	Liver function	Biomarker	61	PC 18:0;0_20:4;0	PC	0.0677856	0.0117848	0.044684	0.0908873	9.18452e-09
Alanine aminotransferase	Liver function	Biomarker	61	PC O-16:1;0/18:1;0	PC O-	-0.0521714	0.011808	-0.0753186	-0.0290242	1.00946e-05
Alanine aminotransferase	Liver function	Biomarker	61	PC O-18:2;0/18:1;0	PC O-	-0.0484403	0.0121926	-0.0723417	-0.0245388	7.17464e-05
Alanine aminotransferase	Liver function	Biomarker	61	PE 18:0;0_18:2;0	PE	0.0498635	0.0118423	0.0266491	0.0730779	2.57799e-05
Alanine aminotransferase	Liver function	Biomarker	61	PE 18:0;0_20:4;0	PE	0.0597648	0.0117965	0.0366401	0.0828895	4.15765e-07
Alanine aminotransferase	Liver function	Biomarker	61	PI 16:0;0_18:2;0	PI	0.0617655	0.0119236	0.0383916	0.0851393	2.27965e-07
Alanine aminotransferase	Liver function	Biomarker	61	PI 16:0;0_20:4;0	PI	0.0671555	0.0133658	0.0409533	0.0933577	5.20847e-07
Alanine aminotransferase	Liver function	Biomarker	61	SM 38:1;2	SM	0.0467706	0.011799	0.023641	0.0699001	7.44414e-05
Alanine aminotransferase	Liver function	Biomarker	61	SM 40:1;2	SM	0.0522535	0.0117958	0.0291302	0.0753768	9.57064e-06
Alanine aminotransferase	Liver function	Biomarker	61	TAG 46:1;0	TAG	0.0818869	0.0127894	0.0568151	0.106959	1.64095e-10
Alanine aminotransferase	Liver function	Biomarker	61	TAG 46:2;0	TAG	0.0597981	0.01358	0.0331758	0.0864203	1.08613e-05
Alanine aminotransferase	Liver function	Biomarker	61	TAG 48:0;0	TAG	0.0922667	0.0135885	0.0656279	0.118905	1.23986e-11
Alanine aminotransferase	Liver function	Biomarker	61	TAG 48:1;0	TAG	0.0834355	0.011896	0.0601159	0.106755	2.5365e-12
Alanine aminotransferase	Liver function	Biomarker	61	TAG 48:2;0	TAG	0.0745938	0.0118676	0.0513297	0.0978579	3.46275e-10
Alanine aminotransferase	Liver function	Biomarker	61	TAG 48:3;0	TAG	0.0658458	0.0120663	0.042192	0.0894996	5.01272e-08
Alanine aminotransferase	Liver function	Biomarker	61	TAG 49:1;0	TAG	0.0599861	0.013063	0.0343778	0.0855945	4.48109e-06
Alanine aminotransferase	Liver function	Biomarker	61	TAG 50:1;0	TAG	0.0848223	0.011797	0.0616967	0.107948	7.12857e-13
Alanine aminotransferase	Liver function	Biomarker	61	TAG 50:2;0	TAG	0.0774701	0.0117791	0.0543796	0.100561	5.14064e-11
Alanine aminotransferase	Liver function	Biomarker	61	TAG 50:3;0	TAG	0.0710948	0.0118005	0.0479624	0.0942273	1.7778e-09
Alanine aminotransferase	Liver function	Biomarker	61	TAG 50:4;0	TAG	0.0698196	0.0117889	0.0467098	0.0929294	3.31826e-09
Alanine aminotransferase	Liver function	Biomarker	61	TAG 50:5;0	TAG	0.0691838	0.0135436	0.0426331	0.0957345	3.36163e-07
Alanine aminotransferase	Liver function	Biomarker	61	TAG 51:1;0	TAG	0.0663817	0.0133999	0.0401125	0.0926509	7.49286e-07
Alanine aminotransferase	Liver function	Biomarker	61	TAG 51:2;0	TAG	0.0668487	0.0118052	0.0437069	0.0899905	1.54863e-08
Alanine aminotransferase	Liver function	Biomarker	61	TAG 51:3;0	TAG	0.0614875	0.0118324	0.0382925	0.0846825	2.08685e-07
Alanine aminotransferase	Liver function	Biomarker	61	TAG 52:2;0	TAG	0.0740254	0.0117875	0.0509185	0.0971323	3.58326e-10
Alanine aminotransferase	Liver function	Biomarker	61	TAG 52:3;0	TAG	0.0718135	0.0117826	0.0487161	0.0949109	1.15199e-09
Alanine aminotransferase	Liver function	Biomarker	61	TAG 52:4;0	TAG	0.0690046	0.0117838	0.0459049	0.0921043	4.9543e-09
Alanine aminotransferase	Liver function	Biomarker	61	TAG 52:5;0	TAG	0.0702447	0.0117855	0.0471415	0.0933478	2.63812e-09
Alanine aminotransferase	Liver function	Biomarker	61	TAG 52:6;0	TAG	0.0747516	0.0123322	0.0505765	0.0989266	1.42343e-09
Alanine aminotransferase	Liver function	Biomarker	61	TAG 53:2;0	TAG	0.0580887	0.0119403	0.0346821	0.0814954	1.1701e-06
Alanine aminotransferase	Liver function	Biomarker	61	TAG 53:3;0	TAG	0.0568489	0.0118452	0.0336287	0.0800691	1.62471e-06
Alanine aminotransferase	Liver function	Biomarker	61	TAG 53:4;0	TAG	0.0513788	0.0124319	0.0270081	0.0757494	3.62881e-05
Alanine aminotransferase	Liver function	Biomarker	61	TAG 54:3;0	TAG	0.0660025	0.0117966	0.0428776	0.0891273	2.28722e-08
Alanine aminotransferase	Liver function	Biomarker	61	TAG 54:4;0	TAG	0.0616277	0.0118001	0.0384961	0.0847593	1.81337e-07
Alanine aminotransferase	Liver function	Biomarker	61	TAG 54:5;0	TAG	0.0699887	0.0118042	0.046849	0.0931284	3.18704e-09
Alanine aminotransferase	Liver function	Biomarker	61	TAG 54:6;0	TAG	0.0804969	0.0118677	0.0572327	0.103761	1.27365e-11
Alanine aminotransferase	Liver function	Biomarker	61	TAG 54:7;0	TAG	0.0744471	0.0120933	0.0507405	0.0981537	7.87963e-10
Alanine aminotransferase	Liver function	Biomarker	61	TAG 56:3;0	TAG	0.0628156	0.0127388	0.0378432	0.087788	8.39256e-07
Alanine aminotransferase	Liver function	Biomarker	61	TAG 56:4;0	TAG	0.0629184	0.0130871	0.0372629	0.088574	1.56539e-06
Alanine aminotransferase	Liver function	Biomarker	61	TAG 56:5;0	TAG	0.0909511	0.0134589	0.0645663	0.117336	1.5475e-11
Alanine aminotransferase	Liver function	Biomarker	61	TAG 56:6;0	TAG	0.101448	0.0117788	0.0783576	0.124538	8.68372e-18
Alanine aminotransferase	Liver function	Biomarker	61	TAG 56:7;0	TAG	0.0922069	0.0117917	0.0690918	0.115322	6.0577e-15
Alanine aminotransferase	Liver function	Biomarker	61	TAG 56:8;0	TAG	0.0794713	0.0121207	0.0557109	0.103232	5.9067e-11
Alanine aminotransferase	Liver function	Biomarker	61	TAG 58:7;0	TAG	0.102687	0.0135345	0.076154	0.12922	3.83122e-14
Alanine aminotransferase	Liver function	Biomarker	61	TAG 58:8;0	TAG	0.0696795	0.0125029	0.0451697	0.0941894	2.60505e-08
Gamma glutamyltransferase	Liver function	Biomarker	53	CE 16:1;0	CE	0.0475561	0.0118008	0.0244231	0.070689	5.6374e-05
Gamma glutamyltransferase	Liver function	Biomarker	53	Cer 40:1;2	CER	0.0614533	0.0118382	0.0382469	0.0846597	2.14857e-07
Gamma glutamyltransferase	Liver function	Biomarker	53	Cer 42:1;2	CER	0.0480012	0.0117983	0.024873	0.0711295	4.78294e-05
Gamma glutamyltransferase	Liver function	Biomarker	53	Cer 42:2;2	CER	0.0711288	0.0117822	0.0480323	0.0942253	1.6485e-09
Gamma glutamyltransferase	Liver function	Biomarker	53	Apo B	Clinical	0.0803681	0.0117795	0.0572768	0.103459	9.66457e-12
Gamma glutamyltransferase	Liver function	Biomarker	53	LDL-C	Clinical	0.0488123	0.0119003	0.0254841	0.0721406	4.14619e-05
Gamma glutamyltransferase	Liver function	Biomarker	53	Total cholesterol	Clinical	0.0545319	0.0117947	0.0314108	0.077653	3.84061e-06
Gamma glutamyltransferase	Liver function	Biomarker	53	Triglycerides	Clinical	0.0829438	0.0117716	0.059868	0.106019	2.01107e-12
Gamma glutamyltransferase	Liver function	Biomarker	53	DAG 16:0;0_18:1;0	DAG	0.0623088	0.012608	0.0375927	0.0870248	7.93308e-07
Gamma glutamyltransferase	Liver function	Biomarker	53	DAG 16:0;0_18:2;0	DAG	0.0596323	0.0129164	0.0343117	0.0849529	3.97722e-06
Gamma glutamyltransferase	Liver function	Biomarker	53	DAG 16:1;0_18:1;0	DAG	0.0541476	0.0127294	0.0291936	0.0791017	2.1331e-05
Gamma glutamyltransferase	Liver function	Biomarker	53	DAG 18:1;0_18:1;0	DAG	0.0673224	0.0120354	0.0437293	0.0909155	2.30832e-08
Gamma glutamyltransferase	Liver function	Biomarker	53	DAG 18:1;0_18:2;0	DAG	0.0568219	0.0122986	0.0327126	0.0809312	3.9068e-06
Gamma glutamyltransferase	Liver function	Biomarker	53	PC 14:0;0_18:2;0	PC	0.0493888	0.0120647	0.0257382	0.0730394	4.2951e-05
Gamma glutamyltransferase	Liver function	Biomarker	53	PC 16:0;0_18:1;0	PC	0.0469457	0.0117989	0.0238163	0.070075	6.99446e-05
Gamma glutamyltransferase	Liver function	Biomarker	53	PC 18:0;0_20:3;0	PC	0.0568792	0.0117966	0.0337543	0.080004	1.45316e-06
Gamma glutamyltransferase	Liver function	Biomarker	53	PC 18:0;0_20:4;0	PC	0.0503946	0.0117969	0.0272691	0.0735201	1.96377e-05
Gamma glutamyltransferase	Liver function	Biomarker	53	PE 18:0;0_18:2;0	PE	0.0694505	0.0118275	0.0462651	0.0926359	4.50063e-09
Gamma glutamyltransferase	Liver function	Biomarker	53	PE 18:0;0_20:4;0	PE	0.073936	0.0117862	0.0508316	0.0970404	3.74493e-10
Gamma glutamyltransferase	Liver function	Biomarker	53	PI 18:0;0_20:4;0	PI	0.0605272	0.0117903	0.0374148	0.0836397	2.91657e-07
Gamma glutamyltransferase	Liver function	Biomarker	53	SM 36:1;2	SM	0.0699082	0.0117831	0.0468099	0.0930064	3.11408e-09
Gamma glutamyltransferase	Liver function	Biomarker	53	SM 36:2;2	SM	0.0534161	0.0117953	0.0302937	0.0765384	6.03447e-06
Gamma glutamyltransferase	Liver function	Biomarker	53	SM 38:1;2	SM	0.0552431	0.0117939	0.0321236	0.0783627	2.86466e-06
Gamma glutamyltransferase	Liver function	Biomarker	53	TAG 46:1;0	TAG	0.0525327	0.0128763	0.0272905	0.0777749	4.56557e-05
Gamma glutamyltransferase	Liver function	Biomarker	53	TAG 48:1;0	TAG	0.0647071	0.0119376	0.0413058	0.0881083	6.14268e-08
Gamma glutamyltransferase	Liver function	Biomarker	53	TAG 48:2;0	TAG	0.0623084	0.0118875	0.0390054	0.0856115	1.63875e-07
Gamma glutamyltransferase	Liver function	Biomarker	53	TAG 48:3;0	TAG	0.0500093	0.0120865	0.0263161	0.0737026	3.55121e-05
Gamma glutamyltransferase	Liver function	Biomarker	53	TAG 49:1;0	TAG	0.0576022	0.013104	0.0319136	0.0832909	1.1233e-05
Gamma glutamyltransferase	Liver function	Biomarker	53	TAG 49:2;0	TAG	0.0547779	0.0129005	0.0294884	0.0800675	2.20684e-05
Gamma glutamyltransferase	Liver function	Biomarker	53	TAG 50:1;0	TAG	0.0704885	0.011809	0.0473394	0.0936376	2.50053e-09
Gamma glutamyltransferase	Liver function	Biomarker	53	TAG 50:2;0	TAG	0.0722043	0.011783	0.0491062	0.0953024	9.3791e-10
Gamma glutamyltransferase	Liver function	Biomarker	53	TAG 50:3;0	TAG	0.0674764	0.0118015	0.044342	0.0906108	1.12378e-08
Gamma glutamyltransferase	Liver function	Biomarker	53	TAG 50:4;0	TAG	0.0609974	0.0117941	0.0378774	0.0841173	2.38078e-07
Gamma glutamyltransferase	Liver function	Biomarker	53	TAG 51:1;0	TAG	0.057171	0.0134126	0.0308769	0.0834651	2.05563e-05
Gamma glutamyltransferase	Liver function	Biomarker	53	TAG 51:2;0	TAG	0.0725205	0.0118135	0.0493626	0.0956785	8.76046e-10
Gamma glutamyltransferase	Liver function	Biomarker	53	TAG 51:3;0	TAG	0.0740034	0.0118203	0.0508322	0.0971746	4.05469e-10
Gamma glutamyltransferase	Liver function	Biomarker	53	TAG 52:2;0	TAG	0.0790296	0.0117865	0.0559245	0.102135	2.16623e-11
Gamma glutamyltransferase	Liver function	Biomarker	53	TAG 52:3;0	TAG	0.0779771	0.011776	0.0548927	0.101062	3.80791e-11
Gamma glutamyltransferase	Liver function	Biomarker	53	TAG 52:4;0	TAG	0.0664344	0.0117859	0.0433306	0.0895381	1.79835e-08
Gamma glutamyltransferase	Liver function	Biomarker	53	TAG 52:5;0	TAG	0.0553026	0.0117971	0.0321768	0.0784285	2.81262e-06
Gamma glutamyltransferase	Liver function	Biomarker	53	TAG 53:2;0	TAG	0.0692956	0.011934	0.0459013	0.0926899	6.65678e-09
Gamma glutamyltransferase	Liver function	Biomarker	53	TAG 53:3;0	TAG	0.0745078	0.0118227	0.0513318	0.0976838	3.11184e-10
Gamma glutamyltransferase	Liver function	Biomarker	53	TAG 53:4;0	TAG	0.0608567	0.0124543	0.0364422	0.0852712	1.05164e-06
Gamma glutamyltransferase	Liver function	Biomarker	53	TAG 54:3;0	TAG	0.0707822	0.0117908	0.0476688	0.0938956	2.02938e-09
Gamma glutamyltransferase	Liver function	Biomarker	53	TAG 54:4;0	TAG	0.0593487	0.0118027	0.0362119	0.0824856	5.06628e-07
Gamma glutamyltransferase	Liver function	Biomarker	53	TAG 54:5;0	TAG	0.0553923	0.0118178	0.0322259	0.0785587	2.82118e-06
Gamma glutamyltransferase	Liver function	Biomarker	53	TAG 54:6;0	TAG	0.0527958	0.0118824	0.0295027	0.0760888	8.99852e-06
Gamma glutamyltransferase	Liver function	Biomarker	53	TAG 56:5;0	TAG	0.07056	0.0135805	0.0439368	0.0971833	2.11353e-07
Gamma glutamyltransferase	Liver function	Biomarker	53	TAG 56:6;0	TAG	0.070766	0.0118002	0.0476341	0.0938978	2.10767e-09
Gamma glutamyltransferase	Liver function	Biomarker	53	TAG 56:7;0	TAG	0.0665292	0.011809	0.0433802	0.0896783	1.83e-08
Gamma glutamyltransferase	Liver function	Biomarker	53	TAG 56:8;0	TAG	0.0527139	0.0121193	0.0289562	0.0764716	1.38401e-05
Gamma glutamyltransferase	Liver function	Biomarker	53	TAG 58:7;0	TAG	0.0736971	0.0135926	0.04705	0.100344	6.15528e-08
Gamma glutamyltransferase	Liver function	Biomarker	53	TAG 58:8;0	TAG	0.0564274	0.01248	0.0319625	0.0808924	6.25325e-06
Vitamin D	Miscellaneous	Biomarker	45	CE 14:0;0	CE	-0.046547	0.0117991	-0.0696768	-0.0234172	8.05796e-05
Vitamin D	Miscellaneous	Biomarker	45	CE 18:3;0	CE	-0.0521908	0.0117959	-0.0753141	-0.0290674	9.8095e-06
Vitamin D	Miscellaneous	Biomarker	45	Apo B	Clinical	-0.0646349	0.011797	-0.0877606	-0.0415093	4.42507e-08
Vitamin D	Miscellaneous	Biomarker	45	Total cholesterol	Clinical	-0.0543043	0.0117952	-0.0774264	-0.0311822	4.21748e-06
Vitamin D	Miscellaneous	Biomarker	45	Triglycerides	Clinical	-0.0703174	0.0117834	-0.0934163	-0.0472184	2.52405e-09
Vitamin D	Miscellaneous	Biomarker	45	DAG 18:1;0_18:2;0	DAG	-0.0571912	0.012331	-0.081364	-0.0330184	3.58582e-06
Vitamin D	Miscellaneous	Biomarker	45	PC 14:0;0_18:1;0	PC	-0.0623755	0.0118774	-0.0856587	-0.0390922	1.55173e-07
Vitamin D	Miscellaneous	Biomarker	45	PC 15:0;0_18:2;0	PC	-0.0489385	0.0122911	-0.073033	-0.0248439	6.91807e-05
Vitamin D	Miscellaneous	Biomarker	45	PC 16:0;0_18:1;0	PC	-0.0549423	0.0117941	-0.0780622	-0.0318224	3.24342e-06
Vitamin D	Miscellaneous	Biomarker	45	PC 16:0;0_18:2;0	PC	-0.0514108	0.0117963	-0.0745351	-0.0282865	1.32967e-05
Vitamin D	Miscellaneous	Biomarker	45	PC 16:0;0_18:3;0	PC	-0.0524721	0.0117957	-0.0755951	-0.029349	8.78133e-06
Vitamin D	Miscellaneous	Biomarker	45	PC 16:0;0_20:3;0	PC	-0.048682	0.0117979	-0.0718094	-0.0255545	3.72807e-05
Vitamin D	Miscellaneous	Biomarker	45	PC 16:1;0_18:1;0	PC	-0.0599434	0.0117977	-0.0830704	-0.0368164	3.85082e-07
Vitamin D	Miscellaneous	Biomarker	45	PC 16:1;0_18:2;0	PC	-0.0519732	0.0118016	-0.0751077	-0.0288386	1.07856e-05
Vitamin D	Miscellaneous	Biomarker	45	PC 18:0;0_18:3;0	PC	-0.0549731	0.0122392	-0.0789657	-0.0309804	7.18871e-06
Vitamin D	Miscellaneous	Biomarker	45	PC 18:1;0_20:3;0	PC	-0.0504995	0.0118034	-0.0736376	-0.0273613	1.90704e-05
Vitamin D	Miscellaneous	Biomarker	45	PE 16:0;0_18:2;0	PE	-0.0612797	0.0136469	-0.0880331	-0.0345263	7.25668e-06
Vitamin D	Miscellaneous	Biomarker	45	PE 16:0;0_20:4;0	PE	-0.0677988	0.0122651	-0.0918424	-0.0437552	3.36633e-08
Vitamin D	Miscellaneous	Biomarker	45	PE 18:0;0_18:2;0	PE	-0.0710406	0.0118222	-0.0942157	-0.0478655	1.95796e-09
Vitamin D	Miscellaneous	Biomarker	45	PE 18:0;0_20:4;0	PE	-0.0769982	0.0117882	-0.100107	-0.0538899	6.94338e-11
Vitamin D	Miscellaneous	Biomarker	45	PE 18:1;0_18:1;0	PE	-0.0473009	0.0119113	-0.0706505	-0.0239512	7.22522e-05
Vitamin D	Miscellaneous	Biomarker	45	TAG 48:1;0	TAG	-0.0488308	0.0119385	-0.0722339	-0.0254277	4.35851e-05
Vitamin D	Miscellaneous	Biomarker	45	TAG 48:2;0	TAG	-0.056209	0.011894	-0.0795248	-0.0328932	2.33611e-06
Vitamin D	Miscellaneous	Biomarker	45	TAG 48:3;0	TAG	-0.0564342	0.0120924	-0.0801391	-0.0327293	3.11591e-06
Vitamin D	Miscellaneous	Biomarker	45	TAG 49:2;0	TAG	-0.0520626	0.0128892	-0.07733	-0.0267951	5.4288e-05
Vitamin D	Miscellaneous	Biomarker	45	TAG 50:2;0	TAG	-0.0554571	0.0117951	-0.0785789	-0.0323353	2.62806e-06
Vitamin D	Miscellaneous	Biomarker	45	TAG 50:3;0	TAG	-0.0652164	0.0117986	-0.0883451	-0.0420876	3.3632e-08
Vitamin D	Miscellaneous	Biomarker	45	TAG 50:4;0	TAG	-0.0664828	0.011792	-0.0895987	-0.0433669	1.78654e-08
Vitamin D	Miscellaneous	Biomarker	45	TAG 51:2;0	TAG	-0.0563399	0.011814	-0.0794988	-0.0331809	1.88902e-06
Vitamin D	Miscellaneous	Biomarker	45	TAG 51:3;0	TAG	-0.0586927	0.0118395	-0.0819016	-0.0354839	7.31043e-07
Vitamin D	Miscellaneous	Biomarker	45	TAG 51:4;0	TAG	-0.0587882	0.0138274	-0.0858956	-0.0316807	2.15968e-05
Vitamin D	Miscellaneous	Biomarker	45	TAG 52:2;0	TAG	-0.0544593	0.0118026	-0.0775958	-0.0313228	4.01495e-06
Vitamin D	Miscellaneous	Biomarker	45	TAG 52:3;0	TAG	-0.0636311	0.0117893	-0.0867415	-0.0405206	6.97915e-08
Vitamin D	Miscellaneous	Biomarker	45	TAG 52:4;0	TAG	-0.063572	0.0117881	-0.0866801	-0.0404639	7.15373e-08
Vitamin D	Miscellaneous	Biomarker	45	TAG 52:5;0	TAG	-0.0678344	0.0117898	-0.0909459	-0.0447229	9.0939e-09
Vitamin D	Miscellaneous	Biomarker	45	TAG 52:6;0	TAG	-0.0660434	0.0123293	-0.0902128	-0.041874	8.76775e-08
Vitamin D	Miscellaneous	Biomarker	45	TAG 53:2;0	TAG	-0.0549327	0.0119479	-0.0783541	-0.0315112	4.34714e-06
Vitamin D	Miscellaneous	Biomarker	45	TAG 53:3;0	TAG	-0.0585365	0.0118678	-0.081801	-0.035272	8.30864e-07
Vitamin D	Miscellaneous	Biomarker	45	TAG 53:4;0	TAG	-0.0718422	0.0124432	-0.0962348	-0.0474495	8.11784e-09
Vitamin D	Miscellaneous	Biomarker	45	TAG 54:3;0	TAG	-0.0528285	0.0118062	-0.0759721	-0.0296848	7.77279e-06
Vitamin D	Miscellaneous	Biomarker	45	TAG 54:4;0	TAG	-0.0550821	0.0117968	-0.0782073	-0.0319568	3.07837e-06
Vitamin D	Miscellaneous	Biomarker	45	TAG 54:5;0	TAG	-0.0608701	0.0118134	-0.084028	-0.0377123	2.63758e-07
Vitamin D	Miscellaneous	Biomarker	45	TAG 54:6;0	TAG	-0.0550647	0.0118862	-0.0783652	-0.0317641	3.67495e-06
Vitamin D	Miscellaneous	Biomarker	45	TAG 56:4;0	TAG	-0.0595781	0.0132734	-0.0855989	-0.0335573	7.30986e-06
Vitamin D	Miscellaneous	Biomarker	45	TAG 56:6;0	TAG	-0.0638142	0.0118074	-0.0869601	-0.0406682	6.70529e-08
Insulin	Diabetes	Biomarker	41	Triglycerides	Clinical	0.0609664	0.0117904	0.0378538	0.084079	2.39317e-07
Insulin	Diabetes	Biomarker	41	DAG 18:1;0_18:1;0	DAG	0.0477352	0.0120451	0.0241231	0.0713472	7.47489e-05
Insulin	Diabetes	Biomarker	41	DAG 18:1;0_18:2;0	DAG	0.0488878	0.0122834	0.0248084	0.0729672	6.96548e-05
Insulin	Diabetes	Biomarker	41	LPC 18:1;0	LPC	-0.0635199	0.0117881	-0.086628	-0.0404117	7.33188e-08
Insulin	Diabetes	Biomarker	41	LPC 18:2;0	LPC	-0.0507866	0.0117967	-0.0739116	-0.0276615	1.69097e-05
Insulin	Diabetes	Biomarker	41	PC O-16:1;0/18:1;0	PC O-	-0.067704	0.0118034	-0.0908421	-0.0445659	1.00905e-08
Insulin	Diabetes	Biomarker	41	PE 18:0;0_18:2;0	PE	0.0572919	0.011831	0.0340996	0.0804842	1.30907e-06
Insulin	Diabetes	Biomarker	41	PE 18:0;0_20:4;0	PE	0.0497228	0.0118049	0.0265818	0.0728639	2.5616e-05
Insulin	Diabetes	Biomarker	41	SM 34:1;2	SM	-0.0514768	0.0117963	-0.074601	-0.0283526	1.29607e-05
Insulin	Diabetes	Biomarker	41	SM 34:2;2	SM	-0.0543243	0.0117945	-0.077445	-0.0312036	4.17785e-06
Insulin	Diabetes	Biomarker	41	TAG 46:1;0	TAG	0.0647997	0.0128011	0.0397049	0.0898944	4.27066e-07
Insulin	Diabetes	Biomarker	41	TAG 48:1;0	TAG	0.0573811	0.0119216	0.0340111	0.0807511	1.51644e-06
Insulin	Diabetes	Biomarker	41	TAG 48:2;0	TAG	0.0517945	0.0118716	0.0285226	0.0750665	1.30181e-05
Insulin	Diabetes	Biomarker	41	TAG 48:3;0	TAG	0.0504251	0.0120822	0.0267402	0.07411	3.03676e-05
Insulin	Diabetes	Biomarker	41	TAG 49:1;0	TAG	0.0593108	0.0130098	0.0338068	0.0848147	5.24614e-06
Insulin	Diabetes	Biomarker	41	TAG 49:2;0	TAG	0.0527755	0.0127723	0.0277372	0.0778138	3.64433e-05
Insulin	Diabetes	Biomarker	41	TAG 50:1;0	TAG	0.0593558	0.0118154	0.0361942	0.0825174	5.19411e-07
Insulin	Diabetes	Biomarker	41	TAG 50:2;0	TAG	0.0496163	0.0117974	0.0264899	0.0727427	2.63446e-05
Insulin	Diabetes	Biomarker	41	TAG 50:3;0	TAG	0.0484295	0.011808	0.0252823	0.0715766	4.15173e-05
Insulin	Diabetes	Biomarker	41	TAG 50:4;0	TAG	0.0494013	0.0118091	0.026252	0.0725507	2.90707e-05
Insulin	Diabetes	Biomarker	41	TAG 51:1;0	TAG	0.0726502	0.0134009	0.0463792	0.0989212	6.16896e-08
Insulin	Diabetes	Biomarker	41	TAG 51:2;0	TAG	0.0534692	0.0118217	0.0302951	0.0766433	6.19652e-06
Insulin	Diabetes	Biomarker	41	TAG 51:3;0	TAG	0.0477427	0.0118436	0.0245258	0.0709597	5.6096e-05
Insulin	Diabetes	Biomarker	41	TAG 52:2;0	TAG	0.0575509	0.0117957	0.0344278	0.080674	1.08948e-06
Insulin	Diabetes	Biomarker	41	TAG 52:3;0	TAG	0.056494	0.0117931	0.0333761	0.0796119	1.69768e-06
Insulin	Diabetes	Biomarker	41	TAG 52:4;0	TAG	0.0532325	0.0117952	0.0301105	0.0763546	6.49169e-06
Insulin	Diabetes	Biomarker	41	TAG 52:5;0	TAG	0.0496409	0.011798	0.0265133	0.0727686	2.61294e-05
Insulin	Diabetes	Biomarker	41	TAG 52:6;0	TAG	0.0572073	0.0123319	0.0330327	0.0813819	3.56989e-06
Insulin	Diabetes	Biomarker	41	TAG 53:2;0	TAG	0.055129	0.0119562	0.0316912	0.0785667	4.08026e-06
Insulin	Diabetes	Biomarker	41	TAG 53:3;0	TAG	0.0537518	0.0118443	0.0305335	0.0769701	5.76661e-06
Insulin	Diabetes	Biomarker	41	TAG 54:3;0	TAG	0.0514386	0.0118027	0.0283019	0.0745754	1.3296e-05
Insulin	Diabetes	Biomarker	41	TAG 54:5;0	TAG	0.0476371	0.0118221	0.0244623	0.070812	5.64772e-05
Insulin	Diabetes	Biomarker	41	TAG 54:6;0	TAG	0.0517288	0.0118822	0.0284361	0.0750215	1.35897e-05
Insulin	Diabetes	Biomarker	41	TAG 56:3;0	TAG	0.0552474	0.0127211	0.0303096	0.0801853	1.42824e-05
Insulin	Diabetes	Biomarker	41	TAG 56:4;0	TAG	0.0532789	0.0131125	0.0275735	0.0789843	4.90394e-05
Insulin	Diabetes	Biomarker	41	TAG 56:5;0	TAG	0.063666	0.0133757	0.0374443	0.0898876	1.98744e-06
Insulin	Diabetes	Biomarker	41	TAG 56:6;0	TAG	0.0523877	0.011808	0.0292406	0.0755348	9.27411e-06
Insulin	Diabetes	Biomarker	41	TAG 56:7;0	TAG	0.0565907	0.0118207	0.0334185	0.0797628	1.72353e-06
Insulin	Diabetes	Biomarker	41	TAG 56:8;0	TAG	0.0518712	0.0121193	0.0281135	0.0756289	1.89431e-05
Insulin	Diabetes	Biomarker	41	TAG 58:7;0	TAG	0.0797756	0.0136067	0.053101	0.10645	4.8163e-09
Insulin	Diabetes	Biomarker	41	TAG 58:8;0	TAG	0.0520301	0.0125144	0.0274977	0.0765626	3.25799e-05
Aspartate aminotransferase	Liver function	Biomarker	40	Cer 40:1;2	CER	0.0474912	0.0118374	0.0242864	0.0706959	6.08312e-05
Aspartate aminotransferase	Liver function	Biomarker	40	Apo B	Clinical	0.0549591	0.0118029	0.031822	0.0780962	3.27571e-06
Aspartate aminotransferase	Liver function	Biomarker	40	Triglycerides	Clinical	0.0578139	0.0117924	0.0346974	0.0809304	9.66288e-07
Aspartate aminotransferase	Liver function	Biomarker	40	DAG 16:0;0_18:2;0	DAG	0.0535741	0.0127788	0.028523	0.0786251	2.79941e-05
Aspartate aminotransferase	Liver function	Biomarker	40	DAG 16:1;0_18:1;0	DAG	0.0529779	0.012685	0.0281109	0.0778448	3.00182e-05
Aspartate aminotransferase	Liver function	Biomarker	40	DAG 18:1;0_18:1;0	DAG	0.0551759	0.0120222	0.0316086	0.0787432	4.52233e-06
Aspartate aminotransferase	Liver function	Biomarker	40	DAG 18:1;0_18:2;0	DAG	0.0572445	0.0122793	0.0331732	0.0813159	3.19484e-06
Aspartate aminotransferase	Liver function	Biomarker	40	PC 16:0;0_18:2;0	PC	0.0488287	0.0117979	0.0257014	0.071956	3.53167e-05
Aspartate aminotransferase	Liver function	Biomarker	40	PC 18:0;0_18:2;0	PC	0.0529322	0.0117954	0.0298098	0.0760547	7.3178e-06
Aspartate aminotransferase	Liver function	Biomarker	40	PC 18:0;0_20:3;0	PC	0.0487416	0.0118003	0.0256095	0.0718736	3.66021e-05
Aspartate aminotransferase	Liver function	Biomarker	40	PE 18:0;0_18:2;0	PE	0.0632164	0.0118223	0.0400412	0.0863915	9.20851e-08
Aspartate aminotransferase	Liver function	Biomarker	40	PE 18:0;0_20:4;0	PE	0.0464873	0.0118057	0.0233447	0.0696299	8.30436e-05
Aspartate aminotransferase	Liver function	Biomarker	40	PI 16:0;0_18:2;0	PI	0.0566237	0.0119405	0.0332167	0.0800307	2.15644e-06
Aspartate aminotransferase	Liver function	Biomarker	40	PI 18:0;0_18:1;0	PI	0.0504449	0.0118081	0.0272975	0.0735922	1.96186e-05
Aspartate aminotransferase	Liver function	Biomarker	40	PI 18:0;0_18:2;0	PI	0.0671086	0.0117945	0.0439879	0.0902293	1.3218e-08
Aspartate aminotransferase	Liver function	Biomarker	40	TAG 48:0;0	TAG	0.0551398	0.0135479	0.0285804	0.0816991	4.76829e-05
Aspartate aminotransferase	Liver function	Biomarker	40	TAG 48:2;0	TAG	0.0513985	0.0118735	0.0281228	0.0746743	1.51973e-05
Aspartate aminotransferase	Liver function	Biomarker	40	TAG 48:3;0	TAG	0.0541768	0.0120428	0.0305692	0.0777844	6.94987e-06
Aspartate aminotransferase	Liver function	Biomarker	40	TAG 50:2;0	TAG	0.0513805	0.0117965	0.0282558	0.0745052	1.34579e-05
Aspartate aminotransferase	Liver function	Biomarker	40	TAG 50:3;0	TAG	0.0550175	0.0118045	0.0318772	0.0781578	3.20809e-06
Aspartate aminotransferase	Liver function	Biomarker	40	TAG 50:4;0	TAG	0.0550631	0.0117965	0.0319384	0.0781877	3.10079e-06
Aspartate aminotransferase	Liver function	Biomarker	40	TAG 50:5;0	TAG	0.0536098	0.0135063	0.027132	0.0800876	7.30248e-05
Aspartate aminotransferase	Liver function	Biomarker	40	TAG 51:3;0	TAG	0.0511056	0.0118282	0.0279189	0.0742923	1.57672e-05
Aspartate aminotransferase	Liver function	Biomarker	40	TAG 52:2;0	TAG	0.0513342	0.0118	0.0282027	0.0744657	1.37806e-05
Aspartate aminotransferase	Liver function	Biomarker	40	TAG 52:3;0	TAG	0.0581745	0.0117921	0.0350586	0.0812904	8.26469e-07
Aspartate aminotransferase	Liver function	Biomarker	40	TAG 52:4;0	TAG	0.0578949	0.0117921	0.0347788	0.0810109	9.32739e-07
Aspartate aminotransferase	Liver function	Biomarker	40	TAG 52:5;0	TAG	0.0540546	0.0117957	0.0309315	0.0771778	4.67103e-06
Aspartate aminotransferase	Liver function	Biomarker	40	TAG 52:6;0	TAG	0.0543485	0.0123552	0.0301283	0.0785686	1.10551e-05
Aspartate aminotransferase	Liver function	Biomarker	40	TAG 53:3;0	TAG	0.0504904	0.0118437	0.0272732	0.0737075	2.04252e-05
Aspartate aminotransferase	Liver function	Biomarker	40	TAG 54:3;0	TAG	0.0540059	0.0117995	0.0308753	0.0771365	4.79767e-06
Aspartate aminotransferase	Liver function	Biomarker	40	TAG 54:4;0	TAG	0.0582361	0.0117957	0.035113	0.0813593	8.11093e-07
Aspartate aminotransferase	Liver function	Biomarker	40	TAG 54:5;0	TAG	0.0557526	0.0118176	0.0325865	0.0789186	2.43003e-06
Aspartate aminotransferase	Liver function	Biomarker	40	TAG 54:6;0	TAG	0.054181	0.0118872	0.0308786	0.0774835	5.25303e-06
Aspartate aminotransferase	Liver function	Biomarker	40	TAG 56:3;0	TAG	0.0528586	0.0127319	0.0278997	0.0778175	3.34499e-05
Aspartate aminotransferase	Liver function	Biomarker	40	TAG 56:5;0	TAG	0.0769516	0.0135239	0.0504395	0.103464	1.33572e-08
Aspartate aminotransferase	Liver function	Biomarker	40	TAG 56:6;0	TAG	0.0686988	0.0117997	0.0455678	0.0918297	6.06449e-09
Aspartate aminotransferase	Liver function	Biomarker	40	TAG 56:7;0	TAG	0.0597544	0.0118191	0.0365855	0.0829232	4.39334e-07
Aspartate aminotransferase	Liver function	Biomarker	40	TAG 56:8;0	TAG	0.055744	0.0121356	0.0319544	0.0795336	4.43892e-06
Aspartate aminotransferase	Liver function	Biomarker	40	TAG 58:7;0	TAG	0.0834278	0.0136174	0.0567321	0.110123	9.61609e-10
Aspartate aminotransferase	Liver function	Biomarker	40	TAG 58:8;0	TAG	0.0552006	0.0124521	0.0307903	0.0796109	9.44732e-06
Urate	Immune/Inflammatory	Biomarker	36	Apo B	Clinical	0.0484044	0.0118063	0.0252607	0.0715482	4.17912e-05
Urate	Immune/Inflammatory	Biomarker	36	HDL-C	Clinical	-0.0515863	0.0117967	-0.0747114	-0.0284612	1.24326e-05
Urate	Immune/Inflammatory	Biomarker	36	Triglycerides	Clinical	0.0805824	0.0117741	0.0575018	0.103663	8.33423e-12
Urate	Immune/Inflammatory	Biomarker	36	DAG 16:0;0_18:1;0	DAG	0.0586515	0.0126505	0.0338522	0.0834507	3.61856e-06
Urate	Immune/Inflammatory	Biomarker	36	DAG 18:1;0_18:1;0	DAG	0.0583924	0.0120444	0.0347816	0.0820032	1.27399e-06
Urate	Immune/Inflammatory	Biomarker	36	DAG 18:1;0_18:2;0	DAG	0.0495767	0.0123085	0.025448	0.0737054	5.6925e-05
Urate	Immune/Inflammatory	Biomarker	36	PC 16:0;0_20:3;0	PC	0.051118	0.0117965	0.0279934	0.0742427	1.48884e-05
Urate	Immune/Inflammatory	Biomarker	36	PC 18:0;0_20:3;0	PC	0.051355	0.0118008	0.028222	0.074488	1.36877e-05
Urate	Immune/Inflammatory	Biomarker	36	PE 16:0;0_18:2;0	PE	0.0676578	0.0135354	0.0411231	0.0941925	5.95547e-07
Urate	Immune/Inflammatory	Biomarker	36	PE 18:0;0_18:2;0	PE	0.0713287	0.0118326	0.0481334	0.094524	1.741e-09
Urate	Immune/Inflammatory	Biomarker	36	PE 18:0;0_20:4;0	PE	0.0675747	0.0117882	0.0444663	0.0906831	1.03055e-08
Urate	Immune/Inflammatory	Biomarker	36	TAG 46:1;0	TAG	0.0614306	0.0129383	0.036067	0.0867943	2.10195e-06
Urate	Immune/Inflammatory	Biomarker	36	TAG 48:0;0	TAG	0.0534316	0.0135902	0.0267894	0.0800739	8.54178e-05
Urate	Immune/Inflammatory	Biomarker	36	TAG 48:1;0	TAG	0.0734959	0.0119262	0.0501169	0.0968748	7.55447e-10
Urate	Immune/Inflammatory	Biomarker	36	TAG 48:2;0	TAG	0.067568	0.0118815	0.0442767	0.0908594	1.34601e-08
Urate	Immune/Inflammatory	Biomarker	36	TAG 48:3;0	TAG	0.0551083	0.0120732	0.0314411	0.0787755	5.09388e-06
Urate	Immune/Inflammatory	Biomarker	36	TAG 49:1;0	TAG	0.0564248	0.0130781	0.0307869	0.0820627	1.62636e-05
Urate	Immune/Inflammatory	Biomarker	36	TAG 49:2;0	TAG	0.0506612	0.0128598	0.0254516	0.0758709	8.25611e-05
Urate	Immune/Inflammatory	Biomarker	36	TAG 50:1;0	TAG	0.0780529	0.0118023	0.0549169	0.101189	4.02839e-11
Urate	Immune/Inflammatory	Biomarker	36	TAG 50:2;0	TAG	0.0765391	0.011778	0.0534508	0.0996275	8.6572e-11
Urate	Immune/Inflammatory	Biomarker	36	TAG 50:3;0	TAG	0.0711094	0.0117861	0.0480052	0.0942136	1.6861e-09
Urate	Immune/Inflammatory	Biomarker	36	TAG 50:4;0	TAG	0.0603845	0.0118008	0.0372514	0.0835176	3.18557e-07
Urate	Immune/Inflammatory	Biomarker	36	TAG 51:1;0	TAG	0.0534049	0.0135827	0.0267775	0.0800323	8.53367e-05
Urate	Immune/Inflammatory	Biomarker	36	TAG 51:2;0	TAG	0.0664806	0.0118206	0.0433087	0.0896525	1.93497e-08
Urate	Immune/Inflammatory	Biomarker	36	TAG 51:3;0	TAG	0.0616611	0.0118493	0.038433	0.0848892	2.00731e-07
Urate	Immune/Inflammatory	Biomarker	36	TAG 52:2;0	TAG	0.0803899	0.0117748	0.0573078	0.103472	9.3621e-12
Urate	Immune/Inflammatory	Biomarker	36	TAG 52:3;0	TAG	0.0728814	0.011781	0.0497871	0.0959757	6.49638e-10
Urate	Immune/Inflammatory	Biomarker	36	TAG 52:4;0	TAG	0.059642	0.0117909	0.0365283	0.0827557	4.33524e-07
Urate	Immune/Inflammatory	Biomarker	36	TAG 52:5;0	TAG	0.0548566	0.0117999	0.0317253	0.0779878	3.39672e-06
Urate	Immune/Inflammatory	Biomarker	36	TAG 53:2;0	TAG	0.0597757	0.0119587	0.0363331	0.0832184	5.9176e-07
Urate	Immune/Inflammatory	Biomarker	36	TAG 53:3;0	TAG	0.0541053	0.0118509	0.030874	0.0773365	5.06679e-06
Urate	Immune/Inflammatory	Biomarker	36	TAG 54:3;0	TAG	0.0600988	0.0117962	0.0369748	0.0832229	3.58118e-07
Urate	Immune/Inflammatory	Biomarker	36	TAG 54:4;0	TAG	0.047742	0.011804	0.0246026	0.0708814	5.29737e-05
Urate	Immune/Inflammatory	Biomarker	36	TAG 54:5;0	TAG	0.0478656	0.0118305	0.0246744	0.0710568	5.26573e-05
Urate	Immune/Inflammatory	Biomarker	36	TAG 56:5;0	TAG	0.0561477	0.013424	0.0298313	0.082464	2.92641e-05
Urate	Immune/Inflammatory	Biomarker	36	TAG 56:6;0	TAG	0.0549844	0.0118159	0.0318216	0.0781471	3.3238e-06
C-reactive protein	Immune/Inflammatory	Biomarker	34	Cer 40:1;2	CER	0.0667521	0.0118185	0.0435844	0.0899199	1.68483e-08
C-reactive protein	Immune/Inflammatory	Biomarker	34	Cer 40:2;2	CER	0.0580522	0.0137617	0.0310737	0.0850307	2.5016e-05
C-reactive protein	Immune/Inflammatory	Biomarker	34	Cer 42:1;2	CER	0.0598517	0.0117908	0.0367383	0.0829651	3.94863e-07
C-reactive protein	Immune/Inflammatory	Biomarker	34	Cer 42:2;2	CER	0.0704283	0.0117827	0.0473307	0.0935258	2.37802e-09
C-reactive protein	Immune/Inflammatory	Biomarker	34	Triglycerides	Clinical	0.0595413	0.0117915	0.0364265	0.082656	4.53839e-07
C-reactive protein	Immune/Inflammatory	Biomarker	34	DAG 18:1;0_18:1;0	DAG	0.0502281	0.012023	0.0266592	0.0737969	2.98175e-05
C-reactive protein	Immune/Inflammatory	Biomarker	34	LPC 18:1;0	LPC	-0.0507871	0.0117967	-0.0739121	-0.027662	1.69065e-05
C-reactive protein	Immune/Inflammatory	Biomarker	34	LPC 18:2;0	LPC	-0.0614954	0.0117896	-0.0846065	-0.0383843	1.87872e-07
C-reactive protein	Immune/Inflammatory	Biomarker	34	PC 16:0;0_16:1;0	PC	0.0519576	0.0117977	0.0288307	0.0750846	1.07788e-05
C-reactive protein	Immune/Inflammatory	Biomarker	34	PC 16:0;0_18:1;0	PC	0.0479936	0.0117983	0.0248653	0.0711218	4.79633e-05
C-reactive protein	Immune/Inflammatory	Biomarker	34	PC 16:0;0_20:3;0	PC	0.0641454	0.0117876	0.0410382	0.0872526	5.4502e-08
C-reactive protein	Immune/Inflammatory	Biomarker	34	PC 16:1;0_18:0;0	PC	0.049163	0.0123345	0.0249834	0.0733427	6.79825e-05
C-reactive protein	Immune/Inflammatory	Biomarker	34	PC 18:0;0_20:3;0	PC	0.0709154	0.0117878	0.0478078	0.0940231	1.87603e-09
C-reactive protein	Immune/Inflammatory	Biomarker	34	PC O-16:1;0/18:0;0	PC O-	-0.0505327	0.0121996	-0.0744478	-0.0266177	3.48236e-05
C-reactive protein	Immune/Inflammatory	Biomarker	34	PI 16:0;0_20:4;0	PI	0.0585619	0.0135439	0.0320104	0.0851134	1.56036e-05
C-reactive protein	Immune/Inflammatory	Biomarker	34	PI 18:0;0_20:4;0	PI	0.0504624	0.0117969	0.027337	0.0735878	1.91376e-05
C-reactive protein	Immune/Inflammatory	Biomarker	34	PI 18:1;0_18:2;0	PI	-0.0492545	0.012368	-0.0734999	-0.0250092	6.89638e-05
C-reactive protein	Immune/Inflammatory	Biomarker	34	SM 34:2;2	SM	0.0693717	0.0117835	0.0462725	0.0924708	4.10554e-09
C-reactive protein	Immune/Inflammatory	Biomarker	34	SM 36:1;2	SM	0.0915239	0.0117624	0.0684661	0.114582	8.20053e-15
C-reactive protein	Immune/Inflammatory	Biomarker	34	SM 36:2;2	SM	0.100967	0.0117516	0.0779301	0.124003	1.04015e-17
C-reactive protein	Immune/Inflammatory	Biomarker	34	SM 38:1;2	SM	0.0485216	0.011798	0.025394	0.0716492	3.95461e-05
C-reactive protein	Immune/Inflammatory	Biomarker	34	SM 38:2;2	SM	0.0733972	0.011801	0.0502637	0.0965308	5.2667e-10
C-reactive protein	Immune/Inflammatory	Biomarker	34	SM 40:1;2	SM	0.0579469	0.0117921	0.0348309	0.0810629	9.11957e-07
C-reactive protein	Immune/Inflammatory	Biomarker	34	SM 40:2;2	SM	0.0562551	0.0117932	0.0331368	0.0793733	1.87766e-06
C-reactive protein	Immune/Inflammatory	Biomarker	34	SM 42:2;2	SM	0.0473771	0.0117987	0.0242482	0.070506	5.99361e-05
C-reactive protein	Immune/Inflammatory	Biomarker	34	TAG 48:1;0	TAG	0.0532185	0.0119185	0.0298546	0.0765824	8.12473e-06
C-reactive protein	Immune/Inflammatory	Biomarker	34	TAG 50:1;0	TAG	0.0644195	0.0118142	0.0412602	0.0875787	5.12622e-08
C-reactive protein	Immune/Inflammatory	Biomarker	34	TAG 50:2;0	TAG	0.0625642	0.0117892	0.0394539	0.0856744	1.14836e-07
C-reactive protein	Immune/Inflammatory	Biomarker	34	TAG 50:3;0	TAG	0.0481432	0.0118099	0.0249924	0.071294	4.62093e-05
C-reactive protein	Immune/Inflammatory	Biomarker	34	TAG 51:2;0	TAG	0.0614911	0.0118168	0.0383266	0.0846555	2.00797e-07
C-reactive protein	Immune/Inflammatory	Biomarker	34	TAG 51:3;0	TAG	0.0469666	0.0118396	0.0237575	0.0701756	7.35225e-05
C-reactive protein	Immune/Inflammatory	Biomarker	34	TAG 52:2;0	TAG	0.0663572	0.0117895	0.0432462	0.0894682	1.88679e-08
C-reactive protein	Immune/Inflammatory	Biomarker	34	TAG 52:3;0	TAG	0.0518246	0.0117963	0.0287004	0.0749488	1.13252e-05
C-reactive protein	Immune/Inflammatory	Biomarker	34	TAG 53:2;0	TAG	0.0523576	0.0119611	0.0289103	0.075805	1.21891e-05
Albumin	Liver function	Biomarker	33	CE 16:0;0	CE	0.050521	0.0117969	0.0273957	0.0736464	1.87149e-05
Albumin	Liver function	Biomarker	33	CE 18:2;0	CE	0.0577212	0.0117923	0.0346049	0.0808375	1.00537e-06
Albumin	Liver function	Biomarker	33	CE 22:6;0	CE	0.0752948	0.0117805	0.0522015	0.0983881	1.74616e-10
Albumin	Liver function	Biomarker	33	Apo B	Clinical	0.0598973	0.0118003	0.0367653	0.0830293	3.9533e-07
Albumin	Liver function	Biomarker	33	Total cholesterol	Clinical	0.0565486	0.0117935	0.0334299	0.0796673	1.6603e-06
Albumin	Liver function	Biomarker	33	DAG 18:1;0_18:2;0	DAG	0.0627238	0.0122898	0.0386319	0.0868157	3.42307e-07
Albumin	Liver function	Biomarker	33	LPC 16:0;0	LPC	0.0581972	0.0117919	0.0350816	0.0813129	8.18158e-07
Albumin	Liver function	Biomarker	33	LPC 18:0;0	LPC	0.0489964	0.0117987	0.0258674	0.0721254	3.32413e-05
Albumin	Liver function	Biomarker	33	PC 16:0;0_22:5;0	PC	0.0577664	0.0117962	0.0346424	0.0808905	9.94265e-07
Albumin	Liver function	Biomarker	33	PC 16:0;0_22:6;0	PC	0.0839078	0.0117752	0.0608248	0.106991	1.13586e-12
Albumin	Liver function	Biomarker	33	PC 18:0;0_22:6;0	PC	0.0808817	0.0119232	0.0575086	0.104255	1.26835e-11
Albumin	Liver function	Biomarker	33	PC O-18:1;0/20:3;0	PC O-	-0.0531086	0.0120981	-0.0768246	-0.0293925	1.15149e-05
Albumin	Liver function	Biomarker	33	PI 18:0;0_18:2;0	PI	0.0524072	0.0118034	0.029269	0.0755454	9.13121e-06
Albumin	Liver function	Biomarker	33	PI 18:0;0_20:4;0	PI	0.0514075	0.0117963	0.0282832	0.0745318	1.33137e-05
Albumin	Liver function	Biomarker	33	TAG 48:3;0	TAG	0.0480446	0.0121143	0.0242968	0.0717925	7.38559e-05
Albumin	Liver function	Biomarker	33	TAG 50:3;0	TAG	0.0472141	0.0118032	0.0240764	0.0703518	6.39472e-05
Albumin	Liver function	Biomarker	33	TAG 50:4;0	TAG	0.0511314	0.0118028	0.0279944	0.0742683	1.49683e-05
Albumin	Liver function	Biomarker	33	TAG 51:3;0	TAG	0.0477957	0.0118584	0.0245496	0.0710418	5.62337e-05
Albumin	Liver function	Biomarker	33	TAG 51:4;0	TAG	0.0664406	0.0138896	0.0392111	0.0936701	1.77029e-06
Albumin	Liver function	Biomarker	33	TAG 52:3;0	TAG	0.0557853	0.0117943	0.032665	0.0789055	2.28971e-06
Albumin	Liver function	Biomarker	33	TAG 52:4;0	TAG	0.0655534	0.0117865	0.0424483	0.0886585	2.76762e-08
Albumin	Liver function	Biomarker	33	TAG 52:5;0	TAG	0.0598949	0.0117929	0.0367774	0.0830124	3.89184e-07
Albumin	Liver function	Biomarker	33	TAG 52:6;0	TAG	0.0617214	0.0123564	0.0374988	0.0859441	6.03356e-07
Albumin	Liver function	Biomarker	33	TAG 53:3;0	TAG	0.0528277	0.0118659	0.029567	0.0760883	8.63462e-06
Albumin	Liver function	Biomarker	33	TAG 53:4;0	TAG	0.0558995	0.0123957	0.0315998	0.0801993	6.61028e-06
Albumin	Liver function	Biomarker	33	TAG 54:4;0	TAG	0.0533674	0.0118029	0.0302303	0.0765045	6.23735e-06
Albumin	Liver function	Biomarker	33	TAG 54:5;0	TAG	0.0547922	0.01182	0.0316216	0.0779628	3.62284e-06
Albumin	Liver function	Biomarker	33	TAG 54:6;0	TAG	0.0538629	0.0118797	0.0305751	0.0771506	5.88256e-06
Albumin	Liver function	Biomarker	33	TAG 54:7;0	TAG	0.0504622	0.0121089	0.0267249	0.0741995	3.11962e-05
Albumin	Liver function	Biomarker	33	TAG 56:7;0	TAG	0.0618209	0.0118065	0.0386767	0.0849651	1.686e-07
Albumin	Liver function	Biomarker	33	TAG 56:8;0	TAG	0.0620181	0.0121513	0.0381977	0.0858385	3.41907e-07
Albumin	Liver function	Biomarker	33	TAG 58:7;0	TAG	0.0789685	0.0135938	0.0523192	0.105618	6.63758e-09
Albumin	Liver function	Biomarker	33	TAG 58:8;0	TAG	0.0597199	0.0124828	0.0352495	0.0841904	1.75546e-06
Direct bilirubin	Liver function	Biomarker	17	CE 16:0;0	CE	-0.0579599	0.0117921	-0.0810759	-0.0348439	9.06855e-07
Direct bilirubin	Liver function	Biomarker	17	CE 18:1;0	CE	-0.0475221	0.0117986	-0.0706509	-0.0243934	5.68892e-05
Direct bilirubin	Liver function	Biomarker	17	CE 18:2;0	CE	-0.0571504	0.0117926	-0.0802674	-0.0340333	1.28449e-06
Direct bilirubin	Liver function	Biomarker	17	CE 20:4;0	CE	-0.0529449	0.0117954	-0.0760673	-0.0298225	7.28098e-06
Direct bilirubin	Liver function	Biomarker	17	CE 22:6;0	CE	-0.0474961	0.0117995	-0.0706266	-0.0243656	5.74964e-05
Direct bilirubin	Liver function	Biomarker	17	Chol	Chol	-0.0508689	0.0118031	-0.0740065	-0.0277313	1.65605e-05
Direct bilirubin	Liver function	Biomarker	17	Apo B	Clinical	-0.0466525	0.0118052	-0.0697942	-0.0235108	7.82932e-05
Direct bilirubin	Liver function	Biomarker	17	LDL-C	Clinical	-0.0794658	0.0118583	-0.102712	-0.0562201	2.22454e-11
Direct bilirubin	Liver function	Biomarker	17	Total cholesterol	Clinical	-0.0673063	0.0117859	-0.0904101	-0.0442024	1.16982e-08
Direct bilirubin	Liver function	Biomarker	17	SM 34:1;2	SM	-0.0573562	0.0117925	-0.080473	-0.0342394	1.1762e-06
Direct bilirubin	Liver function	Biomarker	17	SM 36:1;2	SM	-0.0692898	0.0117836	-0.0923891	-0.0461906	4.28154e-09
Direct bilirubin	Liver function	Biomarker	17	SM 36:2;2	SM	-0.053428	0.0117955	-0.0765506	-0.0303053	6.00733e-06
Direct bilirubin	Liver function	Biomarker	17	SM 38:1;2	SM	-0.0632988	0.0117883	-0.0864073	-0.0401903	8.13667e-08
Direct bilirubin	Liver function	Biomarker	17	SM 38:2;2	SM	-0.047256	0.0118137	-0.0704144	-0.0240976	6.39569e-05
Direct bilirubin	Liver function	Biomarker	17	SM 40:1;2	SM	-0.0627777	0.0117887	-0.0858869	-0.0396684	1.03871e-07
Direct bilirubin	Liver function	Biomarker	17	SM 40:2;2	SM	-0.0567108	0.0117929	-0.0798285	-0.0335932	1.54875e-06
Direct bilirubin	Liver function	Biomarker	17	SM 42:2;2	SM	-0.0553283	0.0117939	-0.0784477	-0.0322088	2.76535e-06
Calcium	Miscellaneous	Biomarker	10	CE 16:0;0	CE	0.0510724	0.0117965	0.0279477	0.0741971	1.51522e-05
Calcium	Miscellaneous	Biomarker	10	CE 18:2;0	CE	0.0483017	0.0117982	0.0251739	0.0714296	4.28644e-05
Calcium	Miscellaneous	Biomarker	10	CE 20:4;0	CE	0.0508787	0.0117967	0.0277538	0.0740036	1.63231e-05
Calcium	Miscellaneous	Biomarker	10	CE 22:6;0	CE	0.0605543	0.0117916	0.0374393	0.0836693	2.8899e-07
Calcium	Miscellaneous	Biomarker	10	Total cholesterol	Clinical	0.0523144	0.011796	0.0291906	0.0754381	9.34856e-06
Calcium	Miscellaneous	Biomarker	10	PC 16:0;0_22:5;0	PC	0.0535461	0.0117964	0.0304217	0.0766706	5.73951e-06
Calcium	Miscellaneous	Biomarker	10	PC 16:0;0_22:6;0	PC	0.0533873	0.0117968	0.0302621	0.0765126	6.12065e-06
Calcium	Miscellaneous	Biomarker	10	PC 18:0;0_22:6;0	PC	0.0484142	0.0119478	0.0249929	0.0718356	5.13014e-05
Calcium	Miscellaneous	Biomarker	10	PI 18:0;0_20:4;0	PI	0.0500068	0.0117972	0.0268809	0.0731328	2.27455e-05
Calcium	Miscellaneous	Biomarker	10	TAG 58:8;0	TAG	0.0493665	0.0125218	0.0248195	0.0739135	8.15197e-05
HbA1c	Diabetes	Biomarker	9	CE 20:4;0	CE	0.0500165	0.0117972	0.0268906	0.0731425	2.26623e-05
HbA1c	Diabetes	Biomarker	9	Cer 42:1;2	CER	0.0473064	0.0117987	0.0241774	0.0704353	6.14793e-05
HbA1c	Diabetes	Biomarker	9	Apo B	Clinical	0.0513827	0.0118054	0.0282406	0.0745248	1.36486e-05
HbA1c	Diabetes	Biomarker	9	LDL-C	Clinical	0.0537417	0.0118612	0.0304902	0.0769932	5.97023e-06
HbA1c	Diabetes	Biomarker	9	LPC 18:1;0	LPC	-0.0477069	0.0117985	-0.0708354	-0.0245783	5.32182e-05
HbA1c	Diabetes	Biomarker	9	PC O-16:0;0/18:1;0	PC O-	-0.0486363	0.0119816	-0.0721239	-0.0251488	4.97689e-05
HbA1c	Diabetes	Biomarker	9	PC O-18:1;0/16:0;0	PC O-	-0.0493776	0.0119811	-0.0728643	-0.0258909	3.81156e-05
HbA1c	Diabetes	Biomarker	9	PC O-18:2;0/18:2;0	PC O-	-0.0496229	0.0118186	-0.0727908	-0.026455	2.71677e-05
HbA1c	Diabetes	Biomarker	9	SM 40:1;2	SM	0.0502637	0.011797	0.0271381	0.0733894	2.06382e-05
Testosterone	Sex hormone	Biomarker	9	TAG 48:1;0	TAG	-0.0859081	0.0197044	-0.124547	-0.0472698	1.3534e-05
Testosterone	Sex hormone	Biomarker	9	TAG 48:2;0	TAG	-0.0793014	0.0196942	-0.11792	-0.0406832	5.82288e-05
Testosterone	Sex hormone	Biomarker	9	TAG 50:1;0	TAG	-0.0835304	0.0195886	-0.121941	-0.0451195	2.0779e-05
Testosterone	Sex hormone	Biomarker	9	TAG 50:2;0	TAG	-0.080613	0.0195843	-0.119015	-0.0422105	3.97209e-05
Testosterone	Sex hormone	Biomarker	9	TAG 50:3;0	TAG	-0.080189	0.0196086	-0.118639	-0.0417388	4.45557e-05
Testosterone	Sex hormone	Biomarker	9	TAG 50:4;0	TAG	-0.0780093	0.0195917	-0.116426	-0.0395923	7.02934e-05
Testosterone	Sex hormone	Biomarker	9	TAG 51:2;0	TAG	-0.0857417	0.0195907	-0.124157	-0.0473267	1.253e-05
Testosterone	Sex hormone	Biomarker	9	TAG 53:2;0	TAG	-0.0834086	0.0197573	-0.122151	-0.0446666	2.51022e-05
Testosterone	Sex hormone	Biomarker	9	TAG 53:3;0	TAG	-0.0774985	0.0196519	-0.116034	-0.0389635	8.24186e-05
Total protein	Liver function	Biomarker	6	DAG 16:1;0_18:1;0	DAG	0.0497045	0.012629	0.0249473	0.0744616	8.3843e-05
Total protein	Liver function	Biomarker	6	PC 14:0;0_18:2;0	PC	0.0483231	0.0120565	0.0246886	0.0719575	6.18692e-05
Total protein	Liver function	Biomarker	6	PC 16:0;0_20:2;0	PC	0.0475062	0.0118358	0.0243045	0.0707079	6.03684e-05
Total protein	Liver function	Biomarker	6	PC O-16:1;0/20:4;0	PC O-	-0.0525406	0.0128005	-0.0776342	-0.0274471	4.10398e-05
Total protein	Liver function	Biomarker	6	PI 16:0;0_18:2;0	PI	0.0493316	0.0119498	0.0259064	0.0727567	3.69788e-05
Total protein	Liver function	Biomarker	6	PI 18:0;0_18:2;0	PI	0.0470612	0.0118066	0.0239167	0.0702056	6.7865e-05
Creatinine	Kidney function	Biomarker	2	PC 18:0;0_22:6;0	PC	-0.0519343	0.0119216	-0.0753043	-0.0285643	1.34157e-05
Creatinine	Kidney function	Biomarker	2	PC O-16:1;0/18:2;0	PC O-	0.0543728	0.0118486	0.0311461	0.0775996	4.53106e-06
Total bilirubin	Liver function	Biomarker	1	SM 36:1;2	SM	-0.0572419	0.0117926	-0.0803588	-0.0341249	1.23521e-06
Urea	Kidney function	Biomarker	1	TAG 51:4;0	TAG	0.0550512	0.0138094	0.0279791	0.0821234	6.79646e-05

## Sheet: Fig 2B
Data presented are the details of the number of PGS associated with each lipid species
Lipid	Lipid Class	Number of associated PGS	PGS	PGS Category	PGS Group	Beta per s.d. increase in PGS	Standard Error	L95	U95	P
Apo B	Clinical	13	Type 2 diabetes	Diabetes	Endpoint	0.0630271	0.0117965	0.0399026	0.0861517	9.42991e-08
Apo B	Clinical	13	Alzheimer's disease	Neurological	Endpoint	0.0821689	0.0117799	0.0590769	0.105261	3.32369e-12
Apo B	Clinical	13	Coronary artery disease	Cardiovascular	Endpoint	0.0752962	0.011788	0.0521883	0.0984041	1.79136e-10
Apo B	Clinical	13	SHBG	Sex hormone	Biomarker	-0.0753061	0.0117856	-0.0984094	-0.0522028	1.76692e-10
Apo B	Clinical	13	BMI	Anthropometric	Biomarker	0.0679393	0.0117988	0.0448102	0.0910685	8.85617e-09
Apo B	Clinical	13	Alanine aminotransferase	Liver function	Biomarker	0.0831144	0.0117825	0.0600172	0.106212	1.90055e-12
Apo B	Clinical	13	Gamma glutamyltransferase	Liver function	Biomarker	0.0803681	0.0117795	0.0572768	0.103459	9.66457e-12
Apo B	Clinical	13	Vitamin D	Miscellaneous	Biomarker	-0.0646349	0.011797	-0.0877606	-0.0415093	4.42507e-08
Apo B	Clinical	13	Aspartate aminotransferase	Liver function	Biomarker	0.0549591	0.0118029	0.031822	0.0780962	3.27571e-06
Apo B	Clinical	13	Urate	Immune/Inflammatory	Biomarker	0.0484044	0.0118063	0.0252607	0.0715482	4.17912e-05
Apo B	Clinical	13	Albumin	Liver function	Biomarker	0.0598973	0.0118003	0.0367653	0.0830293	3.9533e-07
Apo B	Clinical	13	Direct bilirubin	Liver function	Biomarker	-0.0466525	0.0118052	-0.0697942	-0.0235108	7.82932e-05
Apo B	Clinical	13	HbA1c	Diabetes	Biomarker	0.0513827	0.0118054	0.0282406	0.0745248	1.36486e-05
TAG 50:3;0	TAG	13	Type 2 diabetes	Diabetes	Endpoint	0.0878975	0.0117705	0.0648238	0.110971	9.13483e-14
TAG 50:3;0	TAG	13	Gout	Immune/Inflammatory	Endpoint	0.0503197	0.0117989	0.0271904	0.0734491	2.0268e-05
TAG 50:3;0	TAG	13	SHBG	Sex hormone	Biomarker	-0.120343	0.0117389	-0.143355	-0.0973312	1.71797e-24
TAG 50:3;0	TAG	13	BMI	Anthropometric	Biomarker	0.0823786	0.0117775	0.0592913	0.105466	2.9009e-12
TAG 50:3;0	TAG	13	Alanine aminotransferase	Liver function	Biomarker	0.0710948	0.0118005	0.0479624	0.0942273	1.7778e-09
TAG 50:3;0	TAG	13	Gamma glutamyltransferase	Liver function	Biomarker	0.0674764	0.0118015	0.044342	0.0906108	1.12378e-08
TAG 50:3;0	TAG	13	Vitamin D	Miscellaneous	Biomarker	-0.0652164	0.0117986	-0.0883451	-0.0420876	3.3632e-08
TAG 50:3;0	TAG	13	Insulin	Diabetes	Biomarker	0.0484295	0.011808	0.0252823	0.0715766	4.15173e-05
TAG 50:3;0	TAG	13	Aspartate aminotransferase	Liver function	Biomarker	0.0550175	0.0118045	0.0318772	0.0781578	3.20809e-06
TAG 50:3;0	TAG	13	Urate	Immune/Inflammatory	Biomarker	0.0711094	0.0117861	0.0480052	0.0942136	1.6861e-09
TAG 50:3;0	TAG	13	C-reactive protein	Immune/Inflammatory	Biomarker	0.0481432	0.0118099	0.0249924	0.071294	4.62093e-05
TAG 50:3;0	TAG	13	Albumin	Liver function	Biomarker	0.0472141	0.0118032	0.0240764	0.0703518	6.39472e-05
TAG 50:3;0	TAG	13	Testosterone	Sex hormone	Biomarker	-0.080189	0.0196086	-0.118639	-0.0417388	4.45557e-05
TAG 50:2;0	TAG	12	Type 2 diabetes	Diabetes	Endpoint	0.0952937	0.01177	0.0722211	0.118366	6.60317e-16
TAG 50:2;0	TAG	12	Gout	Immune/Inflammatory	Endpoint	0.0485413	0.0118	0.0254098	0.0716729	3.93797e-05
TAG 50:2;0	TAG	12	SHBG	Sex hormone	Biomarker	-0.122867	0.011723	-0.145847	-0.0998862	1.61785e-25
TAG 50:2;0	TAG	12	BMI	Anthropometric	Biomarker	0.105745	0.0117465	0.0827183	0.128771	2.7918e-19
TAG 50:2;0	TAG	12	Alanine aminotransferase	Liver function	Biomarker	0.0774701	0.0117791	0.0543796	0.100561	5.14064e-11
TAG 50:2;0	TAG	12	Gamma glutamyltransferase	Liver function	Biomarker	0.0722043	0.011783	0.0491062	0.0953024	9.3791e-10
TAG 50:2;0	TAG	12	Vitamin D	Miscellaneous	Biomarker	-0.0554571	0.0117951	-0.0785789	-0.0323353	2.62806e-06
TAG 50:2;0	TAG	12	Insulin	Diabetes	Biomarker	0.0496163	0.0117974	0.0264899	0.0727427	2.63446e-05
TAG 50:2;0	TAG	12	Aspartate aminotransferase	Liver function	Biomarker	0.0513805	0.0117965	0.0282558	0.0745052	1.34579e-05
TAG 50:2;0	TAG	12	Urate	Immune/Inflammatory	Biomarker	0.0765391	0.011778	0.0534508	0.0996275	8.6572e-11
TAG 50:2;0	TAG	12	C-reactive protein	Immune/Inflammatory	Biomarker	0.0625642	0.0117892	0.0394539	0.0856744	1.14836e-07
TAG 50:2;0	TAG	12	Testosterone	Sex hormone	Biomarker	-0.080613	0.0195843	-0.119015	-0.0422105	3.97209e-05
TAG 50:4;0	TAG	12	Type 2 diabetes	Diabetes	Endpoint	0.083324	0.0117798	0.060232	0.106416	1.65461e-12
TAG 50:4;0	TAG	12	Gout	Immune/Inflammatory	Endpoint	0.0463576	0.0118023	0.0232216	0.0694936	8.65135e-05
TAG 50:4;0	TAG	12	SHBG	Sex hormone	Biomarker	-0.116927	0.0117432	-0.139947	-0.0939069	3.3261e-23
TAG 50:4;0	TAG	12	BMI	Anthropometric	Biomarker	0.0593133	0.0117936	0.0361944	0.0824321	5.0427e-07
TAG 50:4;0	TAG	12	Alanine aminotransferase	Liver function	Biomarker	0.0698196	0.0117889	0.0467098	0.0929294	3.31826e-09
TAG 50:4;0	TAG	12	Gamma glutamyltransferase	Liver function	Biomarker	0.0609974	0.0117941	0.0378774	0.0841173	2.38078e-07
TAG 50:4;0	TAG	12	Vitamin D	Miscellaneous	Biomarker	-0.0664828	0.011792	-0.0895987	-0.0433669	1.78654e-08
TAG 50:4;0	TAG	12	Insulin	Diabetes	Biomarker	0.0494013	0.0118091	0.026252	0.0725507	2.90707e-05
TAG 50:4;0	TAG	12	Aspartate aminotransferase	Liver function	Biomarker	0.0550631	0.0117965	0.0319384	0.0781877	3.10079e-06
TAG 50:4;0	TAG	12	Urate	Immune/Inflammatory	Biomarker	0.0603845	0.0118008	0.0372514	0.0835176	3.18557e-07
TAG 50:4;0	TAG	12	Albumin	Liver function	Biomarker	0.0511314	0.0118028	0.0279944	0.0742683	1.49683e-05
TAG 50:4;0	TAG	12	Testosterone	Sex hormone	Biomarker	-0.0780093	0.0195917	-0.116426	-0.0395923	7.02934e-05
TAG 51:3;0	TAG	12	Type 2 diabetes	Diabetes	Endpoint	0.0854045	0.011831	0.0622123	0.108597	5.79178e-13
TAG 51:3;0	TAG	12	Gout	Immune/Inflammatory	Endpoint	0.0484523	0.0118489	0.025225	0.0716797	4.37665e-05
TAG 51:3;0	TAG	12	SHBG	Sex hormone	Biomarker	-0.108035	0.0118093	-0.131185	-0.0848857	7.4234e-20
TAG 51:3;0	TAG	12	BMI	Anthropometric	Biomarker	0.0532319	0.0118531	0.0299964	0.0764675	7.20163e-06
TAG 51:3;0	TAG	12	Alanine aminotransferase	Liver function	Biomarker	0.0614875	0.0118324	0.0382925	0.0846825	2.08685e-07
TAG 51:3;0	TAG	12	Gamma glutamyltransferase	Liver function	Biomarker	0.0740034	0.0118203	0.0508322	0.0971746	4.05469e-10
TAG 51:3;0	TAG	12	Vitamin D	Miscellaneous	Biomarker	-0.0586927	0.0118395	-0.0819016	-0.0354839	7.31043e-07
TAG 51:3;0	TAG	12	Insulin	Diabetes	Biomarker	0.0477427	0.0118436	0.0245258	0.0709597	5.6096e-05
TAG 51:3;0	TAG	12	Aspartate aminotransferase	Liver function	Biomarker	0.0511056	0.0118282	0.0279189	0.0742923	1.57672e-05
TAG 51:3;0	TAG	12	Urate	Immune/Inflammatory	Biomarker	0.0616611	0.0118493	0.038433	0.0848892	2.00731e-07
TAG 51:3;0	TAG	12	C-reactive protein	Immune/Inflammatory	Biomarker	0.0469666	0.0118396	0.0237575	0.0701756	7.35225e-05
TAG 51:3;0	TAG	12	Albumin	Liver function	Biomarker	0.0477957	0.0118584	0.0245496	0.0710418	5.62337e-05
TAG 52:3;0	TAG	12	Type 2 diabetes	Diabetes	Endpoint	0.0856263	0.0117687	0.0625563	0.108696	3.8097e-13
TAG 52:3;0	TAG	12	Gout	Immune/Inflammatory	Endpoint	0.0553694	0.0117945	0.0322488	0.0784901	2.72201e-06
TAG 52:3;0	TAG	12	SHBG	Sex hormone	Biomarker	-0.108249	0.0117426	-0.131268	-0.0852304	3.89108e-20
TAG 52:3;0	TAG	12	BMI	Anthropometric	Biomarker	0.0712633	0.0117826	0.0481661	0.0943606	1.53826e-09
TAG 52:3;0	TAG	12	Alanine aminotransferase	Liver function	Biomarker	0.0718135	0.0117826	0.0487161	0.0949109	1.15199e-09
TAG 52:3;0	TAG	12	Gamma glutamyltransferase	Liver function	Biomarker	0.0779771	0.011776	0.0548927	0.101062	3.80791e-11
TAG 52:3;0	TAG	12	Vitamin D	Miscellaneous	Biomarker	-0.0636311	0.0117893	-0.0867415	-0.0405206	6.97915e-08
TAG 52:3;0	TAG	12	Insulin	Diabetes	Biomarker	0.056494	0.0117931	0.0333761	0.0796119	1.69768e-06
TAG 52:3;0	TAG	12	Aspartate aminotransferase	Liver function	Biomarker	0.0581745	0.0117921	0.0350586	0.0812904	8.26469e-07
TAG 52:3;0	TAG	12	Urate	Immune/Inflammatory	Biomarker	0.0728814	0.011781	0.0497871	0.0959757	6.49638e-10
TAG 52:3;0	TAG	12	C-reactive protein	Immune/Inflammatory	Biomarker	0.0518246	0.0117963	0.0287004	0.0749488	1.13252e-05
TAG 52:3;0	TAG	12	Albumin	Liver function	Biomarker	0.0557853	0.0117943	0.032665	0.0789055	2.28971e-06
Triglycerides	Clinical	11	Type 2 diabetes	Diabetes	Endpoint	0.102396	0.0117522	0.0793576	0.125433	3.63731e-18
Triglycerides	Clinical	11	Gout	Immune/Inflammatory	Endpoint	0.0597412	0.0117921	0.0366251	0.0828572	4.15988e-07
Triglycerides	Clinical	11	SHBG	Sex hormone	Biomarker	-0.127616	0.0117166	-0.150584	-0.104648	2.06541e-27
Triglycerides	Clinical	11	BMI	Anthropometric	Biomarker	0.0911532	0.0117663	0.0680878	0.114219	1.07062e-14
Triglycerides	Clinical	11	Alanine aminotransferase	Liver function	Biomarker	0.085622	0.0117695	0.0625503	0.108694	3.83436e-13
Triglycerides	Clinical	11	Gamma glutamyltransferase	Liver function	Biomarker	0.0829438	0.0117716	0.059868	0.106019	2.01107e-12
Triglycerides	Clinical	11	Vitamin D	Miscellaneous	Biomarker	-0.0703174	0.0117834	-0.0934163	-0.0472184	2.52405e-09
Triglycerides	Clinical	11	Insulin	Diabetes	Biomarker	0.0609664	0.0117904	0.0378538	0.084079	2.39317e-07
Triglycerides	Clinical	11	Aspartate aminotransferase	Liver function	Biomarker	0.0578139	0.0117924	0.0346974	0.0809304	9.66288e-07
Triglycerides	Clinical	11	Urate	Immune/Inflammatory	Biomarker	0.0805824	0.0117741	0.0575018	0.103663	8.33423e-12
Triglycerides	Clinical	11	C-reactive protein	Immune/Inflammatory	Biomarker	0.0595413	0.0117915	0.0364265	0.082656	4.53839e-07
TAG 52:2;0	TAG	11	Type 2 diabetes	Diabetes	Endpoint	0.0963403	0.011771	0.0732656	0.119415	3.20892e-16
TAG 52:2;0	TAG	11	Gout	Immune/Inflammatory	Endpoint	0.0545687	0.0117987	0.0314398	0.0776977	3.8122e-06
TAG 52:2;0	TAG	11	SHBG	Sex hormone	Biomarker	-0.117691	0.0117363	-0.140698	-0.0946845	1.64148e-23
TAG 52:2;0	TAG	11	BMI	Anthropometric	Biomarker	0.0969926	0.0117589	0.0739417	0.120043	1.89316e-16
TAG 52:2;0	TAG	11	Alanine aminotransferase	Liver function	Biomarker	0.0740254	0.0117875	0.0509185	0.0971323	3.58326e-10
TAG 52:2;0	TAG	11	Gamma glutamyltransferase	Liver function	Biomarker	0.0790296	0.0117865	0.0559245	0.102135	2.16623e-11
TAG 52:2;0	TAG	11	Vitamin D	Miscellaneous	Biomarker	-0.0544593	0.0118026	-0.0775958	-0.0313228	4.01495e-06
TAG 52:2;0	TAG	11	Insulin	Diabetes	Biomarker	0.0575509	0.0117957	0.0344278	0.080674	1.08948e-06
TAG 52:2;0	TAG	11	Aspartate aminotransferase	Liver function	Biomarker	0.0513342	0.0118	0.0282027	0.0744657	1.37806e-05
TAG 52:2;0	TAG	11	Urate	Immune/Inflammatory	Biomarker	0.0803899	0.0117748	0.0573078	0.103472	9.3621e-12
TAG 52:2;0	TAG	11	C-reactive protein	Immune/Inflammatory	Biomarker	0.0663572	0.0117895	0.0432462	0.0894682	1.88679e-08
TAG 52:4;0	TAG	11	Type 2 diabetes	Diabetes	Endpoint	0.0777276	0.0117762	0.0546427	0.100812	4.39359e-11
TAG 52:4;0	TAG	11	Gout	Immune/Inflammatory	Endpoint	0.0491972	0.0117976	0.0260703	0.072324	3.08079e-05
TAG 52:4;0	TAG	11	SHBG	Sex hormone	Biomarker	-0.100276	0.0117524	-0.123314	-0.0772379	1.73124e-17
TAG 52:4;0	TAG	11	BMI	Anthropometric	Biomarker	0.0485884	0.011798	0.0254608	0.0717159	3.85876e-05
TAG 52:4;0	TAG	11	Alanine aminotransferase	Liver function	Biomarker	0.0690046	0.0117838	0.0459049	0.0921043	4.9543e-09
TAG 52:4;0	TAG	11	Gamma glutamyltransferase	Liver function	Biomarker	0.0664344	0.0117859	0.0433306	0.0895381	1.79835e-08
TAG 52:4;0	TAG	11	Vitamin D	Miscellaneous	Biomarker	-0.063572	0.0117881	-0.0866801	-0.0404639	7.15373e-08
TAG 52:4;0	TAG	11	Insulin	Diabetes	Biomarker	0.0532325	0.0117952	0.0301105	0.0763546	6.49169e-06
TAG 52:4;0	TAG	11	Aspartate aminotransferase	Liver function	Biomarker	0.0578949	0.0117921	0.0347788	0.0810109	9.32739e-07
TAG 52:4;0	TAG	11	Urate	Immune/Inflammatory	Biomarker	0.059642	0.0117909	0.0365283	0.0827557	4.33524e-07
TAG 52:4;0	TAG	11	Albumin	Liver function	Biomarker	0.0655534	0.0117865	0.0424483	0.0886585	2.76762e-08
TAG 53:3;0	TAG	11	Type 2 diabetes	Diabetes	Endpoint	0.0735718	0.0118468	0.0503485	0.0967951	5.58783e-10
TAG 53:3;0	TAG	11	SHBG	Sex hormone	Biomarker	-0.105263	0.0118097	-0.128414	-0.0821123	6.21272e-19
TAG 53:3;0	TAG	11	BMI	Anthropometric	Biomarker	0.047333	0.0118404	0.0241223	0.0705436	6.46369e-05
TAG 53:3;0	TAG	11	Alanine aminotransferase	Liver function	Biomarker	0.0568489	0.0118452	0.0336287	0.0800691	1.62471e-06
TAG 53:3;0	TAG	11	Gamma glutamyltransferase	Liver function	Biomarker	0.0745078	0.0118227	0.0513318	0.0976838	3.11184e-10
TAG 53:3;0	TAG	11	Vitamin D	Miscellaneous	Biomarker	-0.0585365	0.0118678	-0.081801	-0.035272	8.30864e-07
TAG 53:3;0	TAG	11	Insulin	Diabetes	Biomarker	0.0537518	0.0118443	0.0305335	0.0769701	5.76661e-06
TAG 53:3;0	TAG	11	Aspartate aminotransferase	Liver function	Biomarker	0.0504904	0.0118437	0.0272732	0.0737075	2.04252e-05
TAG 53:3;0	TAG	11	Urate	Immune/Inflammatory	Biomarker	0.0541053	0.0118509	0.030874	0.0773365	5.06679e-06
TAG 53:3;0	TAG	11	Albumin	Liver function	Biomarker	0.0528277	0.0118659	0.029567	0.0760883	8.63462e-06
TAG 53:3;0	TAG	11	Testosterone	Sex hormone	Biomarker	-0.0774985	0.0196519	-0.116034	-0.0389635	8.24186e-05
TAG 48:1;0	TAG	10	Type 2 diabetes	Diabetes	Endpoint	0.101101	0.0118673	0.0778378	0.124365	1.94408e-17
TAG 48:1;0	TAG	10	SHBG	Sex hormone	Biomarker	-0.12876	0.01182	-0.151931	-0.105589	2.05387e-27
TAG 48:1;0	TAG	10	BMI	Anthropometric	Biomarker	0.0869676	0.0118895	0.0636606	0.110275	2.86695e-13
TAG 48:1;0	TAG	10	Alanine aminotransferase	Liver function	Biomarker	0.0834355	0.011896	0.0601159	0.106755	2.5365e-12
TAG 48:1;0	TAG	10	Gamma glutamyltransferase	Liver function	Biomarker	0.0647071	0.0119376	0.0413058	0.0881083	6.14268e-08
TAG 48:1;0	TAG	10	Vitamin D	Miscellaneous	Biomarker	-0.0488308	0.0119385	-0.0722339	-0.0254277	4.35851e-05
TAG 48:1;0	TAG	10	Insulin	Diabetes	Biomarker	0.0573811	0.0119216	0.0340111	0.0807511	1.51644e-06
TAG 48:1;0	TAG	10	Urate	Immune/Inflammatory	Biomarker	0.0734959	0.0119262	0.0501169	0.0968748	7.55447e-10
TAG 48:1;0	TAG	10	C-reactive protein	Immune/Inflammatory	Biomarker	0.0532185	0.0119185	0.0298546	0.0765824	8.12473e-06
TAG 48:1;0	TAG	10	Testosterone	Sex hormone	Biomarker	-0.0859081	0.0197044	-0.124547	-0.0472698	1.3534e-05
TAG 48:2;0	TAG	10	Type 2 diabetes	Diabetes	Endpoint	0.091547	0.0118571	0.0683034	0.114791	1.31516e-14
TAG 48:2;0	TAG	10	SHBG	Sex hormone	Biomarker	-0.121207	0.0117914	-0.144321	-0.0980919	1.30264e-24
TAG 48:2;0	TAG	10	BMI	Anthropometric	Biomarker	0.0789848	0.0118535	0.0557484	0.102221	2.87674e-11
TAG 48:2;0	TAG	10	Alanine aminotransferase	Liver function	Biomarker	0.0745938	0.0118676	0.0513297	0.0978579	3.46275e-10
TAG 48:2;0	TAG	10	Gamma glutamyltransferase	Liver function	Biomarker	0.0623084	0.0118875	0.0390054	0.0856115	1.63875e-07
TAG 48:2;0	TAG	10	Vitamin D	Miscellaneous	Biomarker	-0.056209	0.011894	-0.0795248	-0.0328932	2.33611e-06
TAG 48:2;0	TAG	10	Insulin	Diabetes	Biomarker	0.0517945	0.0118716	0.0285226	0.0750665	1.30181e-05
TAG 48:2;0	TAG	10	Aspartate aminotransferase	Liver function	Biomarker	0.0513985	0.0118735	0.0281228	0.0746743	1.51973e-05
TAG 48:2;0	TAG	10	Urate	Immune/Inflammatory	Biomarker	0.067568	0.0118815	0.0442767	0.0908594	1.34601e-08
TAG 48:2;0	TAG	10	Testosterone	Sex hormone	Biomarker	-0.0793014	0.0196942	-0.11792	-0.0406832	5.82288e-05
TAG 48:3;0	TAG	10	Type 2 diabetes	Diabetes	Endpoint	0.0785138	0.0120437	0.0549044	0.102123	7.57758e-11
TAG 48:3;0	TAG	10	SHBG	Sex hormone	Biomarker	-0.120979	0.0119871	-0.144478	-0.0974809	8.74389e-24
TAG 48:3;0	TAG	10	BMI	Anthropometric	Biomarker	0.0487712	0.0120692	0.0251119	0.0724305	5.3811e-05
TAG 48:3;0	TAG	10	Alanine aminotransferase	Liver function	Biomarker	0.0658458	0.0120663	0.042192	0.0894996	5.01272e-08
TAG 48:3;0	TAG	10	Gamma glutamyltransferase	Liver function	Biomarker	0.0500093	0.0120865	0.0263161	0.0737026	3.55121e-05
TAG 48:3;0	TAG	10	Vitamin D	Miscellaneous	Biomarker	-0.0564342	0.0120924	-0.0801391	-0.0327293	3.11591e-06
TAG 48:3;0	TAG	10	Insulin	Diabetes	Biomarker	0.0504251	0.0120822	0.0267402	0.07411	3.03676e-05
TAG 48:3;0	TAG	10	Aspartate aminotransferase	Liver function	Biomarker	0.0541768	0.0120428	0.0305692	0.0777844	6.94987e-06
TAG 48:3;0	TAG	10	Urate	Immune/Inflammatory	Biomarker	0.0551083	0.0120732	0.0314411	0.0787755	5.09388e-06
TAG 48:3;0	TAG	10	Albumin	Liver function	Biomarker	0.0480446	0.0121143	0.0242968	0.0717925	7.38559e-05
TAG 50:1;0	TAG	10	Type 2 diabetes	Diabetes	Endpoint	0.109817	0.0117753	0.0867342	0.1329	1.43794e-20
TAG 50:1;0	TAG	10	Cystatin C	Kidney function	Biomarker	0.0472367	0.0118268	0.0240527	0.0704206	6.5607e-05
TAG 50:1;0	TAG	10	SHBG	Sex hormone	Biomarker	-0.129697	0.0117349	-0.1527	-0.106693	3.6168e-28
TAG 50:1;0	TAG	10	BMI	Anthropometric	Biomarker	0.105461	0.0117721	0.0823842	0.128538	4.13897e-19
TAG 50:1;0	TAG	10	Alanine aminotransferase	Liver function	Biomarker	0.0848223	0.011797	0.0616967	0.107948	7.12857e-13
TAG 50:1;0	TAG	10	Gamma glutamyltransferase	Liver function	Biomarker	0.0704885	0.011809	0.0473394	0.0936376	2.50053e-09
TAG 50:1;0	TAG	10	Insulin	Diabetes	Biomarker	0.0593558	0.0118154	0.0361942	0.0825174	5.19411e-07
TAG 50:1;0	TAG	10	Urate	Immune/Inflammatory	Biomarker	0.0780529	0.0118023	0.0549169	0.101189	4.02839e-11
TAG 50:1;0	TAG	10	C-reactive protein	Immune/Inflammatory	Biomarker	0.0644195	0.0118142	0.0412602	0.0875787	5.12622e-08
TAG 50:1;0	TAG	10	Testosterone	Sex hormone	Biomarker	-0.0835304	0.0195886	-0.121941	-0.0451195	2.0779e-05
TAG 51:2;0	TAG	10	Type 2 diabetes	Diabetes	Endpoint	0.0911856	0.0117859	0.0680817	0.11429	1.15951e-14
TAG 51:2;0	TAG	10	SHBG	Sex hormone	Biomarker	-0.122536	0.0117438	-0.145557	-0.0995147	2.63234e-25
TAG 51:2;0	TAG	10	BMI	Anthropometric	Biomarker	0.0856185	0.0117896	0.0625073	0.10873	4.21167e-13
TAG 51:2;0	TAG	10	Alanine aminotransferase	Liver function	Biomarker	0.0668487	0.0118052	0.0437069	0.0899905	1.54863e-08
TAG 51:2;0	TAG	10	Gamma glutamyltransferase	Liver function	Biomarker	0.0725205	0.0118135	0.0493626	0.0956785	8.76046e-10
TAG 51:2;0	TAG	10	Vitamin D	Miscellaneous	Biomarker	-0.0563399	0.011814	-0.0794988	-0.0331809	1.88902e-06
TAG 51:2;0	TAG	10	Insulin	Diabetes	Biomarker	0.0534692	0.0118217	0.0302951	0.0766433	6.19652e-06
TAG 51:2;0	TAG	10	Urate	Immune/Inflammatory	Biomarker	0.0664806	0.0118206	0.0433087	0.0896525	1.93497e-08
TAG 51:2;0	TAG	10	C-reactive protein	Immune/Inflammatory	Biomarker	0.0614911	0.0118168	0.0383266	0.0846555	2.00797e-07
TAG 51:2;0	TAG	10	Testosterone	Sex hormone	Biomarker	-0.0857417	0.0195907	-0.124157	-0.0473267	1.253e-05
TAG 53:2;0	TAG	10	Type 2 diabetes	Diabetes	Endpoint	0.0843809	0.0119319	0.0609908	0.107771	1.67656e-12
TAG 53:2;0	TAG	10	SHBG	Sex hormone	Biomarker	-0.118488	0.0118895	-0.141795	-0.0951809	3.07491e-23
TAG 53:2;0	TAG	10	BMI	Anthropometric	Biomarker	0.0731661	0.0119272	0.0497852	0.0965471	9.01547e-10
TAG 53:2;0	TAG	10	Alanine aminotransferase	Liver function	Biomarker	0.0580887	0.0119403	0.0346821	0.0814954	1.1701e-06
TAG 53:2;0	TAG	10	Gamma glutamyltransferase	Liver function	Biomarker	0.0692956	0.011934	0.0459013	0.0926899	6.65678e-09
TAG 53:2;0	TAG	10	Vitamin D	Miscellaneous	Biomarker	-0.0549327	0.0119479	-0.0783541	-0.0315112	4.34714e-06
TAG 53:2;0	TAG	10	Insulin	Diabetes	Biomarker	0.055129	0.0119562	0.0316912	0.0785667	4.08026e-06
TAG 53:2;0	TAG	10	Urate	Immune/Inflammatory	Biomarker	0.0597757	0.0119587	0.0363331	0.0832184	5.9176e-07
TAG 53:2;0	TAG	10	C-reactive protein	Immune/Inflammatory	Biomarker	0.0523576	0.0119611	0.0289103	0.075805	1.21891e-05
TAG 53:2;0	TAG	10	Testosterone	Sex hormone	Biomarker	-0.0834086	0.0197573	-0.122151	-0.0446666	2.51022e-05
DAG 18:1;0_18:1;0	DAG	9	Type 2 diabetes	Diabetes	Endpoint	0.0689235	0.0120646	0.0452731	0.0925738	1.15738e-08
DAG 18:1;0_18:1;0	DAG	9	SHBG	Sex hormone	Biomarker	-0.0936876	0.0119833	-0.117178	-0.0701967	6.1599e-15
DAG 18:1;0_18:1;0	DAG	9	BMI	Anthropometric	Biomarker	0.0713722	0.0120363	0.0477773	0.0949672	3.18149e-09
DAG 18:1;0_18:1;0	DAG	9	Alanine aminotransferase	Liver function	Biomarker	0.0654955	0.0120654	0.0418437	0.0891473	5.88052e-08
DAG 18:1;0_18:1;0	DAG	9	Gamma glutamyltransferase	Liver function	Biomarker	0.0673224	0.0120354	0.0437293	0.0909155	2.30832e-08
DAG 18:1;0_18:1;0	DAG	9	Insulin	Diabetes	Biomarker	0.0477352	0.0120451	0.0241231	0.0713472	7.47489e-05
DAG 18:1;0_18:1;0	DAG	9	Aspartate aminotransferase	Liver function	Biomarker	0.0551759	0.0120222	0.0316086	0.0787432	4.52233e-06
DAG 18:1;0_18:1;0	DAG	9	Urate	Immune/Inflammatory	Biomarker	0.0583924	0.0120444	0.0347816	0.0820032	1.27399e-06
DAG 18:1;0_18:1;0	DAG	9	C-reactive protein	Immune/Inflammatory	Biomarker	0.0502281	0.012023	0.0266592	0.0737969	2.98175e-05
DAG 18:1;0_18:2;0	DAG	9	Type 2 diabetes	Diabetes	Endpoint	0.0690442	0.0123382	0.0448573	0.0932311	2.28199e-08
DAG 18:1;0_18:2;0	DAG	9	SHBG	Sex hormone	Biomarker	-0.08006	0.0122473	-0.104069	-0.0560514	6.747e-11
DAG 18:1;0_18:2;0	DAG	9	Alanine aminotransferase	Liver function	Biomarker	0.0563821	0.0123282	0.032215	0.0805493	4.88527e-06
DAG 18:1;0_18:2;0	DAG	9	Gamma glutamyltransferase	Liver function	Biomarker	0.0568219	0.0122986	0.0327126	0.0809312	3.9068e-06
DAG 18:1;0_18:2;0	DAG	9	Vitamin D	Miscellaneous	Biomarker	-0.0571912	0.012331	-0.081364	-0.0330184	3.58582e-06
DAG 18:1;0_18:2;0	DAG	9	Insulin	Diabetes	Biomarker	0.0488878	0.0122834	0.0248084	0.0729672	6.96548e-05
DAG 18:1;0_18:2;0	DAG	9	Aspartate aminotransferase	Liver function	Biomarker	0.0572445	0.0122793	0.0331732	0.0813159	3.19484e-06
DAG 18:1;0_18:2;0	DAG	9	Urate	Immune/Inflammatory	Biomarker	0.0495767	0.0123085	0.025448	0.0737054	5.6925e-05
DAG 18:1;0_18:2;0	DAG	9	Albumin	Liver function	Biomarker	0.0627238	0.0122898	0.0386319	0.0868157	3.42307e-07
PE 18:0;0_20:4;0	PE	9	Cystatin C	Kidney function	Biomarker	0.0503864	0.0118085	0.0272383	0.0735346	2.00704e-05
PE 18:0;0_20:4;0	PE	9	SHBG	Sex hormone	Biomarker	-0.0692828	0.0117943	-0.0924032	-0.0461624	4.43812e-09
PE 18:0;0_20:4;0	PE	9	BMI	Anthropometric	Biomarker	0.0475314	0.0118053	0.0243896	0.0706733	5.72491e-05
PE 18:0;0_20:4;0	PE	9	Alanine aminotransferase	Liver function	Biomarker	0.0597648	0.0117965	0.0366401	0.0828895	4.15765e-07
PE 18:0;0_20:4;0	PE	9	Gamma glutamyltransferase	Liver function	Biomarker	0.073936	0.0117862	0.0508316	0.0970404	3.74493e-10
PE 18:0;0_20:4;0	PE	9	Vitamin D	Miscellaneous	Biomarker	-0.0769982	0.0117882	-0.100107	-0.0538899	6.94338e-11
PE 18:0;0_20:4;0	PE	9	Insulin	Diabetes	Biomarker	0.0497228	0.0118049	0.0265818	0.0728639	2.5616e-05
PE 18:0;0_20:4;0	PE	9	Aspartate aminotransferase	Liver function	Biomarker	0.0464873	0.0118057	0.0233447	0.0696299	8.30436e-05
PE 18:0;0_20:4;0	PE	9	Urate	Immune/Inflammatory	Biomarker	0.0675747	0.0117882	0.0444663	0.0906831	1.03055e-08
TAG 52:5;0	TAG	9	Type 2 diabetes	Diabetes	Endpoint	0.0809104	0.0117759	0.0578263	0.103995	6.91694e-12
TAG 52:5;0	TAG	9	SHBG	Sex hormone	Biomarker	-0.0991549	0.0117547	-0.122198	-0.0761122	3.95621e-17
TAG 52:5;0	TAG	9	Alanine aminotransferase	Liver function	Biomarker	0.0702447	0.0117855	0.0471415	0.0933478	2.63812e-09
TAG 52:5;0	TAG	9	Gamma glutamyltransferase	Liver function	Biomarker	0.0553026	0.0117971	0.0321768	0.0784285	2.81262e-06
TAG 52:5;0	TAG	9	Vitamin D	Miscellaneous	Biomarker	-0.0678344	0.0117898	-0.0909459	-0.0447229	9.0939e-09
TAG 52:5;0	TAG	9	Insulin	Diabetes	Biomarker	0.0496409	0.011798	0.0265133	0.0727686	2.61294e-05
TAG 52:5;0	TAG	9	Aspartate aminotransferase	Liver function	Biomarker	0.0540546	0.0117957	0.0309315	0.0771778	4.67103e-06
TAG 52:5;0	TAG	9	Urate	Immune/Inflammatory	Biomarker	0.0548566	0.0117999	0.0317253	0.0779878	3.39672e-06
TAG 52:5;0	TAG	9	Albumin	Liver function	Biomarker	0.0598949	0.0117929	0.0367774	0.0830124	3.89184e-07
TAG 54:3;0	TAG	9	Type 2 diabetes	Diabetes	Endpoint	0.068934	0.0117959	0.0458105	0.0920575	5.32357e-09
TAG 54:3;0	TAG	9	SHBG	Sex hormone	Biomarker	-0.0963531	0.0117634	-0.119413	-0.0732934	3.04452e-16
TAG 54:3;0	TAG	9	BMI	Anthropometric	Biomarker	0.0629351	0.0117961	0.0398113	0.086059	9.83425e-08
TAG 54:3;0	TAG	9	Alanine aminotransferase	Liver function	Biomarker	0.0660025	0.0117966	0.0428776	0.0891273	2.28722e-08
TAG 54:3;0	TAG	9	Gamma glutamyltransferase	Liver function	Biomarker	0.0707822	0.0117908	0.0476688	0.0938956	2.02938e-09
TAG 54:3;0	TAG	9	Vitamin D	Miscellaneous	Biomarker	-0.0528285	0.0118062	-0.0759721	-0.0296848	7.77279e-06
TAG 54:3;0	TAG	9	Insulin	Diabetes	Biomarker	0.0514386	0.0118027	0.0283019	0.0745754	1.3296e-05
TAG 54:3;0	TAG	9	Aspartate aminotransferase	Liver function	Biomarker	0.0540059	0.0117995	0.0308753	0.0771365	4.79767e-06
TAG 54:3;0	TAG	9	Urate	Immune/Inflammatory	Biomarker	0.0600988	0.0117962	0.0369748	0.0832229	3.58118e-07
TAG 54:5;0	TAG	9	Type 2 diabetes	Diabetes	Endpoint	0.0692533	0.0118006	0.0461206	0.0923859	4.59066e-09
TAG 54:5;0	TAG	9	SHBG	Sex hormone	Biomarker	-0.0872781	0.0117799	-0.11037	-0.064186	1.41802e-13
TAG 54:5;0	TAG	9	Alanine aminotransferase	Liver function	Biomarker	0.0699887	0.0118042	0.046849	0.0931284	3.18704e-09
TAG 54:5;0	TAG	9	Gamma glutamyltransferase	Liver function	Biomarker	0.0553923	0.0118178	0.0322259	0.0785587	2.82118e-06
TAG 54:5;0	TAG	9	Vitamin D	Miscellaneous	Biomarker	-0.0608701	0.0118134	-0.084028	-0.0377123	2.63758e-07
TAG 54:5;0	TAG	9	Insulin	Diabetes	Biomarker	0.0476371	0.0118221	0.0244623	0.070812	5.64772e-05
TAG 54:5;0	TAG	9	Aspartate aminotransferase	Liver function	Biomarker	0.0557526	0.0118176	0.0325865	0.0789186	2.43003e-06
TAG 54:5;0	TAG	9	Urate	Immune/Inflammatory	Biomarker	0.0478656	0.0118305	0.0246744	0.0710568	5.26573e-05
TAG 54:5;0	TAG	9	Albumin	Liver function	Biomarker	0.0547922	0.01182	0.0316216	0.0779628	3.62284e-06
TAG 56:6;0	TAG	9	Type 2 diabetes	Diabetes	Endpoint	0.0908414	0.0117976	0.0677146	0.113968	1.54399e-14
TAG 56:6;0	TAG	9	SHBG	Sex hormone	Biomarker	-0.0974645	0.0117676	-0.120533	-0.0743965	1.42813e-16
TAG 56:6;0	TAG	9	BMI	Anthropometric	Biomarker	0.0585118	0.0118163	0.0353484	0.0816752	7.52187e-07
TAG 56:6;0	TAG	9	Alanine aminotransferase	Liver function	Biomarker	0.101448	0.0117788	0.0783576	0.124538	8.68372e-18
TAG 56:6;0	TAG	9	Gamma glutamyltransferase	Liver function	Biomarker	0.070766	0.0118002	0.0476341	0.0938978	2.10767e-09
TAG 56:6;0	TAG	9	Vitamin D	Miscellaneous	Biomarker	-0.0638142	0.0118074	-0.0869601	-0.0406682	6.70529e-08
TAG 56:6;0	TAG	9	Insulin	Diabetes	Biomarker	0.0523877	0.011808	0.0292406	0.0755348	9.27411e-06
TAG 56:6;0	TAG	9	Aspartate aminotransferase	Liver function	Biomarker	0.0686988	0.0117997	0.0455678	0.0918297	6.06449e-09
TAG 56:6;0	TAG	9	Urate	Immune/Inflammatory	Biomarker	0.0549844	0.0118159	0.0318216	0.0781471	3.3238e-06
PC 18:0;0_20:3;0	PC	8	Type 2 diabetes	Diabetes	Endpoint	0.073009	0.0117834	0.0499101	0.0961079	6.1148e-10
PC 18:0;0_20:3;0	PC	8	SHBG	Sex hormone	Biomarker	-0.0504946	0.0118015	-0.073629	-0.0273601	1.90471e-05
PC 18:0;0_20:3;0	PC	8	BMI	Anthropometric	Biomarker	0.115327	0.0117343	0.0923242	0.13833	1.18346e-22
PC 18:0;0_20:3;0	PC	8	Alanine aminotransferase	Liver function	Biomarker	0.0850657	0.0117711	0.0619908	0.108141	5.46234e-13
PC 18:0;0_20:3;0	PC	8	Gamma glutamyltransferase	Liver function	Biomarker	0.0568792	0.0117966	0.0337543	0.080004	1.45316e-06
PC 18:0;0_20:3;0	PC	8	Aspartate aminotransferase	Liver function	Biomarker	0.0487416	0.0118003	0.0256095	0.0718736	3.66021e-05
PC 18:0;0_20:3;0	PC	8	Urate	Immune/Inflammatory	Biomarker	0.051355	0.0118008	0.028222	0.074488	1.36877e-05
PC 18:0;0_20:3;0	PC	8	C-reactive protein	Immune/Inflammatory	Biomarker	0.0709154	0.0117878	0.0478078	0.0940231	1.87603e-09
PE 18:0;0_18:2;0	PE	8	Gout	Immune/Inflammatory	Endpoint	0.0561183	0.011821	0.0329456	0.079291	2.10144e-06
PE 18:0;0_18:2;0	PE	8	SHBG	Sex hormone	Biomarker	-0.0931953	0.011789	-0.116305	-0.0700855	3.07645e-15
PE 18:0;0_18:2;0	PE	8	Alanine aminotransferase	Liver function	Biomarker	0.0498635	0.0118423	0.0266491	0.0730779	2.57799e-05
PE 18:0;0_18:2;0	PE	8	Gamma glutamyltransferase	Liver function	Biomarker	0.0694505	0.0118275	0.0462651	0.0926359	4.50063e-09
PE 18:0;0_18:2;0	PE	8	Vitamin D	Miscellaneous	Biomarker	-0.0710406	0.0118222	-0.0942157	-0.0478655	1.95796e-09
PE 18:0;0_18:2;0	PE	8	Insulin	Diabetes	Biomarker	0.0572919	0.011831	0.0340996	0.0804842	1.30907e-06
PE 18:0;0_18:2;0	PE	8	Aspartate aminotransferase	Liver function	Biomarker	0.0632164	0.0118223	0.0400412	0.0863915	9.20851e-08
PE 18:0;0_18:2;0	PE	8	Urate	Immune/Inflammatory	Biomarker	0.0713287	0.0118326	0.0481334	0.094524	1.741e-09
TAG 54:4;0	TAG	8	Type 2 diabetes	Diabetes	Endpoint	0.0591153	0.0118053	0.0359735	0.0822572	5.6452e-07
TAG 54:4;0	TAG	8	SHBG	Sex hormone	Biomarker	-0.0812064	0.0117758	-0.10429	-0.0581224	5.8031e-12
TAG 54:4;0	TAG	8	Alanine aminotransferase	Liver function	Biomarker	0.0616277	0.0118001	0.0384961	0.0847593	1.81337e-07
TAG 54:4;0	TAG	8	Gamma glutamyltransferase	Liver function	Biomarker	0.0593487	0.0118027	0.0362119	0.0824856	5.06628e-07
TAG 54:4;0	TAG	8	Vitamin D	Miscellaneous	Biomarker	-0.0550821	0.0117968	-0.0782073	-0.0319568	3.07837e-06
TAG 54:4;0	TAG	8	Aspartate aminotransferase	Liver function	Biomarker	0.0582361	0.0117957	0.035113	0.0813593	8.11093e-07
TAG 54:4;0	TAG	8	Urate	Immune/Inflammatory	Biomarker	0.047742	0.011804	0.0246026	0.0708814	5.29737e-05
TAG 54:4;0	TAG	8	Albumin	Liver function	Biomarker	0.0533674	0.0118029	0.0302303	0.0765045	6.23735e-06
TAG 54:6;0	TAG	8	Type 2 diabetes	Diabetes	Endpoint	0.0818134	0.011854	0.0585761	0.105051	5.58189e-12
TAG 54:6;0	TAG	8	SHBG	Sex hormone	Biomarker	-0.0902515	0.0118415	-0.113464	-0.0670386	2.83286e-14
TAG 54:6;0	TAG	8	Alanine aminotransferase	Liver function	Biomarker	0.0804969	0.0118677	0.0572327	0.103761	1.27365e-11
TAG 54:6;0	TAG	8	Gamma glutamyltransferase	Liver function	Biomarker	0.0527958	0.0118824	0.0295027	0.0760888	8.99852e-06
TAG 54:6;0	TAG	8	Vitamin D	Miscellaneous	Biomarker	-0.0550647	0.0118862	-0.0783652	-0.0317641	3.67495e-06
TAG 54:6;0	TAG	8	Insulin	Diabetes	Biomarker	0.0517288	0.0118822	0.0284361	0.0750215	1.35897e-05
TAG 54:6;0	TAG	8	Aspartate aminotransferase	Liver function	Biomarker	0.054181	0.0118872	0.0308786	0.0774835	5.25303e-06
TAG 54:6;0	TAG	8	Albumin	Liver function	Biomarker	0.0538629	0.0118797	0.0305751	0.0771506	5.88256e-06
TAG 56:5;0	TAG	8	Type 2 diabetes	Diabetes	Endpoint	0.0718269	0.0135118	0.0453385	0.0983154	1.10351e-07
TAG 56:5;0	TAG	8	SHBG	Sex hormone	Biomarker	-0.097238	0.0134644	-0.123634	-0.0708424	5.82797e-13
TAG 56:5;0	TAG	8	BMI	Anthropometric	Biomarker	0.0577877	0.0135386	0.0312466	0.0843288	2.0024e-05
TAG 56:5;0	TAG	8	Alanine aminotransferase	Liver function	Biomarker	0.0909511	0.0134589	0.0645663	0.117336	1.5475e-11
TAG 56:5;0	TAG	8	Gamma glutamyltransferase	Liver function	Biomarker	0.07056	0.0135805	0.0439368	0.0971833	2.11353e-07
TAG 56:5;0	TAG	8	Insulin	Diabetes	Biomarker	0.063666	0.0133757	0.0374443	0.0898876	1.98744e-06
TAG 56:5;0	TAG	8	Aspartate aminotransferase	Liver function	Biomarker	0.0769516	0.0135239	0.0504395	0.103464	1.33572e-08
TAG 56:5;0	TAG	8	Urate	Immune/Inflammatory	Biomarker	0.0561477	0.013424	0.0298313	0.082464	2.92641e-05
TAG 58:8;0	TAG	8	Type 2 diabetes	Diabetes	Endpoint	0.0588709	0.0125153	0.0343367	0.0834051	2.6059e-06
TAG 58:8;0	TAG	8	SHBG	Sex hormone	Biomarker	-0.0560655	0.0125358	-0.0806397	-0.0314912	7.86715e-06
TAG 58:8;0	TAG	8	Alanine aminotransferase	Liver function	Biomarker	0.0696795	0.0125029	0.0451697	0.0941894	2.60505e-08
TAG 58:8;0	TAG	8	Gamma glutamyltransferase	Liver function	Biomarker	0.0564274	0.01248	0.0319625	0.0808924	6.25325e-06
TAG 58:8;0	TAG	8	Insulin	Diabetes	Biomarker	0.0520301	0.0125144	0.0274977	0.0765626	3.25799e-05
TAG 58:8;0	TAG	8	Aspartate aminotransferase	Liver function	Biomarker	0.0552006	0.0124521	0.0307903	0.0796109	9.44732e-06
TAG 58:8;0	TAG	8	Albumin	Liver function	Biomarker	0.0597199	0.0124828	0.0352495	0.0841904	1.75546e-06
TAG 58:8;0	TAG	8	Calcium	Miscellaneous	Biomarker	0.0493665	0.0125218	0.0248195	0.0739135	8.15197e-05
Total cholesterol	Clinical	7	Alzheimer's disease	Neurological	Endpoint	0.0836731	0.0117707	0.0605991	0.106747	1.28528e-12
Total cholesterol	Clinical	7	Coronary artery disease	Cardiovascular	Endpoint	0.0569072	0.0117931	0.0337893	0.0800252	1.42558e-06
Total cholesterol	Clinical	7	Gamma glutamyltransferase	Liver function	Biomarker	0.0545319	0.0117947	0.0314108	0.077653	3.84061e-06
Total cholesterol	Clinical	7	Vitamin D	Miscellaneous	Biomarker	-0.0543043	0.0117952	-0.0774264	-0.0311822	4.21748e-06
Total cholesterol	Clinical	7	Albumin	Liver function	Biomarker	0.0565486	0.0117935	0.0334299	0.0796673	1.6603e-06
Total cholesterol	Clinical	7	Direct bilirubin	Liver function	Biomarker	-0.0673063	0.0117859	-0.0904101	-0.0442024	1.16982e-08
Total cholesterol	Clinical	7	Calcium	Miscellaneous	Biomarker	0.0523144	0.011796	0.0291906	0.0754381	9.34856e-06
LPC 18:1;0	LPC	7	Type 2 diabetes	Diabetes	Endpoint	-0.0896845	0.0117644	-0.112746	-0.0666229	2.78893e-14
LPC 18:1;0	LPC	7	SHBG	Sex hormone	Biomarker	0.0528204	0.0117955	0.0296979	0.075943	7.6502e-06
LPC 18:1;0	LPC	7	BMI	Anthropometric	Biomarker	-0.107434	0.0117436	-0.130455	-0.0844127	7.41435e-20
LPC 18:1;0	LPC	7	Alanine aminotransferase	Liver function	Biomarker	-0.0692889	0.0117836	-0.0923882	-0.0461897	4.28352e-09
LPC 18:1;0	LPC	7	Insulin	Diabetes	Biomarker	-0.0635199	0.0117881	-0.086628	-0.0404117	7.33188e-08
LPC 18:1;0	LPC	7	C-reactive protein	Immune/Inflammatory	Biomarker	-0.0507871	0.0117967	-0.0739121	-0.027662	1.69065e-05
LPC 18:1;0	LPC	7	HbA1c	Diabetes	Biomarker	-0.0477069	0.0117985	-0.0708354	-0.0245783	5.32182e-05
PC 16:0;0_20:3;0	PC	7	Type 2 diabetes	Diabetes	Endpoint	0.0611223	0.0117899	0.0380107	0.0842339	2.22748e-07
PC 16:0;0_20:3;0	PC	7	SHBG	Sex hormone	Biomarker	-0.0636733	0.011788	-0.0867812	-0.0405653	6.81933e-08
PC 16:0;0_20:3;0	PC	7	BMI	Anthropometric	Biomarker	0.101738	0.0117507	0.078703	0.124773	5.86074e-18
PC 16:0;0_20:3;0	PC	7	Alanine aminotransferase	Liver function	Biomarker	0.0658193	0.0117863	0.0427146	0.088924	2.43135e-08
PC 16:0;0_20:3;0	PC	7	Vitamin D	Miscellaneous	Biomarker	-0.048682	0.0117979	-0.0718094	-0.0255545	3.72807e-05
PC 16:0;0_20:3;0	PC	7	Urate	Immune/Inflammatory	Biomarker	0.051118	0.0117965	0.0279934	0.0742427	1.48884e-05
PC 16:0;0_20:3;0	PC	7	C-reactive protein	Immune/Inflammatory	Biomarker	0.0641454	0.0117876	0.0410382	0.0872526	5.4502e-08
TAG 46:1;0	TAG	7	Type 2 diabetes	Diabetes	Endpoint	0.0813543	0.012768	0.0563244	0.106384	2.00676e-10
TAG 46:1;0	TAG	7	SHBG	Sex hormone	Biomarker	-0.103146	0.0128018	-0.128243	-0.0780504	9.32649e-16
TAG 46:1;0	TAG	7	BMI	Anthropometric	Biomarker	0.0594056	0.0128004	0.0343122	0.084499	3.54191e-06
TAG 46:1;0	TAG	7	Alanine aminotransferase	Liver function	Biomarker	0.0818869	0.0127894	0.0568151	0.106959	1.64095e-10
TAG 46:1;0	TAG	7	Gamma glutamyltransferase	Liver function	Biomarker	0.0525327	0.0128763	0.0272905	0.0777749	4.56557e-05
TAG 46:1;0	TAG	7	Insulin	Diabetes	Biomarker	0.0647997	0.0128011	0.0397049	0.0898944	4.27066e-07
TAG 46:1;0	TAG	7	Urate	Immune/Inflammatory	Biomarker	0.0614306	0.0129383	0.036067	0.0867943	2.10195e-06
TAG 49:1;0	TAG	7	Type 2 diabetes	Diabetes	Endpoint	0.0963172	0.0131017	0.070633	0.122001	2.22975e-13
TAG 49:1;0	TAG	7	SHBG	Sex hormone	Biomarker	-0.110714	0.0130906	-0.136376	-0.0850513	3.41609e-17
TAG 49:1;0	TAG	7	BMI	Anthropometric	Biomarker	0.0654499	0.0130657	0.0398363	0.0910636	5.62373e-07
TAG 49:1;0	TAG	7	Alanine aminotransferase	Liver function	Biomarker	0.0599861	0.013063	0.0343778	0.0855945	4.48109e-06
TAG 49:1;0	TAG	7	Gamma glutamyltransferase	Liver function	Biomarker	0.0576022	0.013104	0.0319136	0.0832909	1.1233e-05
TAG 49:1;0	TAG	7	Insulin	Diabetes	Biomarker	0.0593108	0.0130098	0.0338068	0.0848147	5.24614e-06
TAG 49:1;0	TAG	7	Urate	Immune/Inflammatory	Biomarker	0.0564248	0.0130781	0.0307869	0.0820627	1.62636e-05
TAG 49:2;0	TAG	7	Type 2 diabetes	Diabetes	Endpoint	0.0777631	0.0128116	0.0526478	0.102878	1.35872e-09
TAG 49:2;0	TAG	7	SHBG	Sex hormone	Biomarker	-0.112617	0.0127895	-0.137689	-0.0875449	1.67717e-18
TAG 49:2;0	TAG	7	BMI	Anthropometric	Biomarker	0.0552886	0.0128079	0.0301806	0.0803966	1.60853e-05
TAG 49:2;0	TAG	7	Gamma glutamyltransferase	Liver function	Biomarker	0.0547779	0.0129005	0.0294884	0.0800675	2.20684e-05
TAG 49:2;0	TAG	7	Vitamin D	Miscellaneous	Biomarker	-0.0520626	0.0128892	-0.07733	-0.0267951	5.4288e-05
TAG 49:2;0	TAG	7	Insulin	Diabetes	Biomarker	0.0527755	0.0127723	0.0277372	0.0778138	3.64433e-05
TAG 49:2;0	TAG	7	Urate	Immune/Inflammatory	Biomarker	0.0506612	0.0128598	0.0254516	0.0758709	8.25611e-05
TAG 51:1;0	TAG	7	Type 2 diabetes	Diabetes	Endpoint	0.097417	0.0135727	0.0708091	0.124025	8.04787e-13
TAG 51:1;0	TAG	7	SHBG	Sex hormone	Biomarker	-0.114467	0.0135202	-0.140972	-0.0879622	3.21252e-17
TAG 51:1;0	TAG	7	BMI	Anthropometric	Biomarker	0.0779182	0.0135312	0.0513916	0.104445	8.95206e-09
TAG 51:1;0	TAG	7	Alanine aminotransferase	Liver function	Biomarker	0.0663817	0.0133999	0.0401125	0.0926509	7.49286e-07
TAG 51:1;0	TAG	7	Gamma glutamyltransferase	Liver function	Biomarker	0.057171	0.0134126	0.0308769	0.0834651	2.05563e-05
TAG 51:1;0	TAG	7	Insulin	Diabetes	Biomarker	0.0726502	0.0134009	0.0463792	0.0989212	6.16896e-08
TAG 51:1;0	TAG	7	Urate	Immune/Inflammatory	Biomarker	0.0534049	0.0135827	0.0267775	0.0800323	8.53367e-05
TAG 52:6;0	TAG	7	Type 2 diabetes	Diabetes	Endpoint	0.0883997	0.0123375	0.0642143	0.112585	8.62222e-13
TAG 52:6;0	TAG	7	SHBG	Sex hormone	Biomarker	-0.0982145	0.0122988	-0.122324	-0.0741048	1.63855e-15
TAG 52:6;0	TAG	7	Alanine aminotransferase	Liver function	Biomarker	0.0747516	0.0123322	0.0505765	0.0989266	1.42343e-09
TAG 52:6;0	TAG	7	Vitamin D	Miscellaneous	Biomarker	-0.0660434	0.0123293	-0.0902128	-0.041874	8.76775e-08
TAG 52:6;0	TAG	7	Insulin	Diabetes	Biomarker	0.0572073	0.0123319	0.0330327	0.0813819	3.56989e-06
TAG 52:6;0	TAG	7	Aspartate aminotransferase	Liver function	Biomarker	0.0543485	0.0123552	0.0301283	0.0785686	1.10551e-05
TAG 52:6;0	TAG	7	Albumin	Liver function	Biomarker	0.0617214	0.0123564	0.0374988	0.0859441	6.03356e-07
TAG 56:7;0	TAG	7	Type 2 diabetes	Diabetes	Endpoint	0.0869747	0.0117976	0.0638479	0.110102	1.8669e-13
TAG 56:7;0	TAG	7	SHBG	Sex hormone	Biomarker	-0.0809302	0.01179	-0.104042	-0.0578183	7.24219e-12
TAG 56:7;0	TAG	7	Alanine aminotransferase	Liver function	Biomarker	0.0922069	0.0117917	0.0690918	0.115322	6.0577e-15
TAG 56:7;0	TAG	7	Gamma glutamyltransferase	Liver function	Biomarker	0.0665292	0.011809	0.0433802	0.0896783	1.83e-08
TAG 56:7;0	TAG	7	Insulin	Diabetes	Biomarker	0.0565907	0.0118207	0.0334185	0.0797628	1.72353e-06
TAG 56:7;0	TAG	7	Aspartate aminotransferase	Liver function	Biomarker	0.0597544	0.0118191	0.0365855	0.0829232	4.39334e-07
TAG 56:7;0	TAG	7	Albumin	Liver function	Biomarker	0.0618209	0.0118065	0.0386767	0.0849651	1.686e-07
TAG 56:8;0	TAG	7	Type 2 diabetes	Diabetes	Endpoint	0.0758648	0.0120935	0.0521578	0.0995718	3.75406e-10
TAG 56:8;0	TAG	7	SHBG	Sex hormone	Biomarker	-0.0667579	0.0121487	-0.090573	-0.0429427	4.04714e-08
TAG 56:8;0	TAG	7	Alanine aminotransferase	Liver function	Biomarker	0.0794713	0.0121207	0.0557109	0.103232	5.9067e-11
TAG 56:8;0	TAG	7	Gamma glutamyltransferase	Liver function	Biomarker	0.0527139	0.0121193	0.0289562	0.0764716	1.38401e-05
TAG 56:8;0	TAG	7	Insulin	Diabetes	Biomarker	0.0518712	0.0121193	0.0281135	0.0756289	1.89431e-05
TAG 56:8;0	TAG	7	Aspartate aminotransferase	Liver function	Biomarker	0.055744	0.0121356	0.0319544	0.0795336	4.43892e-06
TAG 56:8;0	TAG	7	Albumin	Liver function	Biomarker	0.0620181	0.0121513	0.0381977	0.0858385	3.41907e-07
TAG 58:7;0	TAG	7	Type 2 diabetes	Diabetes	Endpoint	0.0953478	0.0135806	0.0687244	0.121971	2.47658e-12
TAG 58:7;0	TAG	7	SHBG	Sex hormone	Biomarker	-0.0907617	0.0134883	-0.117204	-0.0643191	1.88665e-11
TAG 58:7;0	TAG	7	Alanine aminotransferase	Liver function	Biomarker	0.102687	0.0135345	0.076154	0.12922	3.83122e-14
TAG 58:7;0	TAG	7	Gamma glutamyltransferase	Liver function	Biomarker	0.0736971	0.0135926	0.04705	0.100344	6.15528e-08
TAG 58:7;0	TAG	7	Insulin	Diabetes	Biomarker	0.0797756	0.0136067	0.053101	0.10645	4.8163e-09
TAG 58:7;0	TAG	7	Aspartate aminotransferase	Liver function	Biomarker	0.0834278	0.0136174	0.0567321	0.110123	9.61609e-10
TAG 58:7;0	TAG	7	Albumin	Liver function	Biomarker	0.0789685	0.0135938	0.0523192	0.105618	6.63758e-09
CE 16:0;0	CE	6	Alzheimer's disease	Neurological	Endpoint	0.0885982	0.0117655	0.0655344	0.111662	5.68027e-14
CE 16:0;0	CE	6	Venous thromboembolism	Cardiovascular	Endpoint	0.047175	0.0117988	0.0240459	0.0703041	6.44429e-05
CE 16:0;0	CE	6	Coronary artery disease	Cardiovascular	Endpoint	0.0561675	0.0117933	0.0330491	0.0792858	1.94816e-06
CE 16:0;0	CE	6	Albumin	Liver function	Biomarker	0.050521	0.0117969	0.0273957	0.0736464	1.87149e-05
CE 16:0;0	CE	6	Direct bilirubin	Liver function	Biomarker	-0.0579599	0.0117921	-0.0810759	-0.0348439	9.06855e-07
CE 16:0;0	CE	6	Calcium	Miscellaneous	Biomarker	0.0510724	0.0117965	0.0279477	0.0741971	1.51522e-05
CE 20:4;0	CE	6	Alzheimer's disease	Neurological	Endpoint	0.0503093	0.011797	0.0271838	0.0734349	2.02842e-05
CE 20:4;0	CE	6	Venous thromboembolism	Cardiovascular	Endpoint	0.060193	0.0117905	0.0370801	0.0833059	3.38963e-07
CE 20:4;0	CE	6	Inflammatory bowel disease	Immune/Inflammatory	Endpoint	-0.0487969	0.0117979	-0.0719243	-0.0256696	3.57332e-05
CE 20:4;0	CE	6	Direct bilirubin	Liver function	Biomarker	-0.0529449	0.0117954	-0.0760673	-0.0298225	7.28098e-06
CE 20:4;0	CE	6	Calcium	Miscellaneous	Biomarker	0.0508787	0.0117967	0.0277538	0.0740036	1.63231e-05
CE 20:4;0	CE	6	HbA1c	Diabetes	Biomarker	0.0500165	0.0117972	0.0268906	0.0731425	2.26623e-05
CE 22:6;0	CE	6	Alzheimer's disease	Neurological	Endpoint	0.0495566	0.0117978	0.0264296	0.0726837	2.69536e-05
CE 22:6;0	CE	6	SHBG	Sex hormone	Biomarker	0.0490909	0.0117985	0.0259623	0.0722194	3.20882e-05
CE 22:6;0	CE	6	BMI	Anthropometric	Biomarker	-0.0540523	0.0117947	-0.0771734	-0.0309312	4.66639e-06
CE 22:6;0	CE	6	Albumin	Liver function	Biomarker	0.0752948	0.0117805	0.0522015	0.0983881	1.74616e-10
CE 22:6;0	CE	6	Direct bilirubin	Liver function	Biomarker	-0.0474961	0.0117995	-0.0706266	-0.0243656	5.74964e-05
CE 22:6;0	CE	6	Calcium	Miscellaneous	Biomarker	0.0605543	0.0117916	0.0374393	0.0836693	2.8899e-07
Cer 40:1;2	CER	6	Type 2 diabetes	Diabetes	Endpoint	0.0573827	0.0118268	0.0341987	0.0805667	1.24865e-06
Cer 40:1;2	CER	6	SHBG	Sex hormone	Biomarker	-0.0714659	0.0118396	-0.094675	-0.0482569	1.65714e-09
Cer 40:1;2	CER	6	Alanine aminotransferase	Liver function	Biomarker	0.0559132	0.0118566	0.0326709	0.0791556	2.45347e-06
Cer 40:1;2	CER	6	Gamma glutamyltransferase	Liver function	Biomarker	0.0614533	0.0118382	0.0382469	0.0846597	2.14857e-07
Cer 40:1;2	CER	6	Aspartate aminotransferase	Liver function	Biomarker	0.0474912	0.0118374	0.0242864	0.0706959	6.08312e-05
Cer 40:1;2	CER	6	C-reactive protein	Immune/Inflammatory	Biomarker	0.0667521	0.0118185	0.0435844	0.0899199	1.68483e-08
LDL-C	Clinical	6	Alzheimer's disease	Neurological	Endpoint	0.0929417	0.0118303	0.0697507	0.116133	4.54519e-15
LDL-C	Clinical	6	Coronary artery disease	Cardiovascular	Endpoint	0.0659088	0.0118647	0.0426504	0.0891671	2.87636e-08
LDL-C	Clinical	6	Alanine aminotransferase	Liver function	Biomarker	0.0476375	0.0118572	0.0243938	0.0708812	5.94038e-05
LDL-C	Clinical	6	Gamma glutamyltransferase	Liver function	Biomarker	0.0488123	0.0119003	0.0254841	0.0721406	4.14619e-05
LDL-C	Clinical	6	Direct bilirubin	Liver function	Biomarker	-0.0794658	0.0118583	-0.102712	-0.0562201	2.22454e-11
LDL-C	Clinical	6	HbA1c	Diabetes	Biomarker	0.0537417	0.0118612	0.0304902	0.0769932	5.97023e-06
DAG 16:0;0_18:1;0	DAG	6	Type 2 diabetes	Diabetes	Endpoint	0.0825837	0.0126262	0.0578321	0.107335	6.6063e-11
DAG 16:0;0_18:1;0	DAG	6	SHBG	Sex hormone	Biomarker	-0.0937398	0.0125447	-0.118332	-0.0691478	8.94428e-14
DAG 16:0;0_18:1;0	DAG	6	BMI	Anthropometric	Biomarker	0.0825465	0.0125919	0.0578621	0.107231	5.98517e-11
DAG 16:0;0_18:1;0	DAG	6	Alanine aminotransferase	Liver function	Biomarker	0.0766061	0.0126528	0.0518023	0.10141	1.49014e-09
DAG 16:0;0_18:1;0	DAG	6	Gamma glutamyltransferase	Liver function	Biomarker	0.0623088	0.012608	0.0375927	0.0870248	7.93308e-07
DAG 16:0;0_18:1;0	DAG	6	Urate	Immune/Inflammatory	Biomarker	0.0586515	0.0126505	0.0338522	0.0834507	3.61856e-06
DAG 16:0;0_18:2;0	DAG	6	Type 2 diabetes	Diabetes	Endpoint	0.0915467	0.012823	0.066409	0.116684	1.0482e-12
DAG 16:0;0_18:2;0	DAG	6	SHBG	Sex hormone	Biomarker	-0.097077	0.0127461	-0.122064	-0.0720902	3.0122e-14
DAG 16:0;0_18:2;0	DAG	6	BMI	Anthropometric	Biomarker	0.0640943	0.0128272	0.0389485	0.0892401	5.99329e-07
DAG 16:0;0_18:2;0	DAG	6	Alanine aminotransferase	Liver function	Biomarker	0.0702105	0.0129009	0.0449202	0.0955009	5.46557e-08
DAG 16:0;0_18:2;0	DAG	6	Gamma glutamyltransferase	Liver function	Biomarker	0.0596323	0.0129164	0.0343117	0.0849529	3.97722e-06
DAG 16:0;0_18:2;0	DAG	6	Aspartate aminotransferase	Liver function	Biomarker	0.0535741	0.0127788	0.028523	0.0786251	2.79941e-05
DAG 16:1;0_18:1;0	DAG	6	Type 2 diabetes	Diabetes	Endpoint	0.0594918	0.0127544	0.0344887	0.0844949	3.16005e-06
DAG 16:1;0_18:1;0	DAG	6	SHBG	Sex hormone	Biomarker	-0.0937412	0.0126744	-0.118587	-0.068895	1.58758e-13
DAG 16:1;0_18:1;0	DAG	6	BMI	Anthropometric	Biomarker	0.0895024	0.0126892	0.0646271	0.114378	1.93532e-12
DAG 16:1;0_18:1;0	DAG	6	Gamma glutamyltransferase	Liver function	Biomarker	0.0541476	0.0127294	0.0291936	0.0791017	2.1331e-05
DAG 16:1;0_18:1;0	DAG	6	Aspartate aminotransferase	Liver function	Biomarker	0.0529779	0.012685	0.0281109	0.0778448	3.00182e-05
DAG 16:1;0_18:1;0	DAG	6	Total protein	Liver function	Biomarker	0.0497045	0.012629	0.0249473	0.0744616	8.3843e-05
LPC 18:2;0	LPC	6	Type 2 diabetes	Diabetes	Endpoint	-0.107666	0.0117433	-0.130687	-0.0846459	6.1711e-20
LPC 18:2;0	LPC	6	SHBG	Sex hormone	Biomarker	0.0631217	0.0117884	0.040013	0.0862304	8.8426e-08
LPC 18:2;0	LPC	6	BMI	Anthropometric	Biomarker	-0.138385	0.0116983	-0.161317	-0.115453	5.44597e-32
LPC 18:2;0	LPC	6	Alanine aminotransferase	Liver function	Biomarker	-0.0653361	0.0117867	-0.0884415	-0.0422306	3.07561e-08
LPC 18:2;0	LPC	6	Insulin	Diabetes	Biomarker	-0.0507866	0.0117967	-0.0739116	-0.0276615	1.69097e-05
LPC 18:2;0	LPC	6	C-reactive protein	Immune/Inflammatory	Biomarker	-0.0614954	0.0117896	-0.0846065	-0.0383843	1.87872e-07
SM 36:1;2	SM	6	Venous thromboembolism	Cardiovascular	Endpoint	0.0501326	0.0117971	0.0270068	0.0732584	2.16891e-05
SM 36:1;2	SM	6	BMI	Anthropometric	Biomarker	0.0728185	0.0117806	0.049725	0.0959119	6.70947e-10
SM 36:1;2	SM	6	Gamma glutamyltransferase	Liver function	Biomarker	0.0699082	0.0117831	0.0468099	0.0930064	3.11408e-09
SM 36:1;2	SM	6	C-reactive protein	Immune/Inflammatory	Biomarker	0.0915239	0.0117624	0.0684661	0.114582	8.20053e-15
SM 36:1;2	SM	6	Direct bilirubin	Liver function	Biomarker	-0.0692898	0.0117836	-0.0923891	-0.0461906	4.28154e-09
SM 36:1;2	SM	6	Total bilirubin	Liver function	Biomarker	-0.0572419	0.0117926	-0.0803588	-0.0341249	1.23521e-06
TAG 48:0;0	TAG	6	Type 2 diabetes	Diabetes	Endpoint	0.108941	0.0135284	0.0824195	0.135462	9.85971e-16
TAG 48:0;0	TAG	6	SHBG	Sex hormone	Biomarker	-0.107086	0.0134283	-0.133411	-0.0807609	1.84754e-15
TAG 48:0;0	TAG	6	BMI	Anthropometric	Biomarker	0.0891942	0.0134741	0.0627796	0.115609	3.94467e-11
TAG 48:0;0	TAG	6	Alanine aminotransferase	Liver function	Biomarker	0.0922667	0.0135885	0.0656279	0.118905	1.23986e-11
TAG 48:0;0	TAG	6	Aspartate aminotransferase	Liver function	Biomarker	0.0551398	0.0135479	0.0285804	0.0816991	4.76829e-05
TAG 48:0;0	TAG	6	Urate	Immune/Inflammatory	Biomarker	0.0534316	0.0135902	0.0267894	0.0800739	8.54178e-05
TAG 53:4;0	TAG	6	Type 2 diabetes	Diabetes	Endpoint	0.0662632	0.0124751	0.0418079	0.0907185	1.12267e-07
TAG 53:4;0	TAG	6	SHBG	Sex hormone	Biomarker	-0.0932307	0.0123589	-0.117458	-0.0690033	5.19845e-14
TAG 53:4;0	TAG	6	Alanine aminotransferase	Liver function	Biomarker	0.0513788	0.0124319	0.0270081	0.0757494	3.62881e-05
TAG 53:4;0	TAG	6	Gamma glutamyltransferase	Liver function	Biomarker	0.0608567	0.0124543	0.0364422	0.0852712	1.05164e-06
TAG 53:4;0	TAG	6	Vitamin D	Miscellaneous	Biomarker	-0.0718422	0.0124432	-0.0962348	-0.0474495	8.11784e-09
TAG 53:4;0	TAG	6	Albumin	Liver function	Biomarker	0.0558995	0.0123957	0.0315998	0.0801993	6.61028e-06
Cer 42:1;2	CER	5	SHBG	Sex hormone	Biomarker	-0.0631277	0.0117884	-0.0862365	-0.040019	8.81758e-08
Cer 42:1;2	CER	5	Alanine aminotransferase	Liver function	Biomarker	0.0483029	0.0117982	0.0251751	0.0714308	4.28458e-05
Cer 42:1;2	CER	5	Gamma glutamyltransferase	Liver function	Biomarker	0.0480012	0.0117983	0.024873	0.0711295	4.78294e-05
Cer 42:1;2	CER	5	C-reactive protein	Immune/Inflammatory	Biomarker	0.0598517	0.0117908	0.0367383	0.0829651	3.94863e-07
Cer 42:1;2	CER	5	HbA1c	Diabetes	Biomarker	0.0473064	0.0117987	0.0241774	0.0704353	6.14793e-05
HDL-C	Clinical	5	Type 2 diabetes	Diabetes	Endpoint	-0.114284	0.0117369	-0.137292	-0.091276	2.87676e-22
HDL-C	Clinical	5	SHBG	Sex hormone	Biomarker	0.0996369	0.0117544	0.0765947	0.122679	2.78843e-17
HDL-C	Clinical	5	BMI	Anthropometric	Biomarker	-0.100278	0.0117559	-0.123323	-0.0772327	1.76718e-17
HDL-C	Clinical	5	Alanine aminotransferase	Liver function	Biomarker	-0.0577887	0.0117931	-0.0809067	-0.0346707	9.78406e-07
HDL-C	Clinical	5	Urate	Immune/Inflammatory	Biomarker	-0.0515863	0.0117967	-0.0747114	-0.0284612	1.24326e-05
PC 18:0;0_20:4;0	PC	5	Type 2 diabetes	Diabetes	Endpoint	0.0469807	0.0117989	0.0238513	0.07011	6.90765e-05
PC 18:0;0_20:4;0	PC	5	Venous thromboembolism	Cardiovascular	Endpoint	0.0663784	0.0117859	0.0432745	0.0894822	1.84863e-08
PC 18:0;0_20:4;0	PC	5	BMI	Anthropometric	Biomarker	0.052259	0.0117958	0.0291357	0.0753822	9.55017e-06
PC 18:0;0_20:4;0	PC	5	Alanine aminotransferase	Liver function	Biomarker	0.0677856	0.0117848	0.044684	0.0908873	9.18452e-09
PC 18:0;0_20:4;0	PC	5	Gamma glutamyltransferase	Liver function	Biomarker	0.0503946	0.0117969	0.0272691	0.0735201	1.96377e-05
PC O-16:1;0/18:1;0	PC O-	5	Type 2 diabetes	Diabetes	Endpoint	-0.108102	0.0117626	-0.13116	-0.0850436	5.04672e-20
PC O-16:1;0/18:1;0	PC O-	5	SHBG	Sex hormone	Biomarker	0.0938764	0.0117774	0.0707893	0.116963	1.82028e-15
PC O-16:1;0/18:1;0	PC O-	5	BMI	Anthropometric	Biomarker	-0.0675623	0.0117996	-0.090693	-0.0444315	1.07119e-08
PC O-16:1;0/18:1;0	PC O-	5	Alanine aminotransferase	Liver function	Biomarker	-0.0521714	0.011808	-0.0753186	-0.0290242	1.00946e-05
PC O-16:1;0/18:1;0	PC O-	5	Insulin	Diabetes	Biomarker	-0.067704	0.0118034	-0.0908421	-0.0445659	1.00905e-08
PI 18:0;0_20:4;0	PI	5	Venous thromboembolism	Cardiovascular	Endpoint	0.0468452	0.011799	0.0237157	0.0699747	7.24923e-05
PI 18:0;0_20:4;0	PI	5	Gamma glutamyltransferase	Liver function	Biomarker	0.0605272	0.0117903	0.0374148	0.0836397	2.91657e-07
PI 18:0;0_20:4;0	PI	5	C-reactive protein	Immune/Inflammatory	Biomarker	0.0504624	0.0117969	0.027337	0.0735878	1.91376e-05
PI 18:0;0_20:4;0	PI	5	Albumin	Liver function	Biomarker	0.0514075	0.0117963	0.0282832	0.0745318	1.33137e-05
PI 18:0;0_20:4;0	PI	5	Calcium	Miscellaneous	Biomarker	0.0500068	0.0117972	0.0268809	0.0731328	2.27455e-05
SM 34:2;2	SM	5	Type 2 diabetes	Diabetes	Endpoint	-0.0574118	0.0117925	-0.0805286	-0.0342951	1.14846e-06
SM 34:2;2	SM	5	SHBG	Sex hormone	Biomarker	0.0699897	0.011783	0.0468915	0.0930878	2.98549e-09
SM 34:2;2	SM	5	BMI	Anthropometric	Biomarker	0.0696302	0.0117833	0.0465315	0.0927289	3.59451e-09
SM 34:2;2	SM	5	Insulin	Diabetes	Biomarker	-0.0543243	0.0117945	-0.077445	-0.0312036	4.17785e-06
SM 34:2;2	SM	5	C-reactive protein	Immune/Inflammatory	Biomarker	0.0693717	0.0117835	0.0462725	0.0924708	4.10554e-09
SM 36:2;2	SM	5	Venous thromboembolism	Cardiovascular	Endpoint	0.0567679	0.0117938	0.0336487	0.0798872	1.51435e-06
SM 36:2;2	SM	5	BMI	Anthropometric	Biomarker	0.0817528	0.0117726	0.0586749	0.104831	4.13692e-12
SM 36:2;2	SM	5	Gamma glutamyltransferase	Liver function	Biomarker	0.0534161	0.0117953	0.0302937	0.0765384	6.03447e-06
SM 36:2;2	SM	5	C-reactive protein	Immune/Inflammatory	Biomarker	0.100967	0.0117516	0.0779301	0.124003	1.04015e-17
SM 36:2;2	SM	5	Direct bilirubin	Liver function	Biomarker	-0.053428	0.0117955	-0.0765506	-0.0303053	6.00733e-06
TAG 50:5;0	TAG	5	Type 2 diabetes	Diabetes	Endpoint	0.0753811	0.0134501	0.0490136	0.101749	2.19034e-08
TAG 50:5;0	TAG	5	Hypertension	Cardiovascular	Endpoint	0.0631923	0.0134663	0.0367931	0.0895915	2.76261e-06
TAG 50:5;0	TAG	5	SHBG	Sex hormone	Biomarker	-0.0981267	0.0133426	-0.124283	-0.07197	2.19992e-13
TAG 50:5;0	TAG	5	Alanine aminotransferase	Liver function	Biomarker	0.0691838	0.0135436	0.0426331	0.0957345	3.36163e-07
TAG 50:5;0	TAG	5	Aspartate aminotransferase	Liver function	Biomarker	0.0536098	0.0135063	0.027132	0.0800876	7.30248e-05
TAG 56:3;0	TAG	5	Type 2 diabetes	Diabetes	Endpoint	0.0640097	0.0127409	0.039033	0.0889864	5.20475e-07
TAG 56:3;0	TAG	5	SHBG	Sex hormone	Biomarker	-0.0807004	0.0126883	-0.105574	-0.0558268	2.15952e-10
TAG 56:3;0	TAG	5	Alanine aminotransferase	Liver function	Biomarker	0.0628156	0.0127388	0.0378432	0.087788	8.39256e-07
TAG 56:3;0	TAG	5	Insulin	Diabetes	Biomarker	0.0552474	0.0127211	0.0303096	0.0801853	1.42824e-05
TAG 56:3;0	TAG	5	Aspartate aminotransferase	Liver function	Biomarker	0.0528586	0.0127319	0.0278997	0.0778175	3.34499e-05
TAG 56:4;0	TAG	5	Type 2 diabetes	Diabetes	Endpoint	0.0649865	0.0130447	0.039414	0.0905589	6.48055e-07
TAG 56:4;0	TAG	5	SHBG	Sex hormone	Biomarker	-0.0919189	0.0130784	-0.117558	-0.0662803	2.33077e-12
TAG 56:4;0	TAG	5	Alanine aminotransferase	Liver function	Biomarker	0.0629184	0.0130871	0.0372629	0.088574	1.56539e-06
TAG 56:4;0	TAG	5	Vitamin D	Miscellaneous	Biomarker	-0.0595781	0.0132734	-0.0855989	-0.0335573	7.30986e-06
TAG 56:4;0	TAG	5	Insulin	Diabetes	Biomarker	0.0532789	0.0131125	0.0275735	0.0789843	4.90394e-05

## Sheet: Fig 3A
PGS associated lipids														Phenotype associated lipids
Trait	Lipid	Summary statistics for polygenic score (PGS-lipid association)					Summary statistics for phenotype (Pheno-lipid association)							Trait	Lipid	Summary statistics for polygenic score (PGS-lipid association)					Summary statistics for phenotype (Pheno-lipid association)
		Beta	Standard Error	L95	U95	P	Beta	Standard Error	L95	U95	P					Beta	Standard Error	L95	U95	P	Beta	Standard Error	L95	U95	P
BMI	LPC 18:2;0	-0.138385	0.0116983	-0.161317	-0.115453	5.44597e-32	-0.436053	0.0106368	-0.456904	-0.415202	0			BMI	LPC 18:2;0	-0.138385	0.0116983	-0.161317	-0.115453	5.44597e-32	-0.436053	0.0106368	-0.456904	-0.415202	0
BMI	PC 18:0;0_20:3;0	0.115327	0.0117343	0.0923242	0.13833	1.18346e-22	0.361763	0.0110183	0.340163	0.383362	2.4166e-220			BMI	TAG 50:1;0	0.105461	0.0117721	0.0823842	0.128538	4.13897e-19	0.405935	0.0108231	0.384719	0.427152	3.95986e-281
BMI	LPC 18:1;0	-0.107434	0.0117436	-0.130455	-0.0844127	7.41435e-20	-0.366682	0.0109957	-0.388237	-0.345127	8.877e-227			BMI	TAG 50:2;0	0.105745	0.0117465	0.0827183	0.128771	2.7918e-19	0.388614	0.0108871	0.367272	0.409956	5.89727e-257
BMI	TAG 50:2;0	0.105745	0.0117465	0.0827183	0.128771	2.7918e-19	0.388614	0.0108871	0.367272	0.409956	5.89727e-257			BMI	Triglycerides	0.0911532	0.0117663	0.0680878	0.114219	1.07062e-14	0.385985	0.0108999	0.364618	0.407352	3.05998e-253
BMI	TAG 50:1;0	0.105461	0.0117721	0.0823842	0.128538	4.13897e-19	0.405935	0.0108231	0.384719	0.427152	3.95986e-281			BMI	HDL-C	-0.100278	0.0117559	-0.123323	-0.0772327	1.76718e-17	-0.378725	0.0109355	-0.400162	-0.357288	4.09806e-243
BMI	PC 16:0;0_20:3;0	0.101738	0.0117507	0.078703	0.124773	5.86074e-18	0.304721	0.0112588	0.282651	0.326792	1.12125e-153			BMI	TAG 52:2;0	0.0969926	0.0117589	0.0739417	0.120043	1.89316e-16	0.37783	0.0109434	0.356378	0.399283	9.94847e-242
BMI	PC O-16:1;0/18:2;0	-0.101337	0.0118207	-0.12451	-0.0781653	1.22607e-17	-0.346324	0.0111845	-0.368249	-0.324399	1.5248e-197			BMI	LPC 18:1;0	-0.107434	0.0117436	-0.130455	-0.0844127	7.41435e-20	-0.366682	0.0109957	-0.388237	-0.345127	8.877e-227
BMI	HDL-C	-0.100278	0.0117559	-0.123323	-0.0772327	1.76718e-17	-0.378725	0.0109355	-0.400162	-0.357288	4.09806e-243			BMI	PC 18:0;0_20:3;0	0.115327	0.0117343	0.0923242	0.13833	1.18346e-22	0.361763	0.0110183	0.340163	0.383362	2.4166e-220
BMI	CE 20:3;0	0.097342	0.0117562	0.0742963	0.120388	1.4564e-16	0.299133	0.0112826	0.277016	0.32125	8.00688e-148			BMI	TAG 48:1;0	0.0869676	0.0118895	0.0636606	0.110275	2.86695e-13	0.355905	0.0111628	0.334023	0.377788	2.08275e-208
BMI	TAG 52:2;0	0.0969926	0.0117589	0.0739417	0.120043	1.89316e-16	0.37783	0.0109434	0.356378	0.399283	9.94847e-242			BMI	PC O-16:1;0/18:2;0	-0.101337	0.0118207	-0.12451	-0.0781653	1.22607e-17	-0.346324	0.0111845	-0.368249	-0.324399	1.5248e-197
BMI	Triglycerides	0.0911532	0.0117663	0.0680878	0.114219	1.07062e-14	0.385985	0.0108999	0.364618	0.407352	3.05998e-253			BMI	PC O-16:1;0/18:1;0	-0.0675623	0.0117996	-0.090693	-0.0444315	1.07119e-08	-0.342301	0.0111216	-0.364102	-0.320499	1.97691e-195
BMI	CE 16:1;0	0.0907249	0.0117636	0.0676647	0.113785	1.40275e-14	0.259396	0.0114146	0.23702	0.281772	1.91761e-110			BMI	TAG 50:3;0	0.0823786	0.0117775	0.0592913	0.105466	2.9009e-12	0.339706	0.0111241	0.317899	0.361512	1.29198e-192
BMI	PC O-18:2;0/18:2;0	-0.0894303	0.0117944	-0.112551	-0.0663098	3.81965e-14	-0.304214	0.0112782	-0.326322	-0.282105	1.11438e-152			BMI	TAG 51:2;0	0.0856185	0.0117896	0.0625073	0.10873	4.21167e-13	0.339107	0.0111435	0.317262	0.360951	2.42282e-191
BMI	PC O-18:1;0/18:2;0	-0.0893787	0.0121216	-0.113141	-0.0656164	1.86214e-13	-0.30882	0.0116693	-0.331695	-0.285944	7.14539e-147			BMI	TAG 48:2;0	0.0789848	0.0118535	0.0557484	0.102221	2.87674e-11	0.322475	0.0112641	0.300394	0.344556	1.25934e-170
BMI	TAG 48:1;0	0.0869676	0.0118895	0.0636606	0.110275	2.86695e-13	0.355905	0.0111628	0.334023	0.377788	2.08275e-208			BMI	PC O-18:1;0/16:0;0	-0.0748706	0.0119679	-0.0983314	-0.0514098	4.18591e-10	-0.324524	0.0113546	-0.346782	-0.302266	6.00594e-170
BMI	TAG 51:2;0	0.0856185	0.0117896	0.0625073	0.10873	4.21167e-13	0.339107	0.0111435	0.317262	0.360951	2.42282e-191			BMI	PC O-16:0;0/18:1;0	-0.0746019	0.0119682	-0.0980632	-0.0511407	4.83245e-10	-0.324172	0.011353	-0.346427	-0.301917	1.19827e-169
BMI	PC 18:2;0_18:2;0	-0.0849655	0.0117692	-0.108037	-0.0618943	5.76363e-13	-0.288617	0.0113154	-0.310798	-0.266435	1.99116e-137			BMI	DAG 16:0;0_18:1;0	0.0825465	0.0125919	0.0578621	0.107231	5.98517e-11	0.337325	0.0118841	0.314028	0.360622	7.55962e-167
BMI	DAG 16:1;0_18:1;0	0.0895024	0.0126892	0.0646271	0.114378	1.93532e-12	0.321216	0.0121151	0.297466	0.344965	8.10744e-147			BMI	TAG 52:3;0	0.0712633	0.0117826	0.0481661	0.0943606	1.53826e-09	0.310753	0.011238	0.288723	0.332783	5.40623e-160
BMI	TAG 50:3;0	0.0823786	0.0117775	0.0592913	0.105466	2.9009e-12	0.339706	0.0111241	0.317899	0.361512	1.29198e-192			BMI	PC O-16:0;0/18:2;0	-0.0800027	0.0117857	-0.103106	-0.0568991	1.22736e-11	-0.309769	0.0112567	-0.331835	-0.287702	1.55986e-158
BMI	PC 16:0;0_16:1;0	0.0822387	0.0117743	0.0591577	0.10532	3.11298e-12	0.228804	0.0115076	0.206245	0.251362	1.14496e-85			BMI	PC 16:0;0_20:3;0	0.101738	0.0117507	0.078703	0.124773	5.86074e-18	0.304721	0.0112588	0.282651	0.326792	1.12125e-153
BMI	SM 36:2;2	0.0817528	0.0117726	0.0586749	0.104831	4.13692e-12	0.20177	0.0115725	0.179085	0.224456	1.04965e-66			BMI	PC O-18:2;0/18:2;0	-0.0894303	0.0117944	-0.112551	-0.0663098	3.81965e-14	-0.304214	0.0112782	-0.326322	-0.282105	1.11438e-152
BMI	PC O-16:0;0/18:2;0	-0.0800027	0.0117857	-0.103106	-0.0568991	1.22736e-11	-0.309769	0.0112567	-0.331835	-0.287702	1.55986e-158			BMI	CE 20:3;0	0.097342	0.0117562	0.0742963	0.120388	1.4564e-16	0.299133	0.0112826	0.277016	0.32125	8.00688e-148
BMI	TAG 48:2;0	0.0789848	0.0118535	0.0557484	0.102221	2.87674e-11	0.322475	0.0112641	0.300394	0.344556	1.25934e-170			BMI	TAG 53:2;0	0.0731661	0.0119272	0.0497852	0.0965471	9.01547e-10	0.302637	0.0114385	0.280214	0.32506	4.40921e-147
BMI	PC O-16:1;0/18:0;0	-0.0805	0.0121062	-0.104232	-0.0567681	3.17123e-11	-0.238288	0.011816	-0.261451	-0.215125	7.26485e-88			BMI	PC O-18:1;0/18:2;0	-0.0893787	0.0121216	-0.113141	-0.0656164	1.86214e-13	-0.30882	0.0116693	-0.331695	-0.285944	7.14539e-147
BMI	TAG 48:0;0	0.0891942	0.0134741	0.0627796	0.115609	3.94467e-11	0.334178	0.0127839	0.309116	0.359239	5.27119e-142			BMI	DAG 16:1;0_18:1;0	0.0895024	0.0126892	0.0646271	0.114378	1.93532e-12	0.321216	0.0121151	0.297466	0.344965	8.10744e-147
BMI	DAG 16:0;0_18:1;0	0.0825465	0.0125919	0.0578621	0.107231	5.98517e-11	0.337325	0.0118841	0.314028	0.360622	7.55962e-167			BMI	TAG 48:0;0	0.0891942	0.0134741	0.0627796	0.115609	3.94467e-11	0.334178	0.0127839	0.309116	0.359239	5.27119e-142
BMI	LPC 18:0;0	-0.0758404	0.0117783	-0.0989293	-0.0527515	1.28029e-10	-0.200824	0.0115842	-0.223532	-0.178115	5.54401e-66			BMI	PC 18:2;0_18:2;0	-0.0849655	0.0117692	-0.108037	-0.0618943	5.76363e-13	-0.288617	0.0113154	-0.310798	-0.266435	1.99116e-137
BMI	PC O-18:1;0/16:0;0	-0.0748706	0.0119679	-0.0983314	-0.0514098	4.18591e-10	-0.324524	0.0113546	-0.346782	-0.302266	6.00594e-170			BMI	TAG 50:4;0	0.0593133	0.0117936	0.0361944	0.0824321	5.0427e-07	0.27995	0.0113527	0.257696	0.302205	6.32186e-129
BMI	PC O-18:2;0/18:1;0	-0.0761304	0.0121722	-0.0999918	-0.0522691	4.23544e-10	-0.280367	0.0118337	-0.303565	-0.257169	3.31414e-119			BMI	DAG 18:1;0_18:1;0	0.0713722	0.0120363	0.0477773	0.0949672	3.18149e-09	0.281121	0.0115595	0.258461	0.303781	2.18202e-125
BMI	PC O-16:0;0/18:1;0	-0.0746019	0.0119682	-0.0980632	-0.0511407	4.83245e-10	-0.324172	0.011353	-0.346427	-0.301917	1.19827e-169			BMI	TAG 51:1;0	0.0779182	0.0135312	0.0513916	0.104445	8.95206e-09	0.311597	0.0129758	0.286159	0.337035	3.03505e-121
BMI	SM 36:1;2	0.0728185	0.0117806	0.049725	0.0959119	6.70947e-10	0.144931	0.011698	0.121999	0.167862	6.79081e-35			BMI	TAG 56:6;0	0.0585118	0.0118163	0.0353484	0.0816752	7.52187e-07	0.271371	0.0113937	0.249036	0.293706	1.02873e-120
BMI	TAG 53:2;0	0.0731661	0.0119272	0.0497852	0.0965471	9.01547e-10	0.302637	0.0114385	0.280214	0.32506	4.40921e-147			BMI	PC O-18:2;0/16:0;0	-0.0534644	0.0118067	-0.0766091	-0.0303197	6.0426e-06	-0.270925	0.0113932	-0.293259	-0.248591	2.36281e-120
BMI	TAG 52:3;0	0.0712633	0.0117826	0.0481661	0.0943606	1.53826e-09	0.310753	0.011238	0.288723	0.332783	5.40623e-160			BMI	PC O-18:2;0/18:1;0	-0.0761304	0.0121722	-0.0999918	-0.0522691	4.23544e-10	-0.280367	0.0118337	-0.303565	-0.257169	3.31414e-119
BMI	PC 16:1;0_18:0;0	0.0742568	0.0123554	0.0500361	0.0984775	1.95477e-09	0.20469	0.0120452	0.181077	0.228302	2.10681e-63			BMI	TAG 51:3;0	0.0532319	0.0118531	0.0299964	0.0764675	7.20163e-06	0.267711	0.0114361	0.245293	0.290129	8.33464e-117
BMI	DAG 18:1;0_18:1;0	0.0713722	0.0120363	0.0477773	0.0949672	3.18149e-09	0.281121	0.0115595	0.258461	0.303781	2.18202e-125			BMI	Apo B	0.0679393	0.0117988	0.0448102	0.0910685	8.85617e-09	0.264546	0.0114059	0.242188	0.286905	8.43079e-115
BMI	SM 34:2;2	0.0696302	0.0117833	0.0465315	0.0927289	3.59451e-09	0.129376	0.0117218	0.106398	0.152354	4.25521e-28			BMI	CE 16:1;0	0.0907249	0.0117636	0.0676647	0.113785	1.40275e-14	0.259396	0.0114146	0.23702	0.281772	1.91761e-110
BMI	Apo B	0.0679393	0.0117988	0.0448102	0.0910685	8.85617e-09	0.264546	0.0114059	0.242188	0.286905	8.43079e-115			BMI	TAG 49:1;0	0.0654499	0.0130657	0.0398363	0.0910636	5.62373e-07	0.286633	0.0126201	0.261893	0.311373	1.71032e-109
BMI	TAG 51:1;0	0.0779182	0.0135312	0.0513916	0.104445	8.95206e-09	0.311597	0.0129758	0.286159	0.337035	3.03505e-121			BMI	PC 18:1;0_18:2;0	-0.0591541	0.0117913	-0.0822685	-0.0360398	5.38103e-07	-0.256051	0.0114244	-0.278447	-0.233656	1.39862e-107
BMI	PC O-16:1;0/18:1;0	-0.0675623	0.0117996	-0.090693	-0.0444315	1.07119e-08	-0.342301	0.0111216	-0.364102	-0.320499	1.97691e-195			BMI	TAG 54:3;0	0.0629351	0.0117961	0.0398113	0.086059	9.83425e-08	0.255609	0.0114363	0.23319	0.278027	5.19196e-107
BMI	PC 18:1;0_20:3;0	0.0671338	0.011786	0.0440297	0.0902379	1.27475e-08	0.16869	0.0116509	0.145851	0.191529	7.56385e-47			BMI	TAG 52:4;0	0.0485884	0.011798	0.0254608	0.0717159	3.85876e-05	0.254461	0.0114356	0.232043	0.276878	4.06416e-106
BMI	LPC 16:0;0	-0.0659619	0.0117862	-0.0890664	-0.0428574	2.26771e-08	-0.148697	0.0116947	-0.171622	-0.125772	1.21402e-36			BMI	TAG 48:3;0	0.0487712	0.0120692	0.0251119	0.0724305	5.3811e-05	0.259332	0.0116586	0.236477	0.282187	6.88433e-106
BMI	PC O-16:1;0/16:0;0	-0.0716383	0.0130312	-0.0971843	-0.0460923	4.01614e-08	-0.240815	0.0127259	-0.265763	-0.215868	1.45893e-77			BMI	TAG 46:1;0	0.0594056	0.0128004	0.0343122	0.084499	3.54191e-06	0.271971	0.0123495	0.247761	0.29618	1.83457e-103
BMI	CE 20:2;0	-0.071124	0.0130324	-0.0966724	-0.0455756	5.02875e-08	-0.234247	0.0128491	-0.259436	-0.209058	2.89901e-72			BMI	TAG 49:2;0	0.0552886	0.0128079	0.0301806	0.0803966	1.60853e-05	0.272875	0.0124106	0.248546	0.297204	3.76037e-103
BMI	PC O-16:0;0/16:0;0	-0.0663393	0.0122601	-0.0903731	-0.0423055	6.48852e-08	-0.139945	0.0122225	-0.163906	-0.115985	4.53055e-30			BMI	TAG 56:5;0	0.0577877	0.0135386	0.0312466	0.0843288	2.0024e-05	0.283101	0.0130916	0.257436	0.308766	1.39905e-99
BMI	TAG 54:3;0	0.0629351	0.0117961	0.0398113	0.086059	9.83425e-08	0.255609	0.0114363	0.23319	0.278027	5.19196e-107			BMI	TAG 52:5;0	0.0398099	0.0118028	0.0166729	0.0629468	0.000747704	0.244714	0.0114651	0.222239	0.267189	4.78593e-98
BMI	PC O-16:2;0/18:0;0	-0.0642858	0.0122759	-0.0883506	-0.040221	1.68447e-07	-0.188476	0.0120449	-0.212088	-0.164864	3.15739e-54			BMI	TAG 56:7;0	0.030623	0.0118401	0.00741281	0.0538331	0.00971885	0.243735	0.0114837	0.221223	0.266246	5.41894e-97
BMI	PI 18:1;0_18:1;0	-0.060368	0.0118019	-0.0835032	-0.0372328	3.21701e-07	-0.21861	0.0115505	-0.241252	-0.195968	5.458e-78			BMI	TAG 53:3;0	0.047333	0.0118404	0.0241223	0.0705436	6.46369e-05	0.242124	0.0115263	0.219529	0.264719	4.32067e-95
BMI	TAG 50:4;0	0.0593133	0.0117936	0.0361944	0.0824321	5.0427e-07	0.27995	0.0113527	0.257696	0.302205	6.32186e-129			BMI	DAG 16:0;0_18:2;0	0.0640943	0.0128272	0.0389485	0.0892401	5.99329e-07	0.257411	0.012496	0.232914	0.281907	3.49467e-91
BMI	PC 18:1;0_18:2;0	-0.0591541	0.0117913	-0.0822685	-0.0360398	5.38103e-07	-0.256051	0.0114244	-0.278447	-0.233656	1.39862e-107			BMI	PC O-16:1;0/18:0;0	-0.0805	0.0121062	-0.104232	-0.0567681	3.17123e-11	-0.238288	0.011816	-0.261451	-0.215125	7.26485e-88
BMI	TAG 49:1;0	0.0654499	0.0130657	0.0398363	0.0910636	5.62373e-07	0.286633	0.0126201	0.261893	0.311373	1.71032e-109			BMI	PC 16:0;0_16:1;0	0.0822387	0.0117743	0.0591577	0.10532	3.11298e-12	0.228804	0.0115076	0.206245	0.251362	1.14496e-85
BMI	DAG 16:0;0_18:2;0	0.0640943	0.0128272	0.0389485	0.0892401	5.99329e-07	0.257411	0.012496	0.232914	0.281907	3.49467e-91			BMI	TAG 58:7;0	0.0516598	0.0135789	0.0250398	0.0782799	0.000143705	0.253072	0.0132149	0.227165	0.278978	3.89291e-79
BMI	PC 17:0;0_18:2;0	-0.0587375	0.011794	-0.0818573	-0.0356178	6.49779e-07	-0.186414	0.0116245	-0.209201	-0.163626	6.94335e-57			BMI	TAG 52:6;0	0.0286099	0.0123492	0.00440152	0.0528183	0.0205481	0.229461	0.0120764	0.205787	0.253134	2.1161e-78
BMI	TAG 56:6;0	0.0585118	0.0118163	0.0353484	0.0816752	7.52187e-07	0.271371	0.0113937	0.249036	0.293706	1.02873e-120			BMI	PI 18:1;0_18:1;0	-0.060368	0.0118019	-0.0835032	-0.0372328	3.21701e-07	-0.21861	0.0115505	-0.241252	-0.195968	5.458e-78
BMI	PC 18:2;0_20:1;0	-0.0667625	0.0135225	-0.0932719	-0.0402531	8.16074e-07	-0.245118	0.0130972	-0.270793	-0.219442	7.98529e-76			BMI	PC O-16:1;0/16:0;0	-0.0716383	0.0130312	-0.0971843	-0.0460923	4.01614e-08	-0.240815	0.0127259	-0.265763	-0.215868	1.45893e-77
BMI	Apo A1	-0.0574599	0.0118066	-0.0806043	-0.0343155	1.1587e-06	-0.203826	0.0115769	-0.22652	-0.181132	5.92556e-68			BMI	PC 18:2;0_20:1;0	-0.0667625	0.0135225	-0.0932719	-0.0402531	8.16074e-07	-0.245118	0.0130972	-0.270793	-0.219442	7.98529e-76
BMI	PC 16:0;0_22:6;0	-0.0573574	0.0117962	-0.0804815	-0.0342333	1.18471e-06	-0.0621626	0.0118036	-0.0853012	-0.039024	1.43181e-07			BMI	PI 18:1;0_18:2;0	-0.0600584	0.012414	-0.084394	-0.0357229	1.3421e-06	-0.223102	0.0120861	-0.246795	-0.199409	3.42178e-74
BMI	PI 18:1;0_18:2;0	-0.0600584	0.012414	-0.084394	-0.0357229	1.3421e-06	-0.223102	0.0120861	-0.246795	-0.199409	3.42178e-74			BMI	DAG 18:1;0_18:2;0	0.0453631	0.0122934	0.0212639	0.0694622	0.000226041	0.219604	0.012005	0.196071	0.243138	5.88302e-73
BMI	TAG 46:1;0	0.0594056	0.0128004	0.0343122	0.084499	3.54191e-06	0.271971	0.0123495	0.247761	0.29618	1.83457e-103			BMI	PI 16:0;0_20:4;0	0.061703	0.0136012	0.0350393	0.0883668	5.83858e-06	0.238592	0.0130155	0.213077	0.264108	6.61705e-73
BMI	CE 22:6;0	-0.0540523	0.0117947	-0.0771734	-0.0309312	4.66639e-06	-0.0562341	0.0118041	-0.0793736	-0.0330945	1.9359e-06			BMI	CE 20:2;0	-0.071124	0.0130324	-0.0966724	-0.0455756	5.02875e-08	-0.234247	0.0128491	-0.259436	-0.209058	2.89901e-72
BMI	PI 16:0;0_20:4;0	0.061703	0.0136012	0.0350393	0.0883668	5.83858e-06	0.238592	0.0130155	0.213077	0.264108	6.61705e-73			BMI	PC 18:1;0_18:1;0	-0.0395106	0.0118027	-0.0626474	-0.0163737	0.000819406	-0.209014	0.0115556	-0.231667	-0.186362	1.53344e-71
BMI	PC O-18:2;0/16:0;0	-0.0534644	0.0118067	-0.0766091	-0.0303197	6.0426e-06	-0.270925	0.0113932	-0.293259	-0.248591	2.36281e-120			BMI	TAG 54:6;0	0.0231645	0.0118995	-0.00016223	0.0464911	0.0516143	0.21055	0.0116525	0.187707	0.233392	2.23971e-71
BMI	PC O-18:0;0/14:0;0	-0.0558425	0.0124034	-0.0801573	-0.0315278	6.84362e-06	-0.112915	0.012407	-0.137237	-0.0885934	1.17338e-19			BMI	Apo A1	-0.0574599	0.0118066	-0.0806043	-0.0343155	1.1587e-06	-0.203826	0.0115769	-0.22652	-0.181132	5.92556e-68
BMI	TAG 51:3;0	0.0532319	0.0118531	0.0299964	0.0764675	7.20163e-06	0.267711	0.0114361	0.245293	0.290129	8.33464e-117			BMI	SM 36:2;2	0.0817528	0.0117726	0.0586749	0.104831	4.13692e-12	0.20177	0.0115725	0.179085	0.224456	1.04965e-66
BMI	LPE 18:2;0	-0.0536066	0.0119902	-0.0771111	-0.030102	7.91532e-06	-0.198897	0.0118214	-0.222071	-0.175723	2.76275e-62			BMI	LPC 18:0;0	-0.0758404	0.0117783	-0.0989293	-0.0527515	1.28029e-10	-0.200824	0.0115842	-0.223532	-0.178115	5.54401e-66
BMI	PC 18:0;0_20:4;0	0.052259	0.0117958	0.0291357	0.0753822	9.55017e-06	0.185072	0.0116175	0.162298	0.207845	3.57289e-56			BMI	PC 16:1;0_18:0;0	0.0742568	0.0123554	0.0500361	0.0984775	1.95477e-09	0.20469	0.0120452	0.181077	0.228302	2.10681e-63
BMI	PC 18:2;0_20:4;0	-0.0513948	0.0118971	-0.0747166	-0.0280729	1.58206e-05	-0.132409	0.0118377	-0.155615	-0.109204	8.40468e-29			BMI	LPE 18:2;0	-0.0536066	0.0119902	-0.0771111	-0.030102	7.91532e-06	-0.198897	0.0118214	-0.222071	-0.175723	2.76275e-62
BMI	TAG 49:2;0	0.0552886	0.0128079	0.0301806	0.0803966	1.60853e-05	0.272875	0.0124106	0.248546	0.297204	3.76037e-103			BMI	TAG 54:5;0	0.0294967	0.0118198	0.00632642	0.0526669	0.0125991	0.195191	0.0116149	0.172422	0.21796	3.48199e-62
BMI	TAG 56:5;0	0.0577877	0.0135386	0.0312466	0.0843288	2.0024e-05	0.283101	0.0130916	0.257436	0.308766	1.39905e-99			BMI	SM 34:1;2	-0.0201194	0.0118096	-0.0432697	0.00303079	0.0884886	-0.191507	0.0116018	-0.21425	-0.168764	4.20421e-60
BMI	LPC 20:4;0	-0.0535243	0.0126462	-0.0783152	-0.0287334	2.34493e-05	-0.148737	0.012531	-0.173302	-0.124172	3.78563e-32			BMI	TAG 56:3;0	0.0412262	0.0127328	0.0162654	0.0661869	0.00121099	0.206879	0.0125241	0.182327	0.23143	5.21739e-60
BMI	PC 16:0;0_20:4;0	0.0498387	0.0117973	0.0267126	0.0729649	2.42333e-05	0.180047	0.0116251	0.157258	0.202835	3.04994e-53			BMI	TAG 46:2;0	0.0437122	0.0135191	0.0172093	0.0702151	0.00123072	0.216289	0.0132087	0.190395	0.242184	7.3023e-59
BMI	TAG 52:4;0	0.0485884	0.011798	0.0254608	0.0717159	3.85876e-05	0.254461	0.0114356	0.232043	0.276878	4.06416e-106			BMI	PC 17:0;0_18:2;0	-0.0587375	0.011794	-0.0818573	-0.0356178	6.49779e-07	-0.186414	0.0116245	-0.209201	-0.163626	6.94335e-57
BMI	TAG 48:3;0	0.0487712	0.0120692	0.0251119	0.0724305	5.3811e-05	0.259332	0.0116586	0.236477	0.282187	6.88433e-106			BMI	PC 18:0;0_20:4;0	0.052259	0.0117958	0.0291357	0.0753822	9.55017e-06	0.185072	0.0116175	0.162298	0.207845	3.57289e-56
BMI	PE 18:0;0_20:4;0	0.0475314	0.0118053	0.0243896	0.0706733	5.72491e-05	0.177144	0.0116461	0.154314	0.199973	1.91418e-51			BMI	TAG 54:7;0	0.0159608	0.0120963	-0.00775173	0.0396734	0.187053	0.189246	0.0119212	0.165876	0.212615	9.41261e-56
BMI	TAG 53:3;0	0.047333	0.0118404	0.0241223	0.0705436	6.46369e-05	0.242124	0.0115263	0.219529	0.264719	4.32067e-95			BMI	TAG 53:4;0	0.0244609	0.0123645	0.000222331	0.0486994	0.0479359	0.193593	0.0122209	0.169636	0.21755	1.7715e-55
Coronary artery disease	Apo B	0.0752962	0.011788	0.0521883	0.0984041	1.79136e-10	0.161117	0.071698	0.0205673	0.301666	0.0246605			BMI	PC O-16:2;0/18:0;0	-0.0642858	0.0122759	-0.0883506	-0.040221	1.68447e-07	-0.188476	0.0120449	-0.212088	-0.164864	3.15739e-54
Coronary artery disease	LDL-C	0.0659088	0.0118647	0.0426504	0.0891671	2.87636e-08	0.0720693	0.0727988	-0.070638	0.214777	0.322218			BMI	TAG 56:4;0	0.0472675	0.0131198	0.0215478	0.0729872	0.000317483	0.20072	0.0128376	0.175554	0.225887	5.22793e-54
Coronary artery disease	Total cholesterol	0.0569072	0.0117931	0.0337893	0.0800252	1.42558e-06	0.0211891	0.0717214	-0.119406	0.161784	0.767669			BMI	PC 16:0;0_20:4;0	0.0498387	0.0117973	0.0267126	0.0729649	2.42333e-05	0.180047	0.0116251	0.157258	0.202835	3.04994e-53
Coronary artery disease	CE 16:0;0	0.0561675	0.0117933	0.0330491	0.0792858	1.94816e-06	-0.00223873	0.0717216	-0.142834	0.138357	0.9751			BMI	TAG 56:8;0	0.0143514	0.0121145	-0.00939676	0.0380996	0.236197	0.182978	0.0120004	0.159454	0.206503	1.21738e-51
Gout	Triglycerides	0.0597412	0.0117921	0.0366251	0.0828572	4.15988e-07	0.613816	0.164673	0.291007	0.936624	0.000194897			BMI	PE 18:0;0_20:4;0	0.0475314	0.0118053	0.0243896	0.0706733	5.72491e-05	0.177144	0.0116461	0.154314	0.199973	1.91418e-51
Gout	PE 18:0;0_18:2;0	0.0561183	0.011821	0.0329456	0.079291	2.10144e-06	0.511212	0.164724	0.188304	0.834121	0.00192031			BMI	TAG 54:4;0	0.0316053	0.0118091	0.00845598	0.0547547	0.00745983	0.176005	0.0116501	0.153167	0.198842	8.73231e-51
Gout	TAG 52:3;0	0.0553694	0.0117945	0.0322488	0.0784901	2.72201e-06	0.334495	0.164785	0.011467	0.657523	0.0424054			BMI	TAG 50:5;0	0.021321	0.0135473	-0.00523715	0.0478791	0.115588	0.195122	0.0132334	0.169179	0.221064	2.78095e-48
Gout	TAG 52:2;0	0.0545687	0.0117987	0.0314398	0.0776977	3.8122e-06	0.556938	0.164702	0.234074	0.879802	0.000724786			BMI	PC 18:1;0_20:3;0	0.0671338	0.011786	0.0440297	0.0902379	1.27475e-08	0.16869	0.0116509	0.145851	0.191529	7.56385e-47
Gout	TAG 50:3;0	0.0503197	0.0117989	0.0271904	0.0734491	2.0268e-05	0.545605	0.164707	0.22273	0.86848	0.000929			BMI	PE O-18:1;0/18:2;0	-0.0376454	0.012088	-0.0613416	-0.0139492	0.00185154	-0.165726	0.0119706	-0.189192	-0.14226	5.19429e-43
Gout	TAG 52:4;0	0.0491972	0.0117976	0.0260703	0.072324	3.08079e-05	0.198576	0.164816	-0.124512	0.521664	0.228307			BMI	TAG 51:4;0	0.0161572	0.0138378	-0.0109706	0.0432851	0.243015	0.181297	0.0138081	0.154227	0.208367	9.09327e-39
Gout	TAG 50:2;0	0.0485413	0.0118	0.0254098	0.0716729	3.93797e-05	0.686856	0.164633	0.364126	1.00958	3.05449e-05			BMI	DAG 18:1;0_18:3;0	0.0284142	0.0123181	0.00426681	0.0525616	0.0211019	0.157453	0.0122125	0.133513	0.181394	1.40996e-37
Gout	TAG 51:3;0	0.0484523	0.0118489	0.025225	0.0716797	4.37665e-05	0.24418	0.164811	-0.0788979	0.567258	0.138497			BMI	LPE 18:0;0	-0.044547	0.012668	-0.0693806	-0.0197135	0.000440359	-0.159887	0.0124753	-0.184343	-0.135431	3.89597e-37
Gout	PE 16:0;0_18:2;0	0.0546299	0.0135413	0.0280835	0.0811762	5.55098e-05	0.286082	0.169542	-0.046288	0.618451	0.0915873			BMI	LPC 16:0;0	-0.0659619	0.0117862	-0.0890664	-0.0428574	2.26771e-08	-0.148697	0.0116947	-0.171622	-0.125772	1.21402e-36
Gout	TAG 50:4;0	0.0463576	0.0118023	0.0232216	0.0694936	8.65135e-05	0.437977	0.164752	0.115015	0.76094	0.00786863			BMI	SM 36:1;2	0.0728185	0.0117806	0.049725	0.0959119	6.70947e-10	0.144931	0.011698	0.121999	0.167862	6.79081e-35
Inflammatory bowel disease	CE 20:4;0	-0.0487969	0.0117979	-0.0719243	-0.0256696	3.57332e-05	-0.102741	0.0492994	-0.199383	-0.00610005	0.0371928			BMI	Cer 40:1;2	0.0460962	0.0118472	0.0228721	0.0693202	0.000100792	0.144358	0.0117626	0.1213	0.167416	2.82171e-34
Inflammatory bowel disease	CE 20:5;0	-0.0469636	0.0117989	-0.070093	-0.0238343	6.94982e-05	-0.106329	0.0492983	-0.202969	-0.0096902	0.0310499			BMI	LPC 20:4;0	-0.0535243	0.0126462	-0.0783152	-0.0287334	2.34493e-05	-0.148737	0.012531	-0.173302	-0.124172	3.78563e-32
Systolic blood pressure	TAG 50:5;0	0.0631923	0.0134663	0.0367931	0.0895915	2.76261e-06	0.125124	0.0133444	0.098964	0.151285	9.74801e-21			BMI	PE 18:0;0_18:2;0	0.0373038	0.0118375	0.0140989	0.0605088	0.00163198	0.137045	0.0117435	0.114024	0.160066	3.49212e-31
Type 2 diabetes	HDL-C	-0.114284	0.0117369	-0.137292	-0.091276	2.87676e-22	-0.599461	0.0458697	-0.68938	-0.509543	1.36819e-38			BMI	PC O-16:0;0/16:0;0	-0.0663393	0.0122601	-0.0903731	-0.0423055	6.48852e-08	-0.139945	0.0122225	-0.163906	-0.115985	4.53055e-30
Type 2 diabetes	PC O-18:2;0/18:2;0	-0.113618	0.0117549	-0.136662	-0.0905754	5.74982e-22	-0.594371	0.0460574	-0.684658	-0.504085	1.10899e-37			BMI	LPE 18:1;0	-0.0319347	0.0137906	-0.0589701	-0.00489927	0.0206145	-0.154919	0.0136372	-0.181654	-0.128184	1.48122e-29
Type 2 diabetes	TAG 50:1;0	0.109817	0.0117753	0.0867342	0.1329	1.43794e-20	0.802068	0.0454829	0.712908	0.891228	3.67963e-68			BMI	TAG 58:8;0	0.00891096	0.0125165	-0.0156255	0.0334474	0.476529	0.140313	0.012458	0.115891	0.164734	3.76968e-29
Type 2 diabetes	PC O-16:1;0/18:1;0	-0.108102	0.0117626	-0.13116	-0.0850436	5.04672e-20	-0.751641	0.045779	-0.841381	-0.6619	1.70363e-59			BMI	PC 18:2;0_20:4;0	-0.0513948	0.0118971	-0.0747166	-0.0280729	1.58206e-05	-0.132409	0.0118377	-0.155615	-0.109204	8.40468e-29
Type 2 diabetes	LPC 18:2;0	-0.107666	0.0117433	-0.130687	-0.0846459	6.1711e-20	-0.583543	0.045898	-0.673517	-0.49357	1.22844e-36			BMI	PE O-18:2;0/18:2;0	-0.036915	0.0125191	-0.0614566	-0.0123734	0.00320278	-0.140409	0.0125596	-0.16503	-0.115788	9.55083e-29
Type 2 diabetes	PC O-16:0;0/18:2;0	-0.103515	0.0117648	-0.126578	-0.0804529	1.71267e-18	-0.700998	0.0458463	-0.79087	-0.611125	5.86519e-52			BMI	PI 18:0;0_20:4;0	0.0297118	0.0118067	0.00656709	0.0528565	0.011874	0.130421	0.0117241	0.107439	0.153404	1.63656e-28
Type 2 diabetes	Triglycerides	0.102396	0.0117522	0.0793576	0.125433	3.63731e-18	0.690456	0.0456908	0.600889	0.780024	8.20618e-51			BMI	SM 34:2;2	0.0696302	0.0117833	0.0465315	0.0927289	3.59451e-09	0.129376	0.0117218	0.106398	0.152354	4.25521e-28
Type 2 diabetes	TAG 48:1;0	0.101101	0.0118673	0.0778378	0.124365	1.94408e-17	0.682201	0.0458187	0.592382	0.772019	2.19121e-49			BMI	PC 18:0;0_22:5;0	0.0325023	0.0121324	0.008719	0.0562855	0.0074027	0.1326	0.0120306	0.109016	0.156183	5.17517e-28
Type 2 diabetes	PC O-18:1;0/18:2;0	-0.100577	0.0121167	-0.124329	-0.0768241	1.24061e-16	-0.577839	0.0508958	-0.677611	-0.478067	1.32726e-29			BMI	PC 16:0;0_20:2;0	0.0305599	0.0118558	0.00731894	0.0538008	0.00996806	0.125238	0.0117781	0.102149	0.148326	3.28621e-26
Type 2 diabetes	PC O-18:2;0/18:1;0	-0.100656	0.0121404	-0.124455	-0.0768566	1.3463e-16	-0.427351	0.0512457	-0.527809	-0.326893	8.99678e-17			BMI	PC 16:0;0_22:4;0	0.0348129	0.0120291	0.0112321	0.0583938	0.00381506	0.124064	0.0119639	0.100611	0.147517	5.19798e-25
Type 2 diabetes	TAG 52:2;0	0.0963403	0.011771	0.0732656	0.119415	3.20892e-16	0.637469	0.0457988	0.54769	0.727248	1.78482e-43			BMI	PI 18:0;0_20:3;0	0.0435227	0.0121674	0.0196708	0.0673745	0.000349982	0.124974	0.012094	0.101267	0.148682	7.59277e-25
Type 2 diabetes	PC O-16:1;0/18:2;0	-0.0958902	0.0118232	-0.119067	-0.0727131	5.90262e-16	-0.699431	0.046772	-0.791118	-0.607744	8.37274e-50			BMI	CE 18:3;0	0.0279996	0.0118073	0.00485372	0.0511454	0.0177485	0.119118	0.0117317	0.0961203	0.142116	4.6522e-24
Type 2 diabetes	TAG 50:2;0	0.0952937	0.01177	0.0722211	0.118366	6.60317e-16	0.665138	0.0457432	0.575468	0.754808	3.13386e-47			BMI	CE 20:4;0	0.0286906	0.0118071	0.00554526	0.051836	0.0151253	0.117615	0.0117372	0.0946062	0.140623	1.76529e-23
Type 2 diabetes	TAG 48:0;0	0.108941	0.0135284	0.0824195	0.135462	9.85971e-16	0.692901	0.0481621	0.598485	0.787318	4.32366e-46			BMI	PC 18:1;0_18:3;0	-0.0334359	0.0125802	-0.0580973	-0.00877446	0.00788451	-0.1246	0.0124602	-0.149027	-0.100174	2.27522e-23
Type 2 diabetes	PC O-16:0;0/18:1;0	-0.0928245	0.0119475	-0.116245	-0.0694036	9.02715e-15	-0.581652	0.0477936	-0.675342	-0.487962	9.87158e-34			BMI	CE 18:2;0	-0.0424631	0.0118013	-0.0655971	-0.019329	0.000322626	-0.112394	0.0117517	-0.135431	-0.0893571	1.5225e-21
Type 2 diabetes	TAG 51:2;0	0.0911856	0.0117859	0.0680817	0.11429	1.15951e-14	0.581626	0.0459493	0.491552	0.671701	2.47646e-36			BMI	PC O-18:0;0/20:4;0	-0.0141384	0.0119754	-0.0376139	0.00933712	0.237795	-0.112355	0.011957	-0.135795	-0.0889159	7.4919e-21
Type 2 diabetes	TAG 48:2;0	0.091547	0.0118571	0.0683034	0.114791	1.31516e-14	0.578392	0.0460125	0.488194	0.66859	7.42622e-36			BMI	LDL-C	0.040295	0.0118858	0.0169954	0.0635947	0.000702266	0.111072	0.0118261	0.0878892	0.134255	7.77703e-21
Type 2 diabetes	TAG 56:6;0	0.0908414	0.0117976	0.0677146	0.113968	1.54399e-14	0.513953	0.0460618	0.423658	0.604247	1.12969e-28			BMI	Cer 42:2;2	0.0229735	0.0118091	-0.000175932	0.0461229	0.0517662	0.109911	0.0117512	0.0868752	0.132947	1.11557e-20
Type 2 diabetes	LPC 18:1;0	-0.0896845	0.0117644	-0.112746	-0.0666229	2.78893e-14	-0.483643	0.0460598	-0.573934	-0.393353	1.31956e-25			BMI	CE 17:0;0	-0.0304267	0.0118972	-0.0537488	-0.00710468	0.0105643	-0.110973	0.0118994	-0.1343	-0.0876467	1.44539e-20
Type 2 diabetes	PC O-18:2;0/16:0;0	-0.0889443	0.0117814	-0.112039	-0.0658491	4.91029e-14	-0.575184	0.0460906	-0.665535	-0.484832	2.25436e-35			BMI	PE O-18:2;0/18:1;0	-0.0279493	0.0122137	-0.051892	-0.00400663	0.0221474	-0.112712	0.0121897	-0.136607	-0.0888161	3.05912e-20
Type 2 diabetes	TAG 50:3;0	0.0878975	0.0117705	0.0648238	0.110971	9.13483e-14	0.563638	0.045935	0.473592	0.653685	2.88436e-34			BMI	PC O-18:0;0/14:0;0	-0.0558425	0.0124034	-0.0801573	-0.0315278	6.84362e-06	-0.112915	0.012407	-0.137237	-0.0885934	1.17338e-19
Type 2 diabetes	PC O-18:1;0/16:0;0	-0.0886622	0.0119521	-0.112092	-0.0652324	1.32904e-13	-0.552743	0.0478429	-0.64653	-0.458956	1.35073e-30			BMI	CE 17:1;0	0.0425738	0.0118043	0.0194339	0.0657137	0.000312307	0.104701	0.0117632	0.0816413	0.12776	6.94044e-19
Type 2 diabetes	TAG 56:7;0	0.0869747	0.0117976	0.0638479	0.110102	1.8669e-13	0.401845	0.0462181	0.311244	0.492446	4.27039e-18			BMI	PC 15:0;0_18:2;0	-0.0343034	0.0122569	-0.0583309	-0.010276	0.00514553	-0.106704	0.0122754	-0.130768	-0.0826407	4.41491e-18
Type 2 diabetes	TAG 49:1;0	0.0963172	0.0131017	0.070633	0.122001	2.22975e-13	0.603729	0.0480814	0.509471	0.697986	1.05753e-35			BMI	PI 16:0;0_18:2;0	0.0251448	0.0119449	0.00172923	0.0485603	0.0353207	0.102324	0.0119022	0.0789922	0.125656	9.98319e-18
Type 2 diabetes	TAG 52:3;0	0.0856263	0.0117687	0.0625563	0.108696	3.8097e-13	0.519716	0.0460051	0.429533	0.6099	2.40363e-29			BMI	Cer 40:2;2	0.0255036	0.0136738	-0.00130279	0.0523099	0.0622176	0.113473	0.0139326	0.0861592	0.140787	4.71637e-16
Type 2 diabetes	TAG 51:3;0	0.0854045	0.011831	0.0622123	0.108597	5.79178e-13	0.46136	0.046277	0.370644	0.552077	2.9431e-23			BMI	PC 16:0;0_18:2;0	-0.0261793	0.0118079	-0.0493263	-0.00303231	0.0266476	-0.092708	0.0117765	-0.115793	-0.0696226	3.99576e-15
Type 2 diabetes	TAG 51:1;0	0.097417	0.0135727	0.0708091	0.124025	8.04787e-13	0.631538	0.0480594	0.537322	0.725753	7.38186e-39			BMI	PC O-18:1;0/20:4;0	-0.0220733	0.0118092	-0.0452227	0.0010762	0.0616409	-0.0915047	0.0117768	-0.114591	-0.0684187	8.95225e-15
Type 2 diabetes	TAG 52:6;0	0.0883997	0.0123375	0.0642143	0.112585	8.62222e-13	0.400972	0.0476219	0.307617	0.494326	4.58333e-17			BMI	PE 16:0;0_20:4;0	0.0206816	0.0122551	-0.00334229	0.0447055	0.0915361	0.093131	0.012114	0.0693837	0.116878	1.71201e-14
Type 2 diabetes	DAG 16:0;0_18:2;0	0.0915467	0.012823	0.066409	0.116684	1.0482e-12	0.561451	0.0476726	0.467996	0.654906	1.1294e-31			BMI	PC 18:0;0_20:2;0	0.0203675	0.0131504	-0.00541228	0.0461473	0.121482	0.0986938	0.0131282	0.0729576	0.12443	6.42893e-14
Type 2 diabetes	TAG 50:4;0	0.083324	0.0117798	0.060232	0.106416	1.65461e-12	0.4882	0.0460546	0.39792	0.578481	4.62262e-26			BMI	PC 16:0;0_16:0;0	-0.0193431	0.0118097	-0.0424936	0.00380752	0.101489	-0.0867554	0.011775	-0.109838	-0.063673	1.92932e-13
Type 2 diabetes	TAG 53:2;0	0.0843809	0.0119319	0.0609908	0.107771	1.67656e-12	0.535083	0.046321	0.44428	0.625887	1.37148e-30			BMI	PC 16:0;0_17:1;0	0.0313655	0.0118737	0.00808949	0.0546416	0.00826987	0.0865164	0.0118505	0.0632859	0.109747	3.17698e-13
Type 2 diabetes	TAG 58:7;0	0.0953478	0.0135806	0.0687244	0.121971	2.47658e-12	0.498781	0.0509865	0.398827	0.598736	2.0516e-22			BMI	PC 18:0;0_18:3;0	0.000312378	0.0122248	-0.0236522	0.0242769	0.979615	0.0857499	0.0121193	0.0619922	0.109507	1.64094e-12
Type 2 diabetes	TAG 54:6;0	0.0818134	0.011854	0.0585761	0.105051	5.58189e-12	0.402213	0.0463659	0.311322	0.493104	5.08434e-18			BMI	PC O-16:1;0/20:4;0	-0.022473	0.0129161	-0.0477931	0.00284716	0.0819236	-0.090426	0.0129533	-0.115819	-0.0650328	3.24889e-12
Type 2 diabetes	PC 18:2;0_18:2;0	-0.0812309	0.0117729	-0.104309	-0.0581525	5.65207e-12	-0.393862	0.0461789	-0.484386	-0.303337	1.78169e-17			BMI	PC O-16:0;0/20:3;0	0.0344077	0.0121715	0.0105477	0.0582677	0.00471386	0.0837824	0.0122362	0.0597955	0.107769	8.20676e-12
Type 2 diabetes	TAG 52:5;0	0.0809104	0.0117759	0.0578263	0.103995	6.91694e-12	0.417774	0.04615	0.327306	0.508241	1.77297e-19			BMI	SM 42:2;2	-0.00654459	0.0118117	-0.029699	0.0166098	0.579543	-0.0795587	0.0117868	-0.102664	-0.0564531	1.5963e-11
Type 2 diabetes	PC 18:1;0_18:2;0	-0.0787055	0.0117753	-0.101789	-0.0556225	2.50057e-11	-0.273981	0.0462997	-0.364742	-0.18322	3.41808e-09			BMI	Cer 42:1;2	0.0273664	0.0118075	0.0042202	0.0505127	0.0204931	0.0758319	0.0117835	0.0527327	0.0989311	1.31089e-10
Type 2 diabetes	TAG 52:4;0	0.0777276	0.0117762	0.0546427	0.100812	4.39359e-11	0.442579	0.0461173	0.352176	0.532983	1.11271e-21			BMI	PC 18:0;0_22:6;0	-0.0207702	0.0119531	-0.0442019	0.00266146	0.0823175	0.0746396	0.0119438	0.0512261	0.098053	4.36705e-10
Type 2 diabetes	DAG 16:0;0_18:1;0	0.0825837	0.0126262	0.0578321	0.107335	6.6063e-11	0.634748	0.0472356	0.54215	0.727346	1.31264e-40			BMI	PC 16:0;0_18:1;0	0.0334646	0.0118053	0.0103227	0.0566066	0.00459966	0.0736379	0.0117881	0.0505298	0.096746	4.42926e-10
Type 2 diabetes	TAG 48:3;0	0.0785138	0.0120437	0.0549044	0.102123	7.57758e-11	0.500656	0.0465831	0.409339	0.591974	9.92777e-27			BMI	PC 16:1;0_20:4;0	0.0398334	0.0134848	0.0133979	0.0662689	0.00315049	0.0826801	0.0132746	0.0566567	0.108704	5.0573e-10
Type 2 diabetes	TAG 54:7;0	0.0777334	0.0120812	0.0540505	0.101416	1.3249e-10	0.317676	0.0471849	0.225179	0.410173	1.80246e-11			BMI	PC 18:0;0_18:2;0	-0.0169198	0.0118103	-0.0400714	0.0062318	0.152006	-0.0728256	0.0117915	-0.0959404	-0.0497109	6.92875e-10
Type 2 diabetes	TAG 46:1;0	0.0813543	0.012768	0.0563244	0.106384	2.00676e-10	0.560548	0.04758	0.467274	0.653822	1.07946e-31			BMI	PC 17:0;0_18:1;0	0.00328934	0.0118878	-0.0200143	0.026593	0.782019	-0.0726771	0.0118764	-0.0959584	-0.0493957	9.89337e-10
Type 2 diabetes	TAG 56:8;0	0.0758648	0.0120935	0.0521578	0.0995718	3.75406e-10	0.272636	0.0469169	0.180664	0.364607	6.49005e-09			BMI	PC O-16:0;0/22:5;0	0.00159001	0.0129596	-0.0238155	0.0269955	0.902357	-0.0763962	0.0129663	-0.101815	-0.0509776	4.02588e-09
Type 2 diabetes	SM 34:1;2	-0.0732583	0.0117802	-0.096351	-0.0501656	5.29259e-10	-0.506312	0.0460258	-0.596536	-0.416088	6.34193e-28			BMI	PC 14:0;0_18:2;0	0.0170025	0.0120915	-0.00670047	0.0407056	0.159722	0.070357	0.0120386	0.0467576	0.0939564	5.32095e-09
Type 2 diabetes	TAG 53:3;0	0.0735718	0.0118468	0.0503485	0.0967951	5.58783e-10	0.426295	0.0462818	0.335569	0.517021	4.1837e-20			BMI	PE O-16:1;0/20:4;0	-0.000925673	0.0118156	-0.0240877	0.0222364	0.937557	0.0684326	0.0117966	0.0453078	0.0915574	6.87154e-09
Type 2 diabetes	PC 18:0;0_20:3;0	0.073009	0.0117834	0.0499101	0.0961079	6.1148e-10	0.389174	0.0462288	0.298552	0.479797	4.5638e-17			BMI	PC 18:0;0_18:1;0	0.0289958	0.0118071	0.00585045	0.0521412	0.0140808	0.0676704	0.0117857	0.0445669	0.090774	9.75561e-09
Type 2 diabetes	TAG 49:2;0	0.0777631	0.0128116	0.0526478	0.102878	1.35872e-09	0.519537	0.0479435	0.425551	0.613523	4.0912e-27			BMI	CE 14:0;0	0.0187799	0.0118099	-0.00437094	0.0419307	0.111837	0.064444	0.0117908	0.0413305	0.0875575	4.76904e-08
Type 2 diabetes	TAG 54:5;0	0.0692533	0.0118006	0.0461206	0.0923859	4.59066e-09	0.398557	0.0462225	0.307947	0.489167	7.97556e-18			BMI	SM 34:0;2	-0.0297761	0.0127046	-0.0546815	-0.00487079	0.0191231	-0.068975	0.0126703	-0.0938132	-0.0441368	5.41525e-08
Type 2 diabetes	TAG 54:3;0	0.068934	0.0117959	0.0458105	0.0920575	5.32357e-09	0.502236	0.0460343	0.411995	0.592477	1.69793e-27			BMI	PI 18:0;0_18:1;0	-0.0223304	0.0118145	-0.0454902	0.000829468	0.0587866	-0.0640472	0.0118055	-0.0871895	-0.0409048	5.97935e-08
Type 2 diabetes	Apo A1	-0.0677768	0.0117928	-0.0908942	-0.0446595	9.43984e-09	-0.302365	0.0462778	-0.393083	-0.211647	6.85684e-11			BMI	PI 18:0;0_18:2;0	-0.0333012	0.011807	-0.0564463	-0.010156	0.00480861	-0.0636725	0.0118082	-0.08682	-0.040525	7.18099e-08
Type 2 diabetes	DAG 18:1;0_18:1;0	0.0689235	0.0120646	0.0452731	0.0925738	1.15738e-08	0.491773	0.0466357	0.400352	0.583193	8.42568e-26			BMI	PC 16:0;0_22:6;0	-0.0573574	0.0117962	-0.0804815	-0.0342333	1.18471e-06	-0.0621626	0.0118036	-0.0853012	-0.039024	1.43181e-07
Type 2 diabetes	PC 18:1;0_18:1;0	-0.0661229	0.0117861	-0.0892271	-0.0430187	2.09578e-08	-0.0801663	0.046403	-0.17113	0.0107973	0.0841013			BMI	PE O-16:1;0/18:2;0	-0.0146802	0.013393	-0.0409359	0.0115755	0.273081	-0.0708897	0.0136494	-0.0976481	-0.0441313	2.1381e-07
Type 2 diabetes	TAG 50:5;0	0.0753811	0.0134501	0.0490136	0.101749	2.19034e-08	0.365678	0.0496738	0.268297	0.463058	2.08616e-13			BMI	PE 16:0;0_18:2;0	0.0280989	0.0135351	0.00156467	0.0546331	0.0379407	0.0683012	0.0132087	0.0424069	0.0941956	2.41264e-07
Type 2 diabetes	DAG 18:1;0_18:2;0	0.0690442	0.0123382	0.0448573	0.0932311	2.28199e-08	0.379189	0.0474468	0.286178	0.4722	1.55679e-15			BMI	PC 18:0;0_20:5;0	-0.0059525	0.0118526	-0.029187	0.017282	0.615534	0.0583088	0.0118417	0.0350956	0.0815221	8.66934e-07
Type 2 diabetes	PI 18:1;0_18:1;0	-0.0659995	0.0117967	-0.0891245	-0.0428744	2.29114e-08	-0.211544	0.0463909	-0.302484	-0.120604	5.19948e-06			BMI	CE 22:6;0	-0.0540523	0.0117947	-0.0771734	-0.0309312	4.66639e-06	-0.0562341	0.0118041	-0.0793736	-0.0330945	1.9359e-06
Type 2 diabetes	PC O-16:1;0/16:0;0	-0.071757	0.0129319	-0.0971082	-0.0464058	3.0015e-08	-0.507572	0.053998	-0.613428	-0.401716	7.65418e-21			BMI	PC 16:0;0_18:3;0	0.00418487	0.0118118	-0.0189698	0.0273396	0.723129	0.0541877	0.0117991	0.0310579	0.0773174	4.45407e-06
Type 2 diabetes	PC O-18:0;0/14:0;0	-0.0678051	0.0124285	-0.0921691	-0.0434412	5.06114e-08	-0.239888	0.0498823	-0.337674	-0.142103	1.55059e-06			BMI	PI 18:1;0_20:4;0	-0.0177199	0.01304	-0.0432831	0.00784334	0.174235	-0.0593979	0.0129737	-0.0848312	-0.0339647	4.7838e-06
Type 2 diabetes	Apo B	0.0630271	0.0117965	0.0399026	0.0861517	9.42991e-08	0.281528	0.0462961	0.190774	0.372282	1.25563e-09			BMI	PC O-17:0;0/15:0;0	-0.00794188	0.0127351	-0.0329071	0.0170234	0.532899	-0.0572822	0.0127963	-0.0823674	-0.032197	7.72614e-06
Type 2 diabetes	PC O-16:2;0/18:0;0	-0.0654226	0.0122493	-0.0894351	-0.0414102	9.5521e-08	-0.294102	0.0480445	-0.388284	-0.199919	9.80005e-10			BMI	PC 14:0;0_18:1;0	0.0176911	0.0118953	-0.00562729	0.0410094	0.136998	0.0489747	0.0118814	0.0256836	0.0722658	3.79951e-05
Type 2 diabetes	TAG 56:5;0	0.0718269	0.0135118	0.0453385	0.0983154	1.10351e-07	0.497894	0.0500567	0.399763	0.596025	4.09198e-23			Fasting glucose	Triglycerides	0.0104358	0.0118142	-0.0127234	0.033595	0.377088	0.295759	0.0112896	0.273628	0.31789	1.54878e-144
Type 2 diabetes	TAG 53:4;0	0.0662632	0.0124751	0.0418079	0.0907185	1.12267e-07	0.340991	0.0478545	0.24718	0.434802	1.1488e-12			Fasting glucose	TAG 50:1;0	0.015567	0.0118365	-0.00763611	0.0387701	0.188497	0.289457	0.0113272	0.267252	0.311661	6.8646e-138
Type 2 diabetes	PC 16:0;0_20:3;0	0.0611223	0.0117899	0.0380107	0.0842339	2.22748e-07	0.37324	0.0462028	0.282669	0.463811	7.64693e-16			Fasting glucose	TAG 52:2;0	0.00807722	0.0118134	-0.0150806	0.031235	0.494167	0.266721	0.0113976	0.244378	0.289063	9.20237e-117
Type 2 diabetes	PC 18:2;0_20:1;0	-0.0688591	0.0134116	-0.0951511	-0.0425671	2.92917e-07	-0.370349	0.0559207	-0.479975	-0.260722	3.86023e-11			Fasting glucose	TAG 48:1;0	0.0101484	0.0119317	-0.0132414	0.0335381	0.395055	0.265698	0.0115143	0.243127	0.28827	1.29604e-113
Type 2 diabetes	CE 20:3;0	0.0603563	0.0117933	0.0372379	0.0834747	3.17091e-07	0.139641	0.0463841	0.0487147	0.230568	0.00261691			Fasting glucose	TAG 50:2;0	0.00634793	0.0118123	-0.0168077	0.0295036	0.591009	0.259076	0.011418	0.236693	0.281459	3.99193e-110
Type 2 diabetes	CE 20:2;0	-0.0655974	0.0129632	-0.0910101	-0.0401847	4.31449e-07	-0.331157	0.0540964	-0.437206	-0.225108	9.86595e-10			Fasting glucose	PC O-16:1;0/18:1;0	-0.0179463	0.0118268	-0.0411303	0.00523765	0.129202	-0.249405	0.01147	-0.27189	-0.226921	1.46155e-101
Type 2 diabetes	TAG 56:3;0	0.0640097	0.0127409	0.039033	0.0889864	5.20475e-07	0.476827	0.0479426	0.382843	0.570812	3.92665e-23			Fasting glucose	TAG 51:2;0	0.0049293	0.0118238	-0.0182489	0.0281075	0.676767	0.237001	0.0115089	0.21444	0.259561	1.40885e-91
Type 2 diabetes	TAG 54:4;0	0.0591153	0.0118053	0.0359735	0.0822572	5.6452e-07	0.378878	0.0462416	0.288231	0.469525	2.98231e-16			Fasting glucose	TAG 48:2;0	0.00681061	0.0118989	-0.0165148	0.030136	0.567087	0.236212	0.0115834	0.213505	0.258919	7.32695e-90
Type 2 diabetes	PC O-18:1;0/20:4;0	-0.0587433	0.0117916	-0.0818584	-0.0356283	6.44715e-07	-0.448375	0.0461097	-0.538764	-0.357987	3.26366e-22			Fasting glucose	TAG 56:6;0	0.0276426	0.0118256	0.00446099	0.0508242	0.0194392	0.22827	0.0115243	0.205679	0.250861	4.77061e-85
Type 2 diabetes	TAG 56:4;0	0.0649865	0.0130447	0.039414	0.0905589	6.48055e-07	0.456994	0.0517737	0.355498	0.55849	1.40482e-18			Fasting glucose	TAG 50:3;0	0.00758842	0.0118164	-0.0155753	0.0307522	0.520769	0.227736	0.0115128	0.205168	0.250305	7.80714e-85
Type 2 diabetes	SM 34:2;2	-0.0574118	0.0117925	-0.0805286	-0.0342951	1.14846e-06	-0.396068	0.0461763	-0.486587	-0.305549	1.17757e-17			Fasting glucose	DAG 16:0;0_18:1;0	0.0148019	0.0125755	-0.00985038	0.0394541	0.239224	0.240707	0.0122171	0.216757	0.264657	6.74815e-84
Type 2 diabetes	Cer 40:1;2	0.0573827	0.0118268	0.0341987	0.0805667	1.24865e-06	0.300531	0.046507	0.209363	0.391698	1.10118e-10			Fasting glucose	TAG 53:2;0	-0.000791942	0.0119697	-0.0242561	0.0226722	0.94725	0.228771	0.0117083	0.205819	0.251723	8.04636e-83
Type 2 diabetes	TAG 58:8;0	0.0588709	0.0125153	0.0343367	0.0834051	2.6059e-06	0.213623	0.0482829	0.118972	0.308273	9.83226e-06			Fasting glucose	TAG 48:0;0	0.0135216	0.013448	-0.0128418	0.0398849	0.314714	0.247615	0.0130436	0.222044	0.273186	7.24243e-78
Type 2 diabetes	DAG 16:1;0_18:1;0	0.0594918	0.0127544	0.0344887	0.0844949	3.16005e-06	0.503756	0.0474584	0.410722	0.596791	4.25714e-26			Fasting glucose	PC O-16:1;0/18:2;0	-0.00750565	0.0118795	-0.030793	0.0157817	0.527527	-0.216305	0.0116361	-0.239115	-0.193494	2.39337e-75
Type 2 diabetes	TAG 46:2;0	0.0619311	0.0135306	0.0354057	0.0884565	4.81928e-06	0.465063	0.0492236	0.368565	0.561561	5.00292e-21			Fasting glucose	TAG 52:3;0	0.009448	0.0118117	-0.0137064	0.0326024	0.423803	0.211934	0.0115517	0.189289	0.234579	1.66994e-73
Type 2 diabetes	PC O-16:1;0/18:0;0	-0.0552847	0.0121329	-0.079069	-0.0315004	5.29042e-06	-0.362581	0.0488533	-0.458349	-0.266813	1.29705e-13			Fasting glucose	Apo B	0.0106774	0.0118227	-0.0124986	0.0338535	0.366489	0.20835	0.0115635	0.185682	0.231018	5.16025e-71
Type 2 diabetes	PI 18:1;0_18:2;0	-0.0557224	0.0124017	-0.0800339	-0.031411	7.14032e-06	-0.250609	0.0500853	-0.348793	-0.152425	5.77374e-07			Fasting glucose	TAG 56:7;0	0.0331976	0.0118266	0.0100139	0.0563812	0.00501381	0.20718	0.0115662	0.184507	0.229853	3.1976e-70
Type 2 diabetes	LPE 18:2;0	-0.0512489	0.0120379	-0.0748469	-0.027651	2.09646e-05	-0.0815396	0.0478695	-0.175379	0.0122993	0.0885433			Fasting glucose	TAG 50:4;0	0.0130125	0.0118121	-0.0101427	0.0361676	0.270662	0.205828	0.0115688	0.18315	0.228507	2.5173e-69
Type 2 diabetes	PE O-18:2;0/18:2;0	-0.0523342	0.012504	-0.0768463	-0.027822	2.88543e-05	-0.162002	0.052048	-0.264034	-0.0599704	0.00186304			Fasting glucose	TAG 51:1;0	0.00621808	0.0134721	-0.0201925	0.0326286	0.64442	0.232253	0.0130414	0.206686	0.257819	5.12997e-69
Type 2 diabetes	LPC 18:0;0	-0.048717	0.0117984	-0.0718452	-0.0255887	3.68274e-05	-0.391147	0.0461824	-0.481678	-0.300616	2.95732e-17			Fasting glucose	TAG 54:3;0	0.00123021	0.0118202	-0.0219409	0.0244013	0.917112	0.204916	0.0115787	0.182219	0.227614	1.25096e-68
Type 2 diabetes	PC 18:0;0_20:4;0	0.0469807	0.0117989	0.0238513	0.07011	6.90765e-05	0.130917	0.0463869	0.0399847	0.221849	0.00478152			Fasting glucose	DAG 18:1;0_18:1;0	-0.000589079	0.0120535	-0.0242177	0.0230396	0.961023	0.206451	0.0118046	0.183311	0.229592	4.84976e-67
Type 2 diabetes	PC 16:0;0_20:5;0	0.0464886	0.0117992	0.0233587	0.0696185	8.22608e-05	0.0350481	0.0464111	-0.0559313	0.126028	0.450174			Fasting glucose	PC O-18:1;0/16:0;0	-0.00667827	0.0120255	-0.0302518	0.0168953	0.578677	-0.204345	0.0118045	-0.227485	-0.181204	9.24439e-66
Venout thromboembolism	PC 18:0;0_20:4;0	0.0663784	0.0117859	0.0432745	0.0894822	1.84863e-08	0.0946577	0.0667359	-0.0361643	0.22548	0.156119			Fasting glucose	HDL-C	-0.0162337	0.0118132	-0.0393911	0.00692376	0.169425	-0.200168	0.0115775	-0.222864	-0.177473	1.20123e-65
Venout thromboembolism	CE 20:4;0	0.060193	0.0117905	0.0370801	0.0833059	3.38963e-07	0.0616784	0.0667412	-0.0691542	0.192511	0.355444			Fasting glucose	TAG 48:3;0	0.00483309	0.0120661	-0.0188202	0.0284864	0.688763	0.199581	0.0118457	0.17636	0.222803	1.93107e-62
Venout thromboembolism	PC 16:0;0_20:4;0	0.0568842	0.0117928	0.0337668	0.0800017	1.43878e-06	0.117927	0.0667307	-0.0128846	0.248739	0.0772353			Fasting glucose	TAG 58:7;0	0.0133839	0.013646	-0.0133679	0.0401356	0.326741	0.22276	0.0132895	0.196708	0.248813	1.63144e-61
Venout thromboembolism	SM 36:2;2	0.0567679	0.0117938	0.0336487	0.0798872	1.51435e-06	0.140349	0.0667248	0.00954924	0.27115	0.0354648			Fasting glucose	PC O-16:0;0/18:2;0	-0.0200246	0.0118259	-0.0432069	0.00315758	0.0904438	-0.192952	0.0116094	-0.21571	-0.170194	6.84113e-61
Venout thromboembolism	PC 17:0;0_20:4;0	0.0545503	0.0118393	0.0313417	0.077759	4.14558e-06	-0.0557833	0.0671739	-0.187464	0.0758975	0.406323			Fasting glucose	TAG 51:3;0	0.0102128	0.0118657	-0.0130474	0.033473	0.389432	0.191876	0.0116476	0.169043	0.214709	7.2626e-60
Venout thromboembolism	PC 18:1;0_20:4;0	0.0520455	0.0117969	0.02892	0.0751709	1.04024e-05	0.0425623	0.0667435	-0.0882746	0.173399	0.523689			Fasting glucose	TAG 49:1;0	0.00394867	0.0130394	-0.0216134	0.0295108	0.762034	0.21201	0.0128459	0.186828	0.237193	7.67124e-60
Venout thromboembolism	SM 36:1;2	0.0501326	0.0117971	0.0270068	0.0732584	2.16891e-05	0.0614506	0.0667413	-0.069382	0.192283	0.357223			Fasting glucose	PC O-16:0;0/18:1;0	-0.00556831	0.0120255	-0.029142	0.0180054	0.64335	-0.194781	0.0118273	-0.217966	-0.171596	8.29783e-60
Venout thromboembolism	PC 18:0;0_22:5;0	0.0488968	0.0121279	0.0251223	0.0726713	5.5967e-05	0.0385232	0.0688427	-0.09643	0.173477	0.575782			Fasting glucose	DAG 16:1;0_18:1;0	0.00216094	0.012667	-0.0226707	0.0269926	0.864546	0.202181	0.0124226	0.177828	0.226533	2.36471e-58
Venout thromboembolism	CE 16:0;0	0.047175	0.0117988	0.0240459	0.0703041	6.44429e-05	0.0499446	0.0667426	-0.0808906	0.18078	0.454294			Fasting glucose	LPC 18:2;0	-0.0220504	0.0118091	-0.0451996	0.00109893	0.0619093	-0.187982	0.0116074	-0.210736	-0.165228	5.81415e-58
Venout thromboembolism	PI 18:0;0_20:4;0	0.0468452	0.011799	0.0237157	0.0699747	7.24923e-05	0.0786625	0.0667387	-0.0521651	0.20949	0.238571			Fasting glucose	TAG 53:3;0	0.00254795	0.0118727	-0.0207261	0.025822	0.830081	0.18866	0.0116621	0.165799	0.211521	7.83747e-58
														Fasting glucose	TAG 46:1;0	0.00939204	0.0128081	-0.0157164	0.0345005	0.463412	0.201101	0.0125994	0.176401	0.2258	3.29926e-56
														Fasting glucose	PC O-18:2;0/18:2;0	-0.0263888	0.0118309	-0.049581	-0.00319674	0.0257453	-0.185239	0.011631	-0.208039	-0.162438	3.83213e-56
														Fasting glucose	PC 18:0;0_20:3;0	-0.00506283	0.011815	-0.0282237	0.0180981	0.668294	0.182115	0.0116239	0.159329	0.204901	2.01753e-54
														Fasting glucose	TAG 52:5;0	0.022712	0.0118093	-0.000437795	0.0458617	0.0544916	0.181775	0.0116229	0.158991	0.204559	3.07901e-54
														Fasting glucose	TAG 52:6;0	0.0289446	0.0123645	0.00470608	0.053183	0.0192652	0.188709	0.0121642	0.164863	0.212555	2.48726e-53
														Fasting glucose	TAG 52:4;0	0.0140891	0.0118108	-0.00906351	0.0372417	0.232947	0.178112	0.0116285	0.155317	0.200907	3.93525e-52
														Fasting glucose	TAG 54:6;0	0.0377931	0.0118852	0.0144945	0.0610918	0.00147997	0.177809	0.0116954	0.154882	0.200735	2.18106e-51
														Fasting glucose	TAG 56:5;0	-0.00124774	0.0135841	-0.0278779	0.0253824	0.926818	0.201123	0.0132324	0.175183	0.227064	3.89851e-51
														Fasting glucose	PC O-18:1;0/18:2;0	-0.0149287	0.0121933	-0.0388315	0.00897402	0.220868	-0.18218	0.0121283	-0.205955	-0.158405	3.47929e-50
														Fasting glucose	TAG 49:2;0	7.2888e-05	0.0127705	-0.0249618	0.0251075	0.995446	0.189306	0.0125955	0.164614	0.213998	3.72963e-50
														Fasting glucose	LPC 18:1;0	-0.0170997	0.0118102	-0.0402513	0.0060518	0.147696	-0.172172	0.0116358	-0.194981	-0.149362	8.05154e-49
														Fasting glucose	TAG 54:7;0	0.0375139	0.012088	0.0138176	0.0612101	0.00192094	0.173575	0.0118926	0.150261	0.196888	1.56511e-47
														Fasting glucose	TAG 56:3;0	0.00346213	0.0127056	-0.0214453	0.0283696	0.785256	0.180842	0.0124365	0.156462	0.205222	3.98128e-47
														Fasting glucose	DAG 16:0;0_18:2;0	0.029601	0.012755	0.00459679	0.0546053	0.0203335	0.182169	0.012572	0.157524	0.206815	8.4176e-47
														Fasting glucose	PC 16:0;0_20:3;0	0.0045248	0.0118118	-0.0186299	0.0276795	0.701677	0.161682	0.0116641	0.138817	0.184547	3.8932e-43
														Fasting glucose	CE 16:1;0	-0.0102858	0.0118121	-0.0334409	0.0128694	0.383901	0.159621	0.0116684	0.136747	0.182494	4.52246e-42
														Fasting glucose	TAG 54:5;0	0.020649	0.0118212	-0.00252402	0.0438221	0.0807184	0.159282	0.0116816	0.136383	0.182181	8.23357e-42
														Fasting glucose	PC O-18:2;0/16:0;0	-0.0208235	0.0118257	-0.0440053	0.00235837	0.0783035	-0.157713	0.0116904	-0.180629	-0.134796	5.60744e-41
														Fasting glucose	SM 34:1;2	-0.0156129	0.0118105	-0.038765	0.00753922	0.186228	-0.156612	0.0116702	-0.179489	-0.133735	1.42803e-40
														Fasting glucose	PC 16:0;0_16:1;0	-0.000297067	0.0118128	-0.0234537	0.0228596	0.979938	0.156075	0.0116797	0.133179	0.178971	3.01684e-40
														Fasting glucose	PC 16:1;0_18:0;0	-0.0138072	0.0123507	-0.0380186	0.0104042	0.263639	0.161757	0.0122164	0.137809	0.185705	1.64502e-39
														Fasting glucose	TAG 56:8;0	0.0314426	0.0120664	0.0077888	0.0550965	0.00918573	0.158317	0.0119682	0.134855	0.181778	1.85314e-39
														Fasting glucose	TAG 56:4;0	-0.000470373	0.0130656	-0.0260838	0.025143	0.971283	0.170269	0.0128694	0.145041	0.195498	2.16077e-39
														Fasting glucose	TAG 53:4;0	0.00154548	0.0124124	-0.0227869	0.0258779	0.900915	0.160078	0.0122593	0.136046	0.18411	1.7566e-38
														Fasting glucose	Cer 40:1;2	-0.00185765	0.0118648	-0.0251162	0.0214009	0.87559	0.151848	0.0117328	0.128848	0.174848	6.9594e-38
														Fasting glucose	DAG 18:1;0_18:2;0	0.0174863	0.0123249	-0.0066745	0.041647	0.156011	0.15701	0.0121471	0.133198	0.180822	9.23531e-38
														Fasting glucose	PC O-18:2;0/18:1;0	-0.0233096	0.0122232	-0.047271	0.000651719	0.0565633	-0.156571	0.012211	-0.180509	-0.132634	3.38524e-37
														Fasting glucose	TAG 54:4;0	0.00787648	0.0118151	-0.0152846	0.0310375	0.505019	0.145704	0.0116962	0.122776	0.168632	2.95641e-35
														Fasting glucose	PE 18:0;0_20:4;0	0.00344255	0.0118207	-0.0197295	0.0266146	0.770884	0.143315	0.0117018	0.120376	0.166254	3.81448e-34
														Fasting glucose	PC O-16:1;0/18:0;0	0.0131748	0.0122084	-0.0107575	0.0371071	0.280555	-0.145014	0.012116	-0.168765	-0.121263	1.10853e-32
														Fasting glucose	PC 16:0;0_20:4;0	0.0370603	0.0118038	0.0139213	0.0601994	0.00169816	0.139577	0.0117071	0.116627	0.162526	1.83316e-32
														Fasting glucose	DAG 18:1;0_18:3;0	0.0141329	0.0123086	-0.00999603	0.0382618	0.250924	0.143805	0.0122095	0.11987	0.16774	1.05404e-31
														Fasting glucose	PC 18:2;0_20:1;0	-0.0207925	0.0134299	-0.0471204	0.00553552	0.121628	-0.157951	0.0134875	-0.184392	-0.131511	2.62454e-31
														Fasting glucose	PE 18:0;0_18:2;0	-0.020659	0.0118661	-0.04392	0.00260203	0.0817243	0.1342	0.011742	0.111182	0.157218	5.45873e-30
														Fasting glucose	TAG 46:2;0	0.0125875	0.0134547	-0.0137891	0.0389642	0.349548	0.153852	0.0134894	0.127407	0.180297	8.56042e-30
														Fasting glucose	PI 18:1;0_18:2;0	-0.0313713	0.0123734	-0.0556273	-0.00711528	0.011256	-0.138007	0.0123188	-0.162156	-0.113858	7.25645e-29
														Fasting glucose	PI 16:0;0_20:4;0	-0.000131435	0.0134458	-0.0264906	0.0262277	0.992201	0.146176	0.0132274	0.120245	0.172107	4.26968e-28
														Fasting glucose	TAG 58:8;0	0.0172599	0.0125361	-0.00731513	0.0418349	0.168619	0.135575	0.0123923	0.111282	0.159868	1.30063e-27
														Fasting glucose	TAG 50:5;0	0.00867916	0.0134751	-0.0177374	0.0350957	0.519545	0.145238	0.0133974	0.118973	0.171502	4.15249e-27
														Fasting glucose	TAG 51:4;0	-0.00528022	0.0137568	-0.0322493	0.0216889	0.701123	0.142946	0.0137027	0.116083	0.169809	3.13252e-25
														Fasting glucose	CE 20:3;0	0.007919	0.0118123	-0.0152365	0.0310745	0.502621	0.122057	0.0117292	0.0990642	0.14505	3.50996e-25
														Fasting glucose	PC 18:0;0_20:4;0	0.029132	0.0118069	0.00598691	0.0522771	0.0136345	0.121473	0.0117345	0.09847	0.144476	6.15553e-25
														Fasting glucose	Cer 42:1;2	0.00815712	0.0118116	-0.014997	0.0313113	0.489836	0.120855	0.0117325	0.0978554	0.143854	1.03879e-24
														Fasting glucose	PC O-16:1;0/16:0;0	0.000871794	0.013035	-0.0246815	0.0264251	0.946679	-0.133036	0.0130561	-0.158631	-0.107441	3.50756e-24
														Fasting glucose	PC 18:1;0_18:2;0	-0.0360707	0.0118043	-0.0592105	-0.0129308	0.00225339	-0.114939	0.0117346	-0.137943	-0.091936	1.63913e-22
														Fasting glucose	PC 18:2;0_18:2;0	-0.0352124	0.0118046	-0.058353	-0.0120719	0.00286462	-0.113727	0.0117398	-0.13674	-0.0907131	4.66374e-22
														Fasting glucose	PC 16:0;0_20:5;0	0.0437398	0.0118008	0.0206068	0.0668728	0.000211715	0.112321	0.0117442	0.0892985	0.135343	1.52419e-21
														Fasting glucose	PC 18:0;0_22:5;0	0.00724003	0.0121384	-0.016555	0.0310351	0.55089	0.112403	0.0120509	0.0887797	0.136027	1.43999e-20
														Fasting glucose	PI 18:1;0_18:1;0	-0.0311105	0.0118209	-0.0542829	-0.00793807	0.00851096	-0.109502	0.011743	-0.132522	-0.0864822	1.45334e-20
														Fasting glucose	LPC 18:0;0	-0.020957	0.0118094	-0.044107	0.00219304	0.0760075	-0.109274	0.011747	-0.132302	-0.0862468	1.79201e-20
														Fasting glucose	CE 18:3;0	0.0171434	0.0118102	-0.00600808	0.0402949	0.146663	0.107809	0.011749	0.0847778	0.130841	5.75266e-20
														Fasting glucose	PC 18:0;0_18:1;0	-0.013407	0.0118131	-0.0365643	0.00975018	0.256444	0.10504	0.0117562	0.0819945	0.128086	5.11231e-19
														Fasting glucose	CE 20:2;0	-0.010579	0.0131482	-0.0363545	0.0151964	0.421084	-0.117092	0.0131426	-0.142857	-0.0913281	6.75056e-19
														Fasting glucose	PC 16:0;0_18:1;0	-0.00388658	0.0118119	-0.0270413	0.0192682	0.742135	0.104181	0.0117557	0.0811367	0.127226	9.76808e-19
														Fasting glucose	PC 18:0;0_20:5;0	0.03537	0.0118446	0.012151	0.0585889	0.00283459	0.103661	0.011808	0.080514	0.126808	2.04244e-18
														Fasting glucose	PC 16:0;0_17:1;0	-0.003197	0.011902	-0.0265284	0.0201344	0.788237	0.100796	0.0118326	0.0776007	0.123992	1.95477e-17
														Fasting glucose	PE 16:0;0_20:4;0	-0.00653464	0.0123017	-0.03065	0.0175807	0.5953	0.101352	0.012092	0.0776477	0.125056	6.30181e-17
														Fasting glucose	SM 42:2;2	-0.00711673	0.0118117	-0.0302711	0.0160376	0.546848	-0.0963247	0.0117645	-0.119387	-0.0732629	3.12501e-16
														Fasting glucose	PE 18:1;0_18:1;0	-0.014689	0.0119466	-0.0381078	0.0087299	0.218905	0.0966381	0.011829	0.0734497	0.119827	3.63885e-16
														Fasting glucose	PC 18:0;0_18:3;0	-0.000451541	0.0122277	-0.0244217	0.0235186	0.970544	0.100011	0.0122497	0.0759972	0.124024	3.83239e-16
														Fasting glucose	PC 16:0;0_18:3;0	0.00250614	0.0118119	-0.0206487	0.025661	0.83198	0.094384	0.0117662	0.0713188	0.117449	1.2102e-15
														Fasting glucose	Cer 42:2;2	-0.0110426	0.011813	-0.0341996	0.0121144	0.349931	0.0905875	0.011767	0.0675207	0.113654	1.56265e-14
														Fasting glucose	Cer 40:2;2	-0.0152571	0.0137935	-0.0422981	0.0117839	0.268731	0.103015	0.0137434	0.0760722	0.129958	7.6963e-14
														Fasting glucose	PC O-16:2;0/18:0;0	-0.00621588	0.012267	-0.0302631	0.0178313	0.61237	-0.0882518	0.0121895	-0.112147	-0.0643566	4.99101e-13
														Fasting glucose	PI 18:0;0_20:4;0	-0.00443083	0.0118118	-0.0275855	0.0187239	0.707584	0.080395	0.011779	0.0573046	0.103485	9.49452e-12
														Fasting glucose	PE O-16:1;0/20:4;0	0.00957111	0.0118155	-0.0135908	0.032733	0.41794	0.0788283	0.0117804	0.0557352	0.101921	2.37645e-11
														Fasting glucose	PC 17:0;0_18:2;0	-0.0301498	0.0118097	-0.0533004	-0.00699923	0.0107017	-0.0787201	0.0117859	-0.101824	-0.0556162	2.58304e-11
														Fasting glucose	PC 14:0;0_18:1;0	8.66823e-06	0.0119107	-0.0233399	0.0233572	0.999419	0.0790102	0.0118778	0.0557262	0.102294	3.10947e-11
														Fasting glucose	PC 15:0;0_18:1;0	-0.00836229	0.0124124	-0.0326948	0.0159702	0.500525	0.0828692	0.0124586	0.0584462	0.107292	3.13766e-11
														Fasting glucose	PC 16:0;0_22:4;0	0.000360178	0.0120762	-0.023313	0.0240333	0.976207	0.0793954	0.0120045	0.0558629	0.102928	4.02753e-11
														Fasting glucose	LDL-C	0.00769831	0.0119003	-0.0156298	0.0310264	0.517716	0.077915	0.0119332	0.0545223	0.101308	7.068e-11
														Fasting glucose	PC 14:0;0_18:2;0	0.0114717	0.0121007	-0.0122494	0.0351928	0.343153	0.0781289	0.0120717	0.0544646	0.101793	1.03353e-10
														Fasting glucose	SM 38:2;2	-0.0268282	0.0118283	-0.0500151	-0.00364133	0.02335	-0.0760022	0.0118053	-0.099144	-0.0528604	1.28911e-10
														Fasting glucose	SM 40:2;2	-0.0152876	0.0118106	-0.0384398	0.00786462	0.19557	-0.0750236	0.011783	-0.0981219	-0.0519254	2.04566e-10
														Fasting glucose	PC O-18:1;0/20:4;0	0.00826182	0.0118116	-0.0148923	0.0314159	0.484282	-0.0741345	0.0117855	-0.0972376	-0.0510313	3.35535e-10
														Fasting glucose	PC 18:1;0_18:1;0	-0.0239756	0.0118086	-0.0471238	-0.000827312	0.0423573	-0.0740087	0.0117809	-0.0971029	-0.0509146	3.53661e-10
														Fasting glucose	PI 16:0;0_18:2;0	-0.0100606	0.0119517	-0.0334896	0.0133684	0.399945	0.0741047	0.0119087	0.0507601	0.0974492	5.16742e-10
														Fasting glucose	CE 18:2;0	-0.0110644	0.0118112	-0.0342179	0.0120891	0.348909	-0.0713211	0.0117845	-0.0944223	-0.0482199	1.50185e-09
														Fasting glucose	PC 16:0;0_20:2;0	-0.013517	0.0118494	-0.0367453	0.0097113	0.254018	0.0706401	0.0118192	0.0474709	0.0938094	2.38674e-09
														Fasting glucose	PE 16:0;0_18:2;0	-0.0238368	0.0135316	-0.0503641	0.00269046	0.0781979	0.0787807	0.0132367	0.0528314	0.10473	2.81975e-09
														Fasting glucose	PC O-16:0;0/16:0;0	0.000561353	0.0123215	-0.0235928	0.0247155	0.963663	-0.0718043	0.0122843	-0.0958855	-0.0477232	5.30084e-09
														Fasting glucose	LPC 16:0;0	-0.00669156	0.0118117	-0.029846	0.0164628	0.571058	-0.0670937	0.0117893	-0.0902041	-0.0439832	1.31231e-08
														Fasting glucose	CE 17:1;0	-0.0112389	0.0118148	-0.0343994	0.0119215	0.341503	0.0644029	0.0118042	0.0412632	0.0875426	5.03493e-08
														Fasting glucose	PC O-18:0;0/20:4;0	-0.00080631	0.0119873	-0.024305	0.0226924	0.946374	-0.0650733	0.0119753	-0.0885486	-0.041598	5.69911e-08
														Fasting glucose	CE 20:4;0	0.0283714	0.0118072	0.00522579	0.051517	0.0162914	0.0630809	0.0117926	0.039964	0.0861978	9.10746e-08
														Fasting glucose	PC 18:0;0_22:6;0	0.00995764	0.0119543	-0.0134765	0.0333918	0.404889	0.0637308	0.0119183	0.0403673	0.0870942	9.20963e-08
														Fasting glucose	Total cholesterol	-0.00327937	0.0118147	-0.0264397	0.019881	0.781353	0.0630164	0.0117922	0.0399002	0.0861326	9.37669e-08
														Fasting glucose	PC O-18:0;0/14:0;0	0.0120796	0.0124618	-0.0123496	0.0365089	0.332416	-0.0643383	0.0124266	-0.0886985	-0.0399781	2.31721e-07
														Fasting glucose	CE 20:5;0	0.0341983	0.011805	0.0110569	0.0573397	0.00377983	0.0601633	0.0117929	0.0370458	0.0832808	3.45319e-07
														Fasting glucose	CE 18:0;0	0.00936855	0.0118269	-0.0138157	0.0325529	0.428307	0.0599128	0.0117993	0.0367827	0.083043	3.91783e-07
														Fasting glucose	CE 14:0;0	0.00348541	0.0118119	-0.0196694	0.0266402	0.767944	0.0596021	0.011797	0.0364764	0.0827277	4.47319e-07
														Fasting glucose	SM 36:1;2	-0.0119001	0.0118111	-0.0350533	0.0112532	0.313714	0.0571381	0.0118005	0.0340056	0.0802707	1.31238e-06
														Fasting glucose	PC 18:1;0_20:3;0	-0.0110712	0.0118177	-0.0342373	0.012095	0.348877	0.0566115	0.0118074	0.0334655	0.0797575	1.66315e-06
														Fasting glucose	LPC 20:4;0	0.0193799	0.0126168	-0.00535335	0.0441131	0.124579	-0.0596941	0.0126492	-0.0844909	-0.0348972	2.41969e-06
														Fasting glucose	PC O-16:1;0/20:4;0	0.0054876	0.0128678	-0.019738	0.0307132	0.669789	-0.0602634	0.0128576	-0.0854689	-0.035058	2.83349e-06
														Fasting glucose	PC 16:1;0_20:4;0	0.00644291	0.01332	-0.0196696	0.0325554	0.628617	0.0624839	0.0133326	0.0363468	0.0886211	2.84487e-06
														Fasting glucose	LPE 18:2;0	-0.0245965	0.0120345	-0.0481878	-0.00100527	0.0410072	-0.0555376	0.0120362	-0.0791323	-0.0319429	4.01735e-06
														Fasting glucose	CE 17:0;0	-0.00499134	0.0119096	-0.0283378	0.0183551	0.675155	-0.0515672	0.0119306	-0.0749547	-0.0281796	1.56563e-05
														Fasting glucose	PC 16:0;0_18:0;0	-0.0173722	0.0118284	-0.0405595	0.005815	0.141962	0.0482126	0.0118385	0.0250056	0.0714196	4.70108e-05
														Fasting glucose	PI 18:0;0_20:3;0	-0.0190536	0.0121595	-0.04289	0.00478273	0.117166	0.0493709	0.0121244	0.0256032	0.0731385	4.71372e-05
														Fasting glucose	CE 18:1;0	0.00285462	0.0118119	-0.0203002	0.0260094	0.80904	0.0476302	0.0117986	0.0245014	0.070759	5.47192e-05
														Fasting glucose	SM 34:2;2	-0.0130056	0.011811	-0.0361586	0.0101473	0.270868	-0.0466903	0.0118044	-0.0698304	-0.0235503	7.71634e-05
														Gout	PC 16:0;0_16:1;0	0.027237	0.0118085	0.00408895	0.0503851	0.0211073	0.765494	0.164585	0.44286	1.08813	3.3614e-06
														Gout	LPC 18:2;0	-0.00309796	0.0118119	-0.0262528	0.0200568	0.793117	-0.727657	0.164608	-1.05034	-0.404976	9.99099e-06
														Gout	CE 16:1;0	0.0287768	0.0118077	0.00563018	0.0519235	0.0148291	0.718283	0.164614	0.395591	1.04098	1.29834e-05
														Gout	PC O-18:1;0/18:2;0	-0.000224132	0.0122205	-0.0241802	0.023732	0.985368	-0.757149	0.174271	-1.09878	-0.415522	1.41546e-05
														Gout	PC O-16:0;0/18:2;0	-0.00151314	0.0118263	-0.0246962	0.02167	0.898195	-0.710965	0.164619	-1.03367	-0.388263	1.58966e-05
														Gout	PC 16:0;0_18:1;0	0.0314975	0.0118061	0.00835408	0.0546409	0.00764981	0.70595	0.164622	0.383243	1.02866	1.82394e-05
														Gout	TAG 50:1;0	0.0462945	0.0118372	0.02309	0.0694989	9.27989e-05	0.703273	0.164624	0.380561	1.02599	1.9625e-05
														Gout	PE 18:0;0_20:4;0	0.038182	0.0118083	0.0150344	0.0613297	0.00122837	0.692958	0.16463	0.370236	1.01568	2.59418e-05
														Gout	TAG 50:2;0	0.0485413	0.0118	0.0254098	0.0716729	3.93797e-05	0.686856	0.164633	0.364126	1.00958	3.05449e-05
														Gout	PC O-18:2;0/18:2;0	-0.000185846	0.0118198	-0.0233562	0.0229845	0.987456	-0.684724	0.164635	-1.00746	-0.361991	3.23319e-05
														Gout	TAG 48:1;0	0.0430566	0.0119478	0.0196353	0.0664778	0.00031586	0.663345	0.164652	0.340578	0.986113	5.6661e-05
														Gout	PC 16:1;0_18:0;0	0.0210359	0.0123659	-0.0032054	0.0452772	0.088969	0.658699	0.166938	0.331445	0.985952	8.03815e-05
														Inflammatory bowel disease	PC O-16:1;0/18:1;0	-0.0208246	0.0118239	-0.0440029	0.00235372	0.0782421	-0.212987	0.0494134	-0.309852	-0.116123	1.65204e-05
														Systolic blood pressure	TAG 50:1;0	0.026106	0.0118388	0.00289847	0.0493136	0.0274771	0.21707	0.011576	0.194378	0.239763	1.28727e-76
														Systolic blood pressure	PC 16:0;0_16:1;0	0.0185776	0.0118103	-0.00457413	0.0417293	0.115764	0.212269	0.0115573	0.189613	0.234925	1.18313e-73
														Systolic blood pressure	CE 16:1;0	0.00690051	0.0118131	-0.0162566	0.0300577	0.559144	0.202913	0.011582	0.180208	0.225617	2.55606e-67
														Systolic blood pressure	TAG 48:1;0	0.0253268	0.011951	0.00189926	0.0487543	0.0341067	0.204282	0.0117368	0.181274	0.22729	1.87022e-66
														Systolic blood pressure	TAG 50:2;0	0.0270555	0.0118077	0.00390898	0.050202	0.0219721	0.197758	0.0115936	0.175031	0.220484	5.61465e-64
														Systolic blood pressure	PC 16:0;0_20:3;0	0.0125379	0.011811	-0.0106152	0.0356909	0.288481	0.196923	0.0115938	0.174195	0.21965	1.84126e-63
														Systolic blood pressure	PC 18:0;0_20:3;0	0.00185949	0.011813	-0.0212974	0.0250164	0.874926	0.186256	0.0116357	0.163446	0.209065	1.09325e-56
														Systolic blood pressure	Triglycerides	0.0297475	0.0118099	0.00659656	0.0528984	0.0117953	0.184795	0.0116161	0.162024	0.207566	5.02764e-56
														Systolic blood pressure	PC 16:1;0_18:0;0	0.0112691	0.0124014	-0.0130418	0.0355799	0.363547	0.18895	0.0121603	0.165112	0.212789	1.73734e-53
														Systolic blood pressure	TAG 48:2;0	0.0297071	0.0119021	0.00637543	0.0530387	0.0125844	0.180591	0.0117156	0.157625	0.203557	9.42925e-53
														Systolic blood pressure	TAG 48:0;0	0.0107582	0.0135568	-0.0158185	0.037335	0.427483	0.193592	0.0133741	0.167374	0.219811	1.26868e-46
														Systolic blood pressure	TAG 52:2;0	0.0224022	0.0118105	-0.000749997	0.0455543	0.0578955	0.165133	0.0116606	0.142274	0.187991	6.39671e-45
														Systolic blood pressure	TAG 50:3;0	0.0351641	0.0118092	0.0120146	0.0583137	0.00291406	0.160399	0.0116776	0.137508	0.183291	2.14652e-42
														Systolic blood pressure	DAG 16:1;0_18:1;0	0.0319035	0.0126979	0.00701135	0.0567957	0.0120126	0.171645	0.0125169	0.147108	0.196183	3.48806e-42
														Systolic blood pressure	DAG 16:0;0_18:1;0	0.0179318	0.0126264	-0.00682021	0.0426838	0.155603	0.169404	0.0124422	0.145013	0.193795	1.2646e-41
														Systolic blood pressure	TAG 46:1;0	0.0214595	0.0128818	-0.00379332	0.0467124	0.0957882	0.17134	0.0126491	0.146544	0.196137	3.34057e-41
														Systolic blood pressure	PC 16:0;0_18:1;0	0.00855138	0.0118115	-0.0146027	0.0317054	0.469098	0.151184	0.0116793	0.128289	0.174079	6.71213e-38
														Systolic blood pressure	CE 20:3;0	0.00664342	0.0118135	-0.0165145	0.0298014	0.57389	0.149846	0.0116976	0.126915	0.172776	3.69215e-37
														Systolic blood pressure	PI 16:0;0_20:4;0	0.017244	0.0134405	-0.00910471	0.0435928	0.199551	0.168325	0.0132778	0.142296	0.194355	2.54029e-36
														Systolic blood pressure	TAG 51:2;0	0.024725	0.011831	0.00153272	0.0479173	0.0366669	0.147178	0.011717	0.124209	0.170147	8.27438e-36
														Systolic blood pressure	PC 16:0;0_20:2;0	0.0119607	0.011829	-0.0112277	0.0351491	0.311989	0.146713	0.0117337	0.123711	0.169714	1.68412e-35
														Systolic blood pressure	LPC 18:2;0	-0.0111951	0.0118112	-0.0343486	0.0119584	0.343245	-0.144493	0.0117053	-0.167438	-0.121547	1.17816e-34
														Systolic blood pressure	TAG 48:3;0	0.0378194	0.0121234	0.0140538	0.0615849	0.00181885	0.147686	0.0119634	0.124234	0.171138	1.21461e-34
														Systolic blood pressure	PC 16:0;0_20:4;0	0.00119155	0.0118119	-0.0219634	0.0243464	0.919651	0.144154	0.0116983	0.121222	0.167086	1.53247e-34
														Systolic blood pressure	PC 16:0;0_18:3;0	0.0295634	0.0118068	0.00641862	0.0527082	0.0123042	0.138655	0.0117012	0.115718	0.161593	4.30808e-32
														Systolic blood pressure	CE 18:3;0	0.0231569	0.0118088	8.20022e-06	0.0463056	0.0499189	0.137934	0.0117065	0.114985	0.160882	9.42145e-32
														Systolic blood pressure	TAG 49:1;0	0.0286879	0.0131201	0.00296762	0.0544081	0.0288143	0.15131	0.0130086	0.125808	0.176811	6.25457e-31
														Systolic blood pressure	TAG 50:4;0	0.0380867	0.0118085	0.0149386	0.0612348	0.00126377	0.133291	0.0117264	0.110304	0.156279	1.10077e-29
														Systolic blood pressure	PC 18:0;0_22:5;0	0.0130588	0.0121245	-0.010709	0.0368267	0.281491	0.134461	0.0120532	0.110833	0.158089	1.19233e-28
														Systolic blood pressure	TAG 49:2;0	0.030298	0.0128442	0.00511884	0.0554771	0.0183613	0.142115	0.0127931	0.117036	0.167194	2.13735e-28
														Systolic blood pressure	TAG 51:1;0	0.0196127	0.0135724	-0.00699452	0.0462199	0.148502	0.148717	0.0134655	0.122319	0.175115	4.61762e-28
														Systolic blood pressure	PC 16:0;0_22:4;0	0.00578649	0.0121002	-0.0179336	0.0295066	0.632512	0.12976	0.0119694	0.106296	0.153224	3.65568e-27
														Systolic blood pressure	Apo B	0.0244438	0.0118241	0.00126512	0.0476226	0.0387427	0.125693	0.0117266	0.102706	0.148681	1.32506e-26
														Systolic blood pressure	TAG 46:2;0	0.0252244	0.01364	-0.00151551	0.0519643	0.0644698	0.138586	0.0134568	0.112205	0.164967	1.20433e-24
														Systolic blood pressure	TAG 52:6;0	0.0449348	0.012298	0.0208267	0.0690429	0.000260375	0.123047	0.0122758	0.0989823	0.147112	1.77498e-23
														Systolic blood pressure	PC 18:1;0_20:3;0	0.0130276	0.0118137	-0.0101308	0.036186	0.270173	0.11727	0.0117534	0.0942302	0.14031	2.71277e-23
														Systolic blood pressure	PC 18:0;0_18:1;0	-0.000365453	0.0118128	-0.0235221	0.0227912	0.975321	0.11561	0.011753	0.0925702	0.138649	1.0908e-22
														Systolic blood pressure	PC 14:0;0_18:1;0	0.00501353	0.0119024	-0.0183187	0.0283457	0.673606	0.116487	0.0118562	0.0932452	0.139729	1.229e-22
														Systolic blood pressure	TAG 53:2;0	0.0106255	0.0119683	-0.012836	0.034087	0.374677	0.116386	0.0119142	0.0930307	0.139742	2.13559e-22
														Systolic blood pressure	PC 18:0;0_18:3;0	0.00515499	0.0122548	-0.0188682	0.0291782	0.674022	0.118641	0.0121551	0.0948134	0.142469	2.34419e-22
														Systolic blood pressure	PC O-18:1;0/16:0;0	-0.00193171	0.012036	-0.025526	0.0216626	0.872497	-0.114538	0.0119063	-0.137878	-0.0911977	9.01057e-22
														Systolic blood pressure	PI 18:0;0_20:3;0	0.0228231	0.0121456	-0.000986163	0.0466324	0.0602711	0.114402	0.0120581	0.0907647	0.13804	3.20301e-21
														Systolic blood pressure	PC 15:0;0_18:1;0	0.0143307	0.0124703	-0.0101153	0.0387767	0.250523	0.116607	0.012328	0.0924406	0.140774	4.26757e-21
														Systolic blood pressure	PC 16:0;0_17:1;0	-0.006173	0.0119038	-0.029508	0.017162	0.604075	0.111686	0.0118183	0.088519	0.134854	4.50025e-21
														Systolic blood pressure	TAG 52:3;0	0.0306883	0.0118064	0.00754422	0.0538323	0.00936087	0.110993	0.0117454	0.0879681	0.134017	4.50289e-21
														Systolic blood pressure	PE 18:0;0_20:4;0	0.0132153	0.0118183	-0.00995207	0.0363827	0.263516	0.11039	0.0117533	0.0873503	0.13343	7.74141e-21
														Systolic blood pressure	TAG 50:5;0	0.0631923	0.0134663	0.0367931	0.0895915	2.76261e-06	0.125124	0.0133444	0.098964	0.151285	9.74801e-21
														Systolic blood pressure	CE 14:0;0	0.00997806	0.0118114	-0.0131757	0.0331318	0.398259	0.109596	0.0117606	0.0865418	0.13265	1.53588e-20
														Systolic blood pressure	DAG 18:1;0_18:1;0	0.022112	0.012041	-0.0014921	0.0457162	0.0663429	0.111371	0.0119847	0.0878777	0.134865	1.98042e-20
														Systolic blood pressure	PC 16:1;0_18:1;0	0.0135114	0.0118212	-0.00966169	0.0366845	0.253086	0.109192	0.0117649	0.0861288	0.132254	2.18323e-20
														Systolic blood pressure	PC 18:0;0_20:4;0	-0.00633892	0.0118117	-0.0294934	0.0168155	0.591517	0.107557	0.0117548	0.084514	0.1306	7.29977e-20
														Systolic blood pressure	TAG 56:6;0	0.024037	0.0118202	0.000865938	0.0472081	0.0420333	0.10735	0.0117731	0.0842709	0.130429	9.77479e-20
														Systolic blood pressure	DAG 16:0;0_18:2;0	0.040064	0.0128218	0.0149286	0.0651993	0.00178846	0.113332	0.012775	0.088289	0.138376	9.3652e-19
														Systolic blood pressure	TAG 58:7;0	0.0335212	0.0136591	0.00674377	0.0602986	0.0141543	0.119246	0.0135884	0.0926068	0.145884	2.25007e-18
														Systolic blood pressure	PC 18:0;0_20:2;0	0.00472996	0.013184	-0.0211156	0.0305755	0.719783	0.112768	0.0129539	0.0873733	0.138162	4.08249e-18
														Systolic blood pressure	Cer 40:1;2	0.0126203	0.0118531	-0.0106153	0.0358559	0.287036	0.100956	0.0118164	0.0777919	0.124119	1.57497e-17
														Systolic blood pressure	PE 18:0;0_18:2;0	0.0282739	0.011846	0.00505221	0.0514955	0.0170222	0.1004	0.0118124	0.0772439	0.123555	2.29622e-17
														Systolic blood pressure	PI 16:0;0_18:2;0	0.0194625	0.0119635	-0.00398951	0.0429146	0.103819	0.101233	0.0119143	0.0778773	0.124589	2.35989e-17
														Systolic blood pressure	PC O-16:1;0/18:0;0	-0.0189972	0.0122231	-0.0429582	0.00496392	0.120182	-0.102633	0.0120924	-0.126338	-0.0789277	2.5743e-17
														Systolic blood pressure	PC O-16:0;0/20:3;0	0.00343732	0.012245	-0.0205668	0.0274414	0.778939	0.103248	0.0121728	0.0793859	0.127111	2.69913e-17
														Systolic blood pressure	LPC 18:1;0	-0.00846204	0.0118115	-0.0316161	0.014692	0.473754	-0.0987791	0.0117714	-0.121855	-0.0757036	5.73461e-17
														Systolic blood pressure	TAG 52:5;0	0.0396617	0.011805	0.0165204	0.062803	0.000784236	0.0973093	0.0117693	0.0742379	0.120381	1.60988e-16
														Systolic blood pressure	TAG 56:5;0	0.028173	0.0135987	0.00151413	0.0548318	0.0383363	0.110466	0.0134623	0.0840744	0.136857	2.83658e-16
														Systolic blood pressure	TAG 56:7;0	0.0202979	0.0118256	-0.00288385	0.0434797	0.0861263	0.0955361	0.0117874	0.0724293	0.118643	6.16343e-16
														Systolic blood pressure	PC 14:0;0_18:2;0	0.0304158	0.0120634	0.00676774	0.0540639	0.0117139	0.0974392	0.012024	0.0738684	0.12101	6.26356e-16
														Systolic blood pressure	CE 17:1;0	-0.00043071	0.0118249	-0.023611	0.0227496	0.970945	0.0947386	0.0117758	0.0716546	0.117823	1.00073e-15
														Systolic blood pressure	PI 18:0;0_20:4;0	0.00738261	0.0118116	-0.0157717	0.0305369	0.531972	0.0945599	0.0117553	0.0715161	0.117604	1.01006e-15
														Systolic blood pressure	TAG 51:3;0	0.0280817	0.0118444	0.00486321	0.0513002	0.0177718	0.0945816	0.0118026	0.0714449	0.117718	1.29304e-15
														Systolic blood pressure	PC O-16:0;0/18:1;0	0.0036317	0.012036	-0.0199625	0.0272259	0.762862	-0.0934175	0.0119262	-0.116796	-0.0700385	5.47813e-15
														Systolic blood pressure	Cer 42:1;2	0.00741184	0.0118116	-0.0157424	0.0305661	0.530349	0.091817	0.0117723	0.0687399	0.114894	7.10256e-15
														Systolic blood pressure	PE 16:0;0_20:4;0	0.022611	0.0122996	-0.0015002	0.0467222	0.0660556	0.0923282	0.01221	0.0683927	0.116264	4.5153e-14
														Systolic blood pressure	PC O-18:1;0/18:2;0	-0.0117596	0.0122321	-0.0357384	0.0122191	0.336397	-0.0912693	0.0121786	-0.115143	-0.0673954	7.52866e-14
														Systolic blood pressure	PC 18:1;0_20:2;0	0.0221709	0.0130741	-0.0034592	0.047801	0.0899797	0.0958934	0.0130091	0.0703908	0.121396	1.92561e-13
														Systolic blood pressure	PC 16:1;0_20:4;0	-0.00633709	0.0134168	-0.0326393	0.0199651	0.636714	0.0979596	0.0132964	0.0718935	0.124026	1.99506e-13
														Systolic blood pressure	TAG 52:4;0	0.0344376	0.0118049	0.0112964	0.0575788	0.00354265	0.0853878	0.011773	0.0623092	0.108466	4.51046e-13
														Systolic blood pressure	PE 16:0;0_18:2;0	0.0327951	0.0136269	0.00608095	0.0595092	0.0161328	0.095235	0.0132719	0.0692167	0.121253	8.16005e-13
														Systolic blood pressure	HDL-C	-0.0303585	0.0118097	-0.053509	-0.00720801	0.010171	-0.0841736	0.01177	-0.107246	-0.0611009	9.43286e-13
														Systolic blood pressure	PC O-18:2;0/18:1;0	-0.0246264	0.0122651	-0.04867	-0.000582806	0.0447009	-0.0872766	0.0122275	-0.111246	-0.0633067	1.04967e-12
														Systolic blood pressure	PC O-18:2;0/18:2;0	-0.00633631	0.0118182	-0.0295035	0.0168309	0.591873	-0.0839978	0.0117993	-0.107128	-0.0608677	1.19435e-12
														Systolic blood pressure	TAG 54:6;0	0.0337255	0.0119109	0.0103766	0.0570745	0.00464642	0.0825917	0.0119129	0.0592387	0.105945	4.48804e-12
														Systolic blood pressure	PC 17:0;0_18:2;0	-0.00509145	0.0118152	-0.0282527	0.0180699	0.666537	-0.0814259	0.0117976	-0.104553	-0.0582992	5.57073e-12
														Systolic blood pressure	PC O-16:0;0/16:1;0	0.0126686	0.0132425	-0.0132918	0.0386291	0.33878	0.0897772	0.0132188	0.0638633	0.115691	1.22267e-11
														Systolic blood pressure	PC 16:0;0_20:5;0	-0.00231497	0.0118119	-0.0254699	0.0208399	0.844627	0.0796806	0.0117848	0.0565788	0.102782	1.47575e-11
														Systolic blood pressure	TAG 56:4;0	0.0157832	0.0131211	-0.00993914	0.0415055	0.229071	0.0876716	0.0130325	0.062123	0.11322	1.89658e-11
														Systolic blood pressure	LPC 18:0;0	-0.0113678	0.0118112	-0.0345213	0.0117857	0.335854	-0.0787563	0.0117981	-0.101884	-0.0556284	2.652e-11
														Systolic blood pressure	PC 18:2;0_20:1;0	-0.00720474	0.0134441	-0.0335605	0.019151	0.592046	-0.0885263	0.0133926	-0.114781	-0.0622716	4.20295e-11
														Systolic blood pressure	TAG 54:3;0	0.0219192	0.0118138	-0.00123942	0.0450779	0.0635826	0.0770768	0.0117968	0.0539517	0.100202	6.85679e-11
														Systolic blood pressure	TAG 54:7;0	0.0269424	0.0120946	0.00323328	0.0506515	0.0259367	0.0788981	0.0120746	0.055228	0.102568	6.85784e-11
														Systolic blood pressure	DAG 18:1;0_18:3;0	0.015221	0.0123587	-0.00900615	0.0394481	0.218144	0.0803126	0.0123783	0.056047	0.104578	9.32433e-11
														Systolic blood pressure	PC 16:0;0_22:5;0	0.00704555	0.0118125	-0.0161104	0.0302015	0.550894	0.0751357	0.0117842	0.0520352	0.0982363	1.93141e-10
														Systolic blood pressure	CE 18:1;0	-0.00391789	0.0118119	-0.0270726	0.0192368	0.740132	0.0751418	0.0117924	0.0520252	0.0982584	1.98105e-10
														Systolic blood pressure	PC O-16:1;0/18:2;0	-0.009469	0.0118727	-0.0327431	0.0138051	0.425163	-0.0744749	0.011862	-0.0977279	-0.0512219	3.62175e-10
														Systolic blood pressure	TAG 53:3;0	0.023292	0.0118577	4.73859e-05	0.0465365	0.0495349	0.0733489	0.0118412	0.0501367	0.0965612	6.17819e-10
														Systolic blood pressure	PC 18:0;0_20:5;0	-0.00210149	0.0118606	-0.0253518	0.0211488	0.85937	0.0723243	0.0118317	0.0491307	0.0955179	1.03107e-09
														Systolic blood pressure	PI 18:1;0_18:1;0	0.00647287	0.0118175	-0.0166929	0.0296387	0.58389	-0.0721284	0.011823	-0.095305	-0.0489519	1.11128e-09
														Systolic blood pressure	PI 18:1;0_18:2;0	0.00499021	0.0124306	-0.0193778	0.0293582	0.688104	-0.0750702	0.0123671	-0.0993139	-0.0508265	1.35048e-09
														Systolic blood pressure	PC O-16:0;0/18:2;0	-0.00332441	0.0118252	-0.0265052	0.0198564	0.778619	-0.0711981	0.0118116	-0.0943524	-0.0480438	1.745e-09
														Systolic blood pressure	Cer 42:2;2	0.00150098	0.0118134	-0.0216567	0.0246587	0.898898	0.0706328	0.0117969	0.0475074	0.0937582	2.23527e-09
														Systolic blood pressure	DAG 18:1;0_18:2;0	0.0346146	0.0122954	0.0105117	0.0587175	0.00488822	0.0734163	0.0122671	0.0493688	0.0974639	2.28046e-09
														Systolic blood pressure	TAG 56:3;0	0.016573	0.0128046	-0.00852845	0.0416745	0.195609	0.0752165	0.012719	0.0502829	0.10015	3.52443e-09
														Systolic blood pressure	PC 16:0;0_20:1;0	0.0131555	0.0120817	-0.0105283	0.0368393	0.276245	0.0708971	0.0120457	0.0472838	0.0945104	4.15141e-09
														Systolic blood pressure	SM 36:2;2	-0.0243208	0.0118085	-0.047469	-0.00117254	0.0394737	0.0678744	0.0118062	0.0447308	0.0910179	9.34425e-09
														Systolic blood pressure	PC O-16:1;0/18:1;0	-0.00952709	0.011829	-0.0327155	0.0136613	0.420616	-0.0672847	0.0118039	-0.090424	-0.0441455	1.24455e-08
														Systolic blood pressure	PC O-18:0;0/16:1;0	0.00960573	0.0130397	-0.0159567	0.0351682	0.461361	0.0735139	0.0129102	0.0482052	0.0988226	1.29854e-08
														Systolic blood pressure	TAG 56:8;0	0.0246122	0.0121123	0.000868238	0.0483562	0.042193	0.0688423	0.012139	0.0450461	0.0926386	1.47675e-08
														Systolic blood pressure	SM 34:1;2	-0.0152488	0.0118106	-0.038401	0.00790344	0.196706	-0.0666199	0.0118	-0.0897515	-0.0434883	1.70787e-08
														Systolic blood pressure	PC 18:2;0_18:2;0	0.00536998	0.0118118	-0.0177846	0.0285246	0.64939	-0.066583	0.011806	-0.0897262	-0.0434397	1.76792e-08
														Systolic blood pressure	PC 18:1;0_18:2;0	0.00122279	0.0118119	-0.0219321	0.0243777	0.917552	-0.0653514	0.0118084	-0.0884994	-0.0422034	3.2354e-08
														Systolic blood pressure	PC 16:1;0_18:2;0	0.0189164	0.0118201	-0.00425446	0.0420873	0.109563	0.0646772	0.0118073	0.0415314	0.087823	4.45484e-08
														Systolic blood pressure	CE 20:2;0	-0.000698593	0.0131078	-0.0263948	0.0249976	0.957498	-0.0708993	0.0130247	-0.0964325	-0.0453661	5.43924e-08
														Systolic blood pressure	PC 14:0;0_16:0;0	0.0168622	0.0136001	-0.00979933	0.0435237	0.21508	0.0727156	0.0135271	0.0461972	0.099234	7.95062e-08
														Systolic blood pressure	PC 16:0;0_18:0;0	0.00350428	0.0118236	-0.0196736	0.0266821	0.766949	0.0631256	0.0118232	0.0399485	0.0863026	9.62865e-08
														Systolic blood pressure	TAG 51:4;0	0.044806	0.0137686	0.0178139	0.0717981	0.00114425	0.0738405	0.0138476	0.0466934	0.100988	1.0103e-07
														Systolic blood pressure	PC 16:0;0_16:0;0	0.0137755	0.0118108	-0.00937719	0.0369282	0.243513	0.0627692	0.0117867	0.0396638	0.0858745	1.0378e-07
														Systolic blood pressure	Cer 40:2;2	0.00919942	0.0138166	-0.0178868	0.0362856	0.505552	0.0726444	0.0136989	0.0457889	0.0995	1.18604e-07
														Systolic blood pressure	PC 18:1;0_20:4;0	0.00426661	0.0118118	-0.0188881	0.0274213	0.71795	0.0623383	0.0118061	0.0391948	0.0854818	1.32868e-07
														Systolic blood pressure	TAG 53:4;0	0.0294825	0.0124078	0.00515913	0.0538058	0.0175243	0.0652416	0.0124101	0.0409136	0.0895696	1.51027e-07
														Systolic blood pressure	PC O-16:0;0/20:4;0	-0.00328583	0.0118119	-0.0264406	0.019869	0.780883	0.0619308	0.0118063	0.038787	0.0850746	1.60262e-07
														Systolic blood pressure	PI 16:0;0_18:1;0	0.0196923	0.0118275	-0.00349318	0.0428777	0.095966	0.0613988	0.0118271	0.0382142	0.0845834	2.14514e-07
														Systolic blood pressure	PC 18:2;0_20:3;0	0.00514594	0.0122742	-0.0189155	0.0292073	0.675048	0.063509	0.0122959	0.039405	0.087613	2.4745e-07
														Systolic blood pressure	Total cholesterol	0.00242602	0.0118151	-0.0207351	0.0255871	0.837318	0.0608552	0.0117961	0.0377314	0.0839791	2.55062e-07
														Systolic blood pressure	PC O-16:1;0/20:3;0	-0.00131035	0.0121822	-0.0251912	0.0225705	0.914345	0.0625316	0.0121417	0.03873	0.0863332	2.67664e-07
														Systolic blood pressure	SM 36:1;2	-0.0172272	0.0118102	-0.0403787	0.00592429	0.1447	0.0575883	0.0118148	0.0344278	0.0807489	1.11581e-06
														Systolic blood pressure	CE 17:0;0	-0.0216167	0.0119271	-0.0449973	0.00176394	0.0699659	-0.0563006	0.0119378	-0.0797024	-0.0328989	2.44993e-06
														Systolic blood pressure	CE 20:4;0	-0.00428094	0.0118118	-0.0274356	0.0188738	0.717043	0.055104	0.011812	0.031949	0.0782589	3.14078e-06
														Systolic blood pressure	TAG 54:5;0	0.0352569	0.0118289	0.0120687	0.058445	0.00288679	0.0545083	0.0118468	0.031285	0.0777317	4.27581e-06
														Systolic blood pressure	PE O-16:1;0/20:4;0	-0.00132779	0.0118183	-0.0244952	0.0218396	0.910549	0.0542061	0.0118083	0.0310583	0.0773538	4.49733e-06
														Systolic blood pressure	SM 34:2;2	-0.0258252	0.011808	-0.0489724	-0.00267806	0.0287678	0.0531823	0.011809	0.0300332	0.0763314	6.78883e-06
														Systolic blood pressure	CE 16:0;0	0.00482865	0.0118118	-0.018326	0.0279833	0.6827	0.0528494	0.0118057	0.0297068	0.075992	7.70122e-06
														Systolic blood pressure	PC 16:0;0_18:2;0	0.00777413	0.0118116	-0.0153801	0.0309283	0.510445	0.0525939	0.0118016	0.0294593	0.0757286	8.45758e-06
														Systolic blood pressure	LDL-C	0.00400153	0.0119089	-0.0193435	0.0273465	0.736872	0.0520631	0.0118741	0.0287863	0.0753399	1.1789e-05
														Systolic blood pressure	PC 18:0;0_22:6;0	-0.00317738	0.0119515	-0.026606	0.0202512	0.790358	0.0507331	0.0119341	0.0273387	0.0741275	2.15482e-05
														Systolic blood pressure	PC O-17:0;0/17:1;0	0.00120233	0.012111	-0.0225389	0.0249436	0.920922	0.0509729	0.0120158	0.0274181	0.0745277	2.24312e-05
														Systolic blood pressure	Chol	0.00625332	0.011827	-0.0169312	0.0294378	0.597009	0.0463097	0.0118095	0.0231595	0.0694598	8.88646e-05
														Type 2 diabetes	TAG 50:1;0	0.109817	0.0117753	0.0867342	0.1329	1.43794e-20	0.802068	0.0454829	0.712908	0.891228	3.67963e-68
														Type 2 diabetes	PC O-16:1;0/18:1;0	-0.108102	0.0117626	-0.13116	-0.0850436	5.04672e-20	-0.751641	0.045779	-0.841381	-0.6619	1.70363e-59
														Type 2 diabetes	PC O-16:0;0/18:2;0	-0.103515	0.0117648	-0.126578	-0.0804529	1.71267e-18	-0.700998	0.0458463	-0.79087	-0.611125	5.86519e-52
														Type 2 diabetes	Triglycerides	0.102396	0.0117522	0.0793576	0.125433	3.63731e-18	0.690456	0.0456908	0.600889	0.780024	8.20618e-51
														Type 2 diabetes	PC O-16:1;0/18:2;0	-0.0958902	0.0118232	-0.119067	-0.0727131	5.90262e-16	-0.699431	0.046772	-0.791118	-0.607744	8.37274e-50
														Type 2 diabetes	TAG 48:1;0	0.101101	0.0118673	0.0778378	0.124365	1.94408e-17	0.682201	0.0458187	0.592382	0.772019	2.19121e-49
														Type 2 diabetes	TAG 50:2;0	0.0952937	0.01177	0.0722211	0.118366	6.60317e-16	0.665138	0.0457432	0.575468	0.754808	3.13386e-47
														Type 2 diabetes	TAG 48:0;0	0.108941	0.0135284	0.0824195	0.135462	9.85971e-16	0.692901	0.0481621	0.598485	0.787318	4.32366e-46
														Type 2 diabetes	TAG 52:2;0	0.0963403	0.011771	0.0732656	0.119415	3.20892e-16	0.637469	0.0457988	0.54769	0.727248	1.78482e-43
														Type 2 diabetes	DAG 16:0;0_18:1;0	0.0825837	0.0126262	0.0578321	0.107335	6.6063e-11	0.634748	0.0472356	0.54215	0.727346	1.31264e-40
														Type 2 diabetes	TAG 51:1;0	0.097417	0.0135727	0.0708091	0.124025	8.04787e-13	0.631538	0.0480594	0.537322	0.725753	7.38186e-39
														Type 2 diabetes	HDL-C	-0.114284	0.0117369	-0.137292	-0.091276	2.87676e-22	-0.599461	0.0458697	-0.68938	-0.509543	1.36819e-38
														Type 2 diabetes	PC O-18:2;0/18:2;0	-0.113618	0.0117549	-0.136662	-0.0905754	5.74982e-22	-0.594371	0.0460574	-0.684658	-0.504085	1.10899e-37
														Type 2 diabetes	LPC 18:2;0	-0.107666	0.0117433	-0.130687	-0.0846459	6.1711e-20	-0.583543	0.045898	-0.673517	-0.49357	1.22844e-36
														Type 2 diabetes	TAG 51:2;0	0.0911856	0.0117859	0.0680817	0.11429	1.15951e-14	0.581626	0.0459493	0.491552	0.671701	2.47646e-36
														Type 2 diabetes	TAG 48:2;0	0.091547	0.0118571	0.0683034	0.114791	1.31516e-14	0.578392	0.0460125	0.488194	0.66859	7.42622e-36
														Type 2 diabetes	TAG 49:1;0	0.0963172	0.0131017	0.070633	0.122001	2.22975e-13	0.603729	0.0480814	0.509471	0.697986	1.05753e-35
														Type 2 diabetes	PC O-18:2;0/16:0;0	-0.0889443	0.0117814	-0.112039	-0.0658491	4.91029e-14	-0.575184	0.0460906	-0.665535	-0.484832	2.25436e-35
														Type 2 diabetes	TAG 50:3;0	0.0878975	0.0117705	0.0648238	0.110971	9.13483e-14	0.563638	0.045935	0.473592	0.653685	2.88436e-34
														Type 2 diabetes	PC O-16:0;0/18:1;0	-0.0928245	0.0119475	-0.116245	-0.0694036	9.02715e-15	-0.581652	0.0477936	-0.675342	-0.487962	9.87158e-34
														Type 2 diabetes	TAG 46:1;0	0.0813543	0.012768	0.0563244	0.106384	2.00676e-10	0.560548	0.04758	0.467274	0.653822	1.07946e-31
														Type 2 diabetes	DAG 16:0;0_18:2;0	0.0915467	0.012823	0.066409	0.116684	1.0482e-12	0.561451	0.0476726	0.467996	0.654906	1.1294e-31
														Type 2 diabetes	PC O-18:1;0/16:0;0	-0.0886622	0.0119521	-0.112092	-0.0652324	1.32904e-13	-0.552743	0.0478429	-0.64653	-0.458956	1.35073e-30
														Type 2 diabetes	TAG 53:2;0	0.0843809	0.0119319	0.0609908	0.107771	1.67656e-12	0.535083	0.046321	0.44428	0.625887	1.37148e-30
														Type 2 diabetes	PE 18:0;0_20:4;0	0.0414115	0.011823	0.0182349	0.0645881	0.000463516	0.522963	0.0460451	0.432701	0.613225	1.21801e-29
														Type 2 diabetes	PC O-18:1;0/18:2;0	-0.100577	0.0121167	-0.124329	-0.0768241	1.24061e-16	-0.577839	0.0508958	-0.677611	-0.478067	1.32726e-29
														Type 2 diabetes	TAG 52:3;0	0.0856263	0.0117687	0.0625563	0.108696	3.8097e-13	0.519716	0.0460051	0.429533	0.6099	2.40363e-29
														Type 2 diabetes	PE 18:0;0_18:2;0	0.0317195	0.0118589	0.00847249	0.0549664	0.00749582	0.518317	0.0461466	0.427856	0.608778	4.97787e-29
														Type 2 diabetes	TAG 56:6;0	0.0908414	0.0117976	0.0677146	0.113968	1.54399e-14	0.513953	0.0460618	0.423658	0.604247	1.12969e-28
														Type 2 diabetes	SM 34:1;2	-0.0732583	0.0117802	-0.096351	-0.0501656	5.29259e-10	-0.506312	0.0460258	-0.596536	-0.416088	6.34193e-28
														Type 2 diabetes	TAG 54:3;0	0.068934	0.0117959	0.0458105	0.0920575	5.32357e-09	0.502236	0.0460343	0.411995	0.592477	1.69793e-27
														Type 2 diabetes	TAG 49:2;0	0.0777631	0.0128116	0.0526478	0.102878	1.35872e-09	0.519537	0.0479435	0.425551	0.613523	4.0912e-27
														Type 2 diabetes	TAG 48:3;0	0.0785138	0.0120437	0.0549044	0.102123	7.57758e-11	0.500656	0.0465831	0.409339	0.591974	9.92777e-27
														Type 2 diabetes	SM 40:2;2	-0.038046	0.0118034	-0.0611842	-0.0149079	0.00127285	-0.491251	0.0460485	-0.58152	-0.400983	2.26156e-26
														Type 2 diabetes	DAG 16:1;0_18:1;0	0.0594918	0.0127544	0.0344887	0.0844949	3.16005e-06	0.503756	0.0474584	0.410722	0.596791	4.25714e-26
														Type 2 diabetes	TAG 50:4;0	0.083324	0.0117798	0.060232	0.106416	1.65461e-12	0.4882	0.0460546	0.39792	0.578481	4.62262e-26
														Type 2 diabetes	DAG 18:1;0_18:1;0	0.0689235	0.0120646	0.0452731	0.0925738	1.15738e-08	0.491773	0.0466357	0.400352	0.583193	8.42568e-26
														Type 2 diabetes	LPC 18:1;0	-0.0896845	0.0117644	-0.112746	-0.0666229	2.78893e-14	-0.483643	0.0460598	-0.573934	-0.393353	1.31956e-25
														Type 2 diabetes	PE 16:0;0_20:4;0	0.022997	0.0122714	-0.00105884	0.0470529	0.0609693	0.477674	0.0469303	0.385676	0.569673	3.71799e-24
														Type 2 diabetes	TAG 51:3;0	0.0854045	0.011831	0.0622123	0.108597	5.79178e-13	0.46136	0.046277	0.370644	0.552077	2.9431e-23
														Type 2 diabetes	TAG 56:3;0	0.0640097	0.0127409	0.039033	0.0889864	5.20475e-07	0.476827	0.0479426	0.382843	0.570812	3.92665e-23
														Type 2 diabetes	TAG 56:5;0	0.0718269	0.0135118	0.0453385	0.0983154	1.10351e-07	0.497894	0.0500567	0.399763	0.596025	4.09198e-23
														Type 2 diabetes	SM 42:2;2	-0.0446152	0.0118002	-0.067747	-0.0214833	0.000157541	-0.455454	0.0460998	-0.545823	-0.365085	7.13268e-23
														Type 2 diabetes	TAG 58:7;0	0.0953478	0.0135806	0.0687244	0.121971	2.47658e-12	0.498781	0.0509865	0.398827	0.598736	2.0516e-22
														Type 2 diabetes	PC O-18:1;0/20:4;0	-0.0587433	0.0117916	-0.0818584	-0.0356283	6.44715e-07	-0.448375	0.0461097	-0.538764	-0.357987	3.26366e-22
														Type 2 diabetes	TAG 52:4;0	0.0777276	0.0117762	0.0546427	0.100812	4.39359e-11	0.442579	0.0461173	0.352176	0.532983	1.11271e-21
														Type 2 diabetes	PE 18:1;0_18:1;0	0.0144181	0.0119288	-0.00896585	0.0378021	0.226825	0.443915	0.0464042	0.352949	0.534882	1.49809e-21
														Type 2 diabetes	TAG 46:2;0	0.0619311	0.0135306	0.0354057	0.0884565	4.81928e-06	0.465063	0.0492236	0.368565	0.561561	5.00292e-21
														Type 2 diabetes	PC O-16:1;0/16:0;0	-0.071757	0.0129319	-0.0971082	-0.0464058	3.0015e-08	-0.507572	0.053998	-0.613428	-0.401716	7.65418e-21
														Type 2 diabetes	TAG 53:3;0	0.0735718	0.0118468	0.0503485	0.0967951	5.58783e-10	0.426295	0.0462818	0.335569	0.517021	4.1837e-20
														Type 2 diabetes	CE 18:2;0	-0.0368467	0.0118039	-0.0599859	-0.0137076	0.00180608	-0.418202	0.0461491	-0.508667	-0.327736	1.62716e-19
														Type 2 diabetes	PC 16:0;0_16:1;0	0.0401233	0.0118057	0.0169807	0.0632659	0.000680908	0.418295	0.0461927	0.327743	0.508846	1.7267e-19
														Type 2 diabetes	TAG 52:5;0	0.0809104	0.0117759	0.0578263	0.103995	6.91694e-12	0.417774	0.04615	0.327306	0.508241	1.77297e-19
														Type 2 diabetes	PC O-16:1;0/20:4;0	-0.043128	0.0129268	-0.0684692	-0.0177869	0.000854081	-0.462677	0.0516507	-0.563931	-0.361423	4.34651e-19
														Type 2 diabetes	TAG 56:4;0	0.0649865	0.0130447	0.039414	0.0905589	6.48055e-07	0.456994	0.0517737	0.355498	0.55849	1.40482e-18
														Type 2 diabetes	TAG 56:7;0	0.0869747	0.0117976	0.0638479	0.110102	1.8669e-13	0.401845	0.0462181	0.311244	0.492446	4.27039e-18
														Type 2 diabetes	TAG 54:6;0	0.0818134	0.011854	0.0585761	0.105051	5.58189e-12	0.402213	0.0463659	0.311322	0.493104	5.08434e-18
														Type 2 diabetes	TAG 54:5;0	0.0692533	0.0118006	0.0461206	0.0923859	4.59066e-09	0.398557	0.0462225	0.307947	0.489167	7.97556e-18
														Type 2 diabetes	SM 34:2;2	-0.0574118	0.0117925	-0.0805286	-0.0342951	1.14846e-06	-0.396068	0.0461763	-0.486587	-0.305549	1.17757e-17
														Type 2 diabetes	PC 18:2;0_18:2;0	-0.0812309	0.0117729	-0.104309	-0.0581525	5.65207e-12	-0.393862	0.0461789	-0.484386	-0.303337	1.78169e-17
														Type 2 diabetes	LPC 18:0;0	-0.048717	0.0117984	-0.0718452	-0.0255887	3.68274e-05	-0.391147	0.0461824	-0.481678	-0.300616	2.95732e-17
														Type 2 diabetes	SM 38:2;2	-0.0448838	0.011823	-0.0680604	-0.0217073	0.000148074	-0.391815	0.0463605	-0.482695	-0.300935	3.45148e-17
														Type 2 diabetes	PC 18:0;0_20:3;0	0.073009	0.0117834	0.0499101	0.0961079	6.1148e-10	0.389174	0.0462288	0.298552	0.479797	4.5638e-17
														Type 2 diabetes	TAG 52:6;0	0.0883997	0.0123375	0.0642143	0.112585	8.62222e-13	0.400972	0.0476219	0.307617	0.494326	4.58333e-17
														Type 2 diabetes	PC O-18:2;0/18:1;0	-0.100656	0.0121404	-0.124455	-0.0768566	1.3463e-16	-0.427351	0.0512457	-0.527809	-0.326893	8.99678e-17
														Type 2 diabetes	TAG 54:4;0	0.0591153	0.0118053	0.0359735	0.0822572	5.6452e-07	0.378878	0.0462416	0.288231	0.469525	2.98231e-16
														Type 2 diabetes	PI 16:0;0_20:4;0	0.0487053	0.0135153	0.02221	0.0752006	0.000316466	0.42428	0.0519711	0.322396	0.526164	3.98916e-16
														Type 2 diabetes	PC 16:0;0_20:3;0	0.0611223	0.0117899	0.0380107	0.0842339	2.22748e-07	0.37324	0.0462028	0.282669	0.463811	7.64693e-16
														Type 2 diabetes	DAG 18:1;0_18:2;0	0.0690442	0.0123382	0.0448573	0.0932311	2.28199e-08	0.379189	0.0474468	0.286178	0.4722	1.55679e-15
														Type 2 diabetes	PC 16:1;0_18:0;0	0.0292935	0.0123651	0.00505385	0.0535331	0.0178629	0.366987	0.0481022	0.272691	0.461283	2.69727e-14
														Type 2 diabetes	PE 16:0;0_18:2;0	0.0191748	0.0135332	-0.00735566	0.0457053	0.156577	0.377638	0.0498794	0.279855	0.475422	4.32241e-14
														Type 2 diabetes	PC O-16:1;0/18:0;0	-0.0552847	0.0121329	-0.079069	-0.0315004	5.29042e-06	-0.362581	0.0488533	-0.458349	-0.266813	1.29705e-13
														Type 2 diabetes	TAG 50:5;0	0.0753811	0.0134501	0.0490136	0.101749	2.19034e-08	0.365678	0.0496738	0.268297	0.463058	2.08616e-13
														Type 2 diabetes	TAG 53:4;0	0.0662632	0.0124751	0.0418079	0.0907185	1.12267e-07	0.340991	0.0478545	0.24718	0.434802	1.1488e-12
														Type 2 diabetes	PC O-16:1;0/20:3;0	-0.0185994	0.0121768	-0.0424698	0.00527099	0.126697	-0.339833	0.0480727	-0.434071	-0.245595	1.71518e-12
														Type 2 diabetes	TAG 51:4;0	0.0480668	0.013821	0.0209719	0.0751617	0.000509628	0.360057	0.0521565	0.257808	0.462305	5.6814e-12
														Type 2 diabetes	PC O-18:0;0/20:4;0	-0.0268624	0.0119946	-0.0503756	-0.0033493	0.0251524	-0.32037	0.0474762	-0.413438	-0.227302	1.61964e-11
														Type 2 diabetes	TAG 54:7;0	0.0777334	0.0120812	0.0540505	0.101416	1.3249e-10	0.317676	0.0471849	0.225179	0.410173	1.80246e-11
														Type 2 diabetes	PI 16:0;0_18:2;0	0.01945	0.0119629	-0.00400091	0.042901	0.104024	0.313509	0.047149	0.221083	0.405936	3.16653e-11
														Type 2 diabetes	PC 18:2;0_20:1;0	-0.0688591	0.0134116	-0.0951511	-0.0425671	2.92917e-07	-0.370349	0.0559207	-0.479975	-0.260722	3.86023e-11
														Type 2 diabetes	Apo A1	-0.0677768	0.0117928	-0.0908942	-0.0446595	9.43984e-09	-0.302365	0.0462778	-0.393083	-0.211647	6.85684e-11
														Type 2 diabetes	Cer 40:1;2	0.0573827	0.0118268	0.0341987	0.0805667	1.24865e-06	0.300531	0.046507	0.209363	0.391698	1.10118e-10
														Type 2 diabetes	DAG 18:1;0_18:3;0	0.04446	0.0123248	0.0202994	0.0686206	0.000311627	0.306458	0.0476772	0.212995	0.399921	1.38586e-10
														Type 2 diabetes	PC 16:0;0_17:1;0	0.0100124	0.0118831	-0.0132821	0.0333069	0.399497	0.298548	0.0465181	0.207359	0.389738	1.47109e-10
														Type 2 diabetes	PC O-16:0;0/20:4;0	-0.0198811	0.0118096	-0.0430314	0.00326927	0.0923289	-0.293129	0.0462834	-0.383858	-0.2024	2.54378e-10
														Type 2 diabetes	PC 18:2;0_20:4;0	-0.0393632	0.01192	-0.0627299	-0.0159964	0.000963777	-0.294389	0.0468829	-0.386294	-0.202485	3.60447e-10
														Type 2 diabetes	CE 22:6;0	-0.0108847	0.0118131	-0.0340419	0.0122726	0.35687	-0.290167	0.0462862	-0.380901	-0.199432	3.84524e-10
														Type 2 diabetes	CE 16:1;0	0.0337054	0.0118056	0.0105629	0.0568478	0.00431562	0.285016	0.0462909	0.194273	0.37576	7.81018e-10
														Type 2 diabetes	PC O-16:2;0/18:0;0	-0.0654226	0.0122493	-0.0894351	-0.0414102	9.5521e-08	-0.294102	0.0480445	-0.388284	-0.199919	9.80005e-10
														Type 2 diabetes	CE 20:2;0	-0.0655974	0.0129632	-0.0910101	-0.0401847	4.31449e-07	-0.331157	0.0540964	-0.437206	-0.225108	9.86595e-10
														Type 2 diabetes	Apo B	0.0630271	0.0117965	0.0399026	0.0861517	9.42991e-08	0.281528	0.0462961	0.190774	0.372282	1.25563e-09
														Type 2 diabetes	PC 18:1;0_18:2;0	-0.0787055	0.0117753	-0.101789	-0.0556225	2.50057e-11	-0.273981	0.0462997	-0.364742	-0.18322	3.41808e-09
														Type 2 diabetes	TAG 56:8;0	0.0758648	0.0120935	0.0521578	0.0995718	3.75406e-10	0.272636	0.0469169	0.180664	0.364607	6.49005e-09
														Type 2 diabetes	LPC 20:4;0	-0.0365777	0.0127028	-0.0614796	-0.0116758	0.00399674	-0.280164	0.0500192	-0.378219	-0.182109	2.22054e-08
														Type 2 diabetes	PC 16:0;0_18:1;0	0.00955576	0.0118114	-0.0135981	0.0327096	0.418526	0.255818	0.0463142	0.165028	0.346607	3.43927e-08
														Type 2 diabetes	PC 18:0;0_18:1;0	0.00965702	0.0118121	-0.0134982	0.0328123	0.41364	0.254456	0.0463155	0.163664	0.345248	4.06497e-08
														Type 2 diabetes	PC O-16:0;0/16:0;0	-0.0405727	0.012305	-0.0646944	-0.016451	0.00098149	-0.26665	0.049397	-0.363485	-0.169816	6.96939e-08
														Type 2 diabetes	LPC 16:0;0	-0.0343528	0.011805	-0.057494	-0.0112115	0.00362515	-0.247784	0.0463203	-0.338585	-0.156982	9.09986e-08
														Type 2 diabetes	PC 15:0;0_18:1;0	0.00783557	0.01239	-0.016453	0.0321241	0.527142	0.251328	0.0500899	0.153136	0.349521	5.37344e-07
														Type 2 diabetes	PI 18:1;0_18:2;0	-0.0557224	0.0124017	-0.0800339	-0.031411	7.14032e-06	-0.250609	0.0500853	-0.348793	-0.152425	5.77374e-07
														Type 2 diabetes	PC 16:0;0_20:4;0	0.0453793	0.0117998	0.0222482	0.0685103	0.000121214	0.231498	0.0463321	0.140674	0.322323	5.97614e-07
														Type 2 diabetes	PC O-18:1;0/20:3;0	-0.0336754	0.0121225	-0.0574393	-0.00991151	0.00548569	-0.239352	0.0483908	-0.334213	-0.144491	7.74685e-07
														Type 2 diabetes	PI 18:0;0_20:3;0	0.0248315	0.0121683	0.000977849	0.0486851	0.0413218	0.233696	0.0476848	0.140219	0.327173	9.7642e-07
														Type 2 diabetes	PC O-18:0;0/14:0;0	-0.0678051	0.0124285	-0.0921691	-0.0434412	5.06114e-08	-0.239888	0.0498823	-0.337674	-0.142103	1.55059e-06
														Type 2 diabetes	PC 18:0;0_22:5;0	0.0442795	0.0121133	0.0205336	0.0680253	0.000258672	0.22775	0.0477779	0.13409	0.32141	1.91018e-06
														Type 2 diabetes	PC 17:0;0_18:2;0	-0.0444579	0.011804	-0.0675971	-0.0213186	0.000166981	-0.219629	0.0463411	-0.310471	-0.128787	2.18478e-06
														Type 2 diabetes	PC 16:0;0_22:4;0	0.0216292	0.0120657	-0.00202328	0.0452818	0.0730776	0.222703	0.047162	0.130251	0.315155	2.38081e-06
														Type 2 diabetes	PI 18:1;0_18:1;0	-0.0659995	0.0117967	-0.0891245	-0.0428744	2.29114e-08	-0.211544	0.0463909	-0.302484	-0.120604	5.19948e-06
														Type 2 diabetes	SM 32:1;2	-0.0187269	0.0118099	-0.0418777	0.00442399	0.112853	-0.206363	0.0463486	-0.29722	-0.115506	8.61976e-06
														Type 2 diabetes	TAG 58:8;0	0.0588709	0.0125153	0.0343367	0.0834051	2.6059e-06	0.213623	0.0482829	0.118972	0.308273	9.83226e-06
														Type 2 diabetes	PC O-16:0;0/22:5;0	-0.00233452	0.0128381	-0.0275019	0.0228328	0.855712	-0.21982	0.0517444	-0.321258	-0.118382	2.18773e-05
														Type 2 diabetes	SM 38:1;2	0.000637651	0.011812	-0.0225173	0.0237926	0.95695	-0.189824	0.0463585	-0.280701	-0.0989481	4.27352e-05
														Type 2 diabetes	PI 16:0;0_18:1;0	0.0157871	0.011822	-0.00738747	0.0389616	0.181787	0.187285	0.0464938	0.0961432	0.278426	5.67952e-05
														Type 2 diabetes	Cer 40:2;2	0.0374765	0.013813	0.0103974	0.0645557	0.0066866	0.215378	0.0536968	0.11011	0.320646	6.12967e-05
														Type 2 diabetes	LDL-C	0.0176292	0.0118825	-0.005664	0.0409224	0.137951	-0.187174	0.0476418	-0.280566	-0.0937819	8.61911e-05

## Sheet: Fig 5A
Data presented are the effect sizes (beta values) for the association of PGS with lipids presented in Fig 5A																			Data presented are the P values for the association of PGS with lipids presented in Fig 5A
Lipid	SHBG	Type 2 diabetes	BMI	Alanine aminotransferase	Gamma glutamyltransferase	Vitamin D	Insulin	Aspartate aminotransferase	Urate	C-reactive protein	Albumin	Direct bilirubin	Alzheimer	Calcium	Gout	Venous thromboembolism			Lipid	SHBG	Type 2 diabetes	BMI	Alanine aminotransferase	Gamma glutamyltransferase	Vitamin D	Insulin	Aspartate aminotransferase	Urate	C-reactive protein	Albumin	Direct bilirubin	Alzheimer's disease	Calcium	Gout	Venous thromboembolism
Total cholesterol	0.00280286	-0.0098691	0.00806645	0.0418665	0.0545319	-0.0543043	0.0099153	0.0395267	0.0103064	0.000486095	0.0565486	-0.0673063	0.0836731	0.0523144	0.0174576	0.0298097			Total cholesterol	0.812457	0.403526	0.494802	0.00039175	3.84061e-06	4.21748e-06	0.401249	0.000815519	0.38294	0.967176	1.6603e-06	1.16982e-08	1.28528e-12	9.34856e-06	0.139443	0.0116161
HDL-C	0.0996369	-0.114284	-0.100278	-0.0577887	-0.0257139	0.0047278	-0.0434153	-0.0147633	-0.0515863	-0.0405848	-0.00472486	-0.00054411	-0.00373207	0.0156496	-0.0217367	0.0140576			HDL-C	2.78843e-17	2.87676e-22	1.76718e-17	9.78406e-07	0.0294684	0.688994	0.000235974	0.211348	1.24326e-05	0.000588036	0.68917	0.963262	0.752045	0.185203	0.0657414	0.234098
LDL-C	-0.00920255	0.0176292	0.040295	0.0476375	0.0488123	-0.0391309	0.0110504	0.026048	0.013631	0.00680133	0.045198	-0.0794658	0.0929417	0.0385124	0.00936799	0.0228783			LDL-C	0.439232	0.137951	0.000702266	5.94038e-05	4.14619e-05	0.000988628	0.352197	0.0281945	0.251471	0.567206	0.000140638	2.22454e-11	4.54519e-15	0.00120792	0.430034	0.0543121
Triglycerides	-0.127616	0.102396	0.0911532	0.085622	0.0829438	-0.0703174	0.0609664	0.0578139	0.0805824	0.0595413	0.0448886	-0.00183704	0.00436434	0.0304781	0.0597412	0.0158987			Triglycerides	2.06541e-27	3.63731e-18	1.07062e-14	3.83436e-13	2.01107e-12	2.52405e-09	2.39317e-07	9.66288e-07	8.33423e-12	4.53839e-07	0.000143581	0.87642	0.711778	0.00985929	4.15988e-07	0.178391
Apo B	-0.0753061	0.0630271	0.0679393	0.0831144	0.0803681	-0.0646349	0.0435573	0.0549591	0.0484044	0.0312708	0.0598973	-0.0466525	0.0821689	0.0461192	0.0373174	0.0234209			Apo B	1.76692e-10	9.42991e-08	8.85617e-09	1.90055e-12	9.66457e-12	4.42507e-08	0.000227303	3.27571e-06	4.17912e-05	0.00812133	3.9533e-07	7.82932e-05	3.32369e-12	9.46996e-05	0.0015887	0.0475577
DAG 16:0;0_18:1;0	-0.0937398	0.0825837	0.0825465	0.0766061	0.0623088	-0.0276266	0.0456034	0.0459613	0.0586515	0.0401777	0.0165372	-0.00583306	0.0222681	0.0181644	0.0270432	0.0156318			DAG 16:0;0_18:1;0	8.94428e-14	6.6063e-11	5.98517e-11	1.49014e-09	7.93308e-07	0.0292833	0.000294409	0.000263101	3.61856e-06	0.00136408	0.191617	0.645007	0.0793766	0.151303	0.0329354	0.215217
DAG 16:0;0_18:2;0	-0.097077	0.0915467	0.0640943	0.0702105	0.0596323	-0.0408023	0.0451286	0.0535741	0.0496941	0.0449986	0.0352265	0.0119961	0.0198045	0.0230285	0.021225	0.0167494			DAG 16:0;0_18:2;0	3.0122e-14	1.0482e-12	5.99329e-07	5.46557e-08	3.97722e-06	0.00156322	0.000422752	2.79941e-05	0.000113019	0.000431503	0.00604228	0.350184	0.121745	0.0744218	0.100176	0.190685
DAG 16:1;0_18:1;0	-0.0937412	0.0594918	0.0895024	0.0465022	0.0541476	-0.0428791	0.0282294	0.0529779	0.0467923	0.0438976	0.0305863	-0.0191908	0.0107874	0.0179907	0.0278123	0.0245997			DAG 16:1;0_18:1;0	1.58758e-13	3.16005e-06	1.93532e-12	0.000273673	2.1331e-05	0.00077276	0.0259953	3.00182e-05	0.000243357	0.00053572	0.0160009	0.130777	0.39452	0.15695	0.0290316	0.053763
DAG 18:1;0_18:1;0	-0.0936876	0.0689235	0.0713722	0.0654955	0.0673224	-0.0462859	0.0477352	0.0551759	0.0583924	0.0502281	0.0375318	-0.0105553	0.0219637	0.0198768	0.0385451	0.0181284			DAG 18:1;0_18:1;0	6.1599e-15	1.15738e-08	3.18149e-09	5.88052e-08	2.30832e-08	0.000127354	7.47489e-05	4.52233e-06	1.27399e-06	2.98175e-05	0.00188339	0.38221	0.0687724	0.100077	0.00139778	0.132454
DAG 18:1;0_18:2;0	-0.08006	0.0690442	0.0453631	0.0563821	0.0568219	-0.0571912	0.0488878	0.0572445	0.0495767	0.0343259	0.0627238	0.00246723	0.0357527	0.0310573	0.0418456	0.0134991			DAG 18:1;0_18:2;0	6.747e-11	2.28199e-08	0.000226041	4.88527e-06	3.9068e-06	3.58582e-06	6.96548e-05	3.19484e-06	5.6925e-05	0.00516019	3.42307e-07	0.840869	0.0036909	0.0117915	0.000673026	0.272252
TAG 46:1;0	-0.103146	0.0813543	0.0594056	0.0818869	0.0525327	-0.0448152	0.0647997	0.0488841	0.0614306	0.028104	0.0299692	-0.0255319	-0.000221055	0.0155409	0.0353228	0.00805341			TAG 46:1;0	9.32649e-16	2.00676e-10	3.54191e-06	1.64095e-10	4.56557e-05	0.000503318	4.27066e-07	0.000159669	2.10195e-06	0.0275492	0.0199527	0.0476297	0.986244	0.228649	0.00606731	0.531846
TAG 48:0;0	-0.107086	0.108941	0.0891942	0.0922667	0.0522853	-0.0287408	0.049902	0.0551398	0.0534316	0.0296883	0.0121707	-0.0211021	0.00904858	0.01059	0.0237725	0.0241356			TAG 48:0;0	1.84754e-15	9.85971e-16	3.94467e-11	1.23986e-11	0.000106908	0.0344597	0.000231064	4.76829e-05	8.54178e-05	0.027713	0.367493	0.119714	0.507688	0.433104	0.0801193	0.0783813
TAG 48:1;0	-0.12876	0.101101	0.0869676	0.0834355	0.0647071	-0.0488308	0.0573811	0.0458748	0.0734959	0.0532185	0.0228086	-0.0233318	-0.0087089	0.0127343	0.0430566	0.0193255			TAG 48:1;0	2.05387e-27	1.94408e-17	2.86695e-13	2.5365e-12	6.14268e-08	4.35851e-05	1.51644e-06	0.000120193	7.55447e-10	8.12473e-06	0.0571264	0.0507064	0.465771	0.286497	0.00031586	0.105992
TAG 48:2;0	-0.121207	0.091547	0.0789848	0.0745938	0.0623084	-0.056209	0.0517945	0.0513985	0.067568	0.0382982	0.0318564	-0.0218396	-0.00176808	0.0156639	0.0416561	0.0208588			TAG 48:2;0	1.30264e-24	1.31516e-14	2.87674e-11	3.46275e-10	1.63875e-07	2.33611e-06	1.30181e-05	1.51973e-05	1.34601e-08	0.00126295	0.00751665	0.0665208	0.88178	0.187817	0.000467889	0.0804549
TAG 48:3;0	-0.120979	0.0785138	0.0487712	0.0658458	0.0500093	-0.0564342	0.0504251	0.0541768	0.0551083	0.022859	0.0480446	-0.0133941	0.00364904	0.0224674	0.0371911	0.0187418			TAG 48:3;0	8.74389e-24	7.57758e-11	5.3811e-05	5.01272e-08	3.55121e-05	3.11591e-06	3.03676e-05	6.94987e-06	5.09388e-06	0.0581492	7.38559e-05	0.268145	0.762178	0.0639709	0.00205953	0.122567
TAG 49:1;0	-0.110714	0.0963172	0.0654499	0.0599861	0.0576022	-0.0357405	0.0593108	0.0449239	0.0564248	0.0353772	0.026479	-0.0118633	0.0033714	0.0206897	0.0310282	0.00308468			TAG 49:1;0	3.41609e-17	2.22975e-13	5.62373e-07	4.48109e-06	1.1233e-05	0.00657327	5.24614e-06	0.0006072	1.62636e-05	0.0067064	0.0436368	0.366067	0.795929	0.115176	0.0182427	0.814982
TAG 49:2;0	-0.112617	0.0777631	0.0552886	0.0455167	0.0547779	-0.0520626	0.0527755	0.0399461	0.0506612	0.03498	0.0406282	-0.015676	0.00584052	0.0173184	0.0316177	-0.000545825			TAG 49:2;0	1.67717e-18	1.35872e-09	1.60853e-05	0.000422469	2.20684e-05	5.4288e-05	3.64433e-05	0.00201592	8.25611e-05	0.00626477	0.00165939	0.223137	0.649337	0.178765	0.0139431	0.966076
TAG 50:1;0	-0.129697	0.109817	0.105461	0.0848223	0.0704885	-0.0382211	0.0593558	0.033799	0.0780529	0.0644195	0.0128973	-0.0152673	-0.00504773	0.0161899	0.0462945	0.018884			TAG 50:1;0	3.6168e-28	1.43794e-20	4.13897e-19	7.12857e-13	2.50053e-09	0.00124513	5.19411e-07	0.00427423	4.02839e-11	5.12622e-08	0.276742	0.197084	0.670074	0.171291	9.27989e-05	0.110712
TAG 50:2;0	-0.122867	0.0952937	0.105745	0.0774701	0.0722043	-0.0554571	0.0496163	0.0513805	0.0765391	0.0625642	0.0280465	-0.0156841	-0.000697171	0.0206389	0.0485413	0.0230621			TAG 50:2;0	1.61785e-25	6.60317e-16	2.7918e-19	5.14064e-11	9.3791e-10	2.62806e-06	2.63446e-05	1.34579e-05	8.6572e-11	1.14836e-07	0.0175799	0.184285	0.952938	0.0805784	3.93797e-05	0.0508812
TAG 50:3;0	-0.120343	0.0878975	0.0823786	0.0710948	0.0674764	-0.0652164	0.0484295	0.0550175	0.0711094	0.0481432	0.0472141	-0.0146812	0.00678461	0.0257605	0.0503197	0.0188076			TAG 50:3;0	1.71797e-24	9.13483e-14	2.9009e-12	1.7778e-09	1.12378e-08	3.3632e-08	4.15173e-05	3.20809e-06	1.6861e-09	4.62093e-05	6.39472e-05	0.214349	0.566064	0.0293328	2.0268e-05	0.111481
TAG 50:4;0	-0.116927	0.083324	0.0593133	0.0698196	0.0609974	-0.0664828	0.0494013	0.0550631	0.0603845	0.0369276	0.0511314	-0.0127516	0.0082978	0.0279146	0.0463576	0.0172065			TAG 50:4;0	3.3261e-23	1.65461e-12	5.0427e-07	3.31826e-09	2.38078e-07	1.78654e-08	2.90707e-05	3.10079e-06	3.18557e-07	0.0017726	1.49683e-05	0.280758	0.482477	0.018175	8.65135e-05	0.14555
TAG 50:5;0	-0.0981267	0.0753811	0.021321	0.0691838	0.0472304	-0.0487449	0.0407242	0.0536098	0.041865	0.0285402	0.0529738	-0.0323071	0.00413999	0.0250984	0.0299792	0.0114414			TAG 50:5;0	2.19992e-13	2.19034e-08	0.115588	3.36163e-07	0.000479423	0.000340034	0.00253102	7.30248e-05	0.00196096	0.0334085	9.10383e-05	0.0159849	0.757746	0.0632381	0.0255555	0.400094
TAG 51:1;0	-0.114467	0.097417	0.0779182	0.0663817	0.057171	-0.0517047	0.0726502	0.0524052	0.0534049	0.0465853	0.0257693	-0.00618953	-0.00388459	0.0171506	0.0292357	0.00850354			TAG 51:1;0	3.21252e-17	8.04787e-13	8.95206e-09	7.49286e-07	2.05563e-05	0.000136871	6.16896e-08	0.000105755	8.53367e-05	0.000585065	0.0579999	0.644503	0.77428	0.206241	0.0314769	0.528947
TAG 51:2;0	-0.122536	0.0911856	0.0856185	0.0668487	0.0725205	-0.0563399	0.0534692	0.0448745	0.0664806	0.0614911	0.0291545	-0.0104102	-0.00151794	0.0150548	0.0445125	0.016407			TAG 51:2;0	2.63234e-25	1.15951e-14	4.21167e-13	1.54863e-08	8.76046e-10	1.88902e-06	6.19652e-06	0.000149411	1.93497e-08	2.00797e-07	0.0138063	0.378937	0.897852	0.203463	0.00016976	0.165424
TAG 51:3;0	-0.108035	0.0854045	0.0532319	0.0614875	0.0740034	-0.0586927	0.0477427	0.0511056	0.0616611	0.0469666	0.0477957	-0.00677475	0.0080825	0.0236508	0.0484523	0.0128498			TAG 51:3;0	7.4234e-20	5.79178e-13	7.20163e-06	2.08685e-07	4.05469e-10	7.31043e-07	5.6096e-05	1.57672e-05	2.00731e-07	7.35225e-05	5.62337e-05	0.567465	0.495266	0.0461594	4.37665e-05	0.278573
TAG 52:2;0	-0.117691	0.0963403	0.0969926	0.0740254	0.0790296	-0.0544593	0.0575509	0.0513342	0.0803899	0.0663572	0.029145	-0.00517062	0.00278656	0.0237252	0.0545687	0.0223934			TAG 52:2;0	1.64148e-23	3.20892e-16	1.89316e-16	3.58326e-10	2.16623e-11	4.01495e-06	1.08948e-06	1.37806e-05	9.3621e-12	1.88679e-08	0.0137073	0.661726	0.813524	0.0446672	3.8122e-06	0.0580102
TAG 52:3;0	-0.108249	0.0856263	0.0712633	0.0718135	0.0779771	-0.0636311	0.056494	0.0581745	0.0728814	0.0518246	0.0557853	-0.00203173	0.0144778	0.0343828	0.0553694	0.0168627			TAG 52:3;0	3.89108e-20	3.8097e-13	1.53826e-09	1.15199e-09	3.80791e-11	6.97915e-08	1.69768e-06	8.26469e-07	6.49638e-10	1.13252e-05	2.28971e-06	0.863449	0.22031	0.00359656	2.72201e-06	0.153417
TAG 52:4;0	-0.100276	0.0777276	0.0485884	0.0690046	0.0664344	-0.063572	0.0532325	0.0578949	0.059642	0.0365157	0.0655534	0.00631279	0.0187705	0.0353288	0.0491972	0.0107521			TAG 52:4;0	1.73124e-17	4.39359e-11	3.85876e-05	4.9543e-09	1.79835e-08	7.15373e-08	6.49169e-06	9.32739e-07	4.33524e-07	0.00198582	2.76762e-08	0.593046	0.112016	0.00277366	3.08079e-05	0.362679
TAG 52:5;0	-0.0991549	0.0809104	0.0398099	0.0702447	0.0553026	-0.0678344	0.0496409	0.0540546	0.0548566	0.0299114	0.0598949	0.00208132	0.0138316	0.0340446	0.0447823	0.0139911			TAG 52:5;0	3.95621e-17	6.91694e-12	0.000747704	2.63812e-09	2.81262e-06	9.0939e-09	2.61294e-05	4.67103e-06	3.39672e-06	0.0113215	3.89184e-07	0.860149	0.241659	0.00394474	0.000149105	0.236238
TAG 52:6;0	-0.0982145	0.0883997	0.0286099	0.0747516	0.0456217	-0.0660434	0.0572073	0.0543485	0.0461486	0.0180279	0.0617214	-0.00532056	0.00391917	0.0349948	0.0397346	0.027328			TAG 52:6;0	1.63855e-15	8.62222e-13	0.0205481	1.42343e-09	0.000233905	8.76775e-08	3.56989e-06	1.10551e-05	0.000184399	0.145409	6.03356e-07	0.665902	0.750466	0.00457947	0.00130192	0.0276868
TAG 53:2;0	-0.118488	0.0843809	0.0731661	0.0580887	0.0692956	-0.0549327	0.055129	0.0378134	0.0597757	0.0523576	0.0340408	-0.013422	-0.00127148	0.0236841	0.0448485	0.0150078			TAG 53:2;0	3.07491e-23	1.67656e-12	9.01547e-10	1.1701e-06	6.65678e-09	4.34714e-06	4.08026e-06	0.0015452	5.9176e-07	1.21891e-05	0.00441543	0.262203	0.91523	0.0478301	0.000180278	0.210069
TAG 53:3;0	-0.105263	0.0735718	0.047333	0.0568489	0.0745078	-0.0585365	0.0537518	0.0504904	0.0541053	0.0441451	0.0528277	-0.00513291	0.00856009	0.0255643	0.0458535	0.0102265			TAG 53:3;0	6.21272e-19	5.58783e-10	6.46369e-05	1.62471e-06	3.11184e-10	8.30864e-07	5.76661e-06	2.04252e-05	5.06679e-06	0.000195666	8.63462e-06	0.665382	0.470534	0.0312122	0.000109716	0.388911
TAG 53:4;0	-0.0932307	0.0662632	0.0244609	0.0513788	0.0608567	-0.0718422	0.0484467	0.0484457	0.0462888	0.0192468	0.0558995	-0.000988913	0.0118736	0.0325577	0.0457033	0.00552854			TAG 53:4;0	5.19845e-14	1.12267e-07	0.0479359	3.62881e-05	1.05164e-06	8.11784e-09	0.000104756	0.000104102	0.000185391	0.121652	6.61028e-06	0.936415	0.339468	0.00884507	0.000226094	0.656078
TAG 54:3;0	-0.0963531	0.068934	0.0629351	0.0660025	0.0707822	-0.0528285	0.0514386	0.0540059	0.0600988	0.0341277	0.0354344	0.00130462	0.0106388	0.0276367	0.0452574	0.0135228			TAG 54:3;0	3.04452e-16	5.32357e-09	9.83425e-08	2.28722e-08	2.02938e-09	7.77279e-06	1.3296e-05	4.79767e-06	3.58118e-07	0.00387951	0.00271088	0.91216	0.368508	0.0193496	0.000127965	0.252519
TAG 54:4;0	-0.0812064	0.0591153	0.0316053	0.0616277	0.0593487	-0.0550821	0.0457945	0.0582361	0.047742	0.0149231	0.0533674	0.00799195	0.0222863	0.0309139	0.0397182	0.00489406			TAG 54:4;0	5.8031e-12	5.6452e-07	0.00745983	1.81337e-07	5.06628e-07	3.07837e-06	0.000105768	8.11093e-07	5.29737e-05	0.206632	6.23735e-06	0.498939	0.0593531	0.00888946	0.000774197	0.678816
TAG 54:5;0	-0.0872781	0.0692533	0.0294967	0.0699887	0.0553923	-0.0608701	0.0476371	0.0557526	0.0478656	0.017152	0.0547922	0.010853	0.0220186	0.0272585	0.0399984	0.0107915			TAG 54:5;0	1.41802e-13	4.59066e-09	0.0125991	3.18704e-09	2.82118e-06	2.63758e-07	5.64772e-05	2.43003e-06	5.26573e-05	0.146974	3.62284e-06	0.359173	0.0628224	0.0212065	0.000724482	0.361654
TAG 54:6;0	-0.0902515	0.0818134	0.0231645	0.0804969	0.0527958	-0.0550647	0.0517288	0.054181	0.0427681	0.0228792	0.0538629	0.0117238	0.0207941	0.0261983	0.0390104	0.0193296			TAG 54:6;0	2.83286e-14	5.58189e-12	0.0516143	1.27365e-11	8.99852e-06	3.67495e-06	1.35897e-05	5.25303e-06	0.000332685	0.0541314	5.88256e-06	0.324565	0.0809627	0.0277363	0.00106156	0.104649
TAG 56:3;0	-0.0807004	0.0640097	0.0412262	0.0628156	0.0486852	-0.0290891	0.0552474	0.0528586	0.0245968	0.00878377	0.0318714	0.0067672	0.0149709	0.0134326	0.0201383	-0.0115581			TAG 56:3;0	2.15952e-10	5.20475e-07	0.00121099	8.39256e-07	0.000136414	0.0223586	1.42824e-05	3.34499e-05	0.0540549	0.487883	0.0122601	0.594507	0.240076	0.291027	0.115529	0.365239
TAG 56:4;0	-0.0919189	0.0649865	0.0472675	0.0629184	0.0484967	-0.0595781	0.0532789	0.0503468	0.0405695	0.0166031	0.0321974	0.00340055	0.0234713	0.0144207	0.0275334	-0.000173662			TAG 56:4;0	2.33077e-12	6.48055e-07	0.000317483	1.56539e-06	0.000228812	7.30986e-06	4.90394e-05	0.000116957	0.00213019	0.207093	0.0138608	0.795457	0.0732946	0.271567	0.037293	0.989383
TAG 56:5;0	-0.097238	0.0718269	0.0577877	0.0909511	0.07056	-0.0466087	0.063666	0.0769516	0.0561477	0.0451385	0.0265559	-0.00349005	0.0105492	0.0289177	0.0407714	0.0287987			TAG 56:5;0	5.82797e-13	1.10351e-07	2.0024e-05	1.5475e-11	2.11353e-07	0.000579744	1.98744e-06	1.33572e-08	2.92641e-05	0.000829048	0.0503764	0.79655	0.436386	0.0315964	0.0024524	0.0335538
TAG 56:6;0	-0.0974645	0.0908414	0.0585118	0.101448	0.070766	-0.0638142	0.0523877	0.0686988	0.0549844	0.0453466	0.0399905	-0.0065269	0.0106546	0.0387039	0.0392589	0.0332787			TAG 56:6;0	1.42813e-16	1.54399e-14	7.52187e-07	8.68372e-18	2.10767e-09	6.70529e-08	9.27411e-06	6.06449e-09	3.3238e-06	0.000127213	0.000718132	0.581295	0.367522	0.00106602	0.000902747	0.00489609
TAG 56:7;0	-0.0809302	0.0869747	0.030623	0.0922069	0.0665292	-0.0390529	0.0565907	0.0597544	0.0419705	0.0312719	0.0618209	-0.00318091	0.0181871	0.0442602	0.0321181	0.0283977			TAG 56:7;0	7.24219e-12	1.8669e-13	0.00971885	6.0577e-15	1.83e-08	0.000968732	1.72353e-06	4.39334e-07	0.000385744	0.00819398	1.686e-07	0.788239	0.124154	0.000181804	0.00659502	0.0163287
TAG 56:8;0	-0.0667579	0.0758648	0.0143514	0.0794713	0.0527139	-0.0325315	0.0518712	0.055744	0.0249873	0.0156066	0.0620181	-0.00104428	0.0163647	0.044567	0.0209822	0.0202423			TAG 56:8;0	4.04714e-08	3.75406e-10	0.236197	5.9067e-11	1.38401e-05	0.00734958	1.89431e-05	4.43892e-06	0.0389173	0.197944	3.41907e-07	0.931496	0.176204	0.000238258	0.082841	0.0951678
TAG 58:7;0	-0.0907617	0.0953478	0.0516598	0.102687	0.0736971	-0.0405961	0.0797756	0.0834278	0.0502989	0.0305884	0.0789685	-0.00472591	2.12991e-05	0.0471274	0.0362967	0.0382965			TAG 58:7;0	1.88665e-11	2.47658e-12	0.000143705	3.83122e-14	6.15528e-08	0.00311994	4.8163e-09	9.61609e-10	0.000238867	0.0240609	6.63758e-09	0.729703	0.998745	0.000530574	0.00779529	0.00513021
TAG 58:8;0	-0.0560655	0.0588709	0.00891096	0.0696795	0.0564274	-0.0311673	0.0520301	0.0552006	0.0136296	0.0083261	0.0597199	-0.00681896	0.0171796	0.0493665	0.009133	0.0242921			TAG 58:8;0	7.86715e-06	2.6059e-06	0.476529	2.60505e-08	6.25325e-06	0.0132808	3.25799e-05	9.44732e-06	0.275888	0.505658	1.75546e-06	0.586511	0.169055	8.15197e-05	0.465656	0.0529206
Cer 40:1;2	-0.0714659	0.0573827	0.0460962	0.0559132	0.0614533	-0.0458615	0.0360979	0.0474912	0.0395531	0.0667521	0.0219955	-0.0418472	0.00567051	0.0199284	0.0318646	0.020868			Cer 40:1;2	1.65714e-09	1.24865e-06	0.000100792	2.45347e-06	2.14857e-07	0.000108436	0.00236504	6.08312e-05	0.000831325	1.68483e-08	0.0632885	0.00042118	0.632687	0.0928909	0.00719095	0.0781917
Cer 42:1;2	-0.0631277	0.0435151	0.0273664	0.0483029	0.0480012	-0.0385132	0.0368575	0.0376936	0.0312893	0.0598517	0.0180589	-0.0429735	-0.00422476	0.020611	0.0300858	0.0210554			Cer 42:1;2	8.81758e-08	0.000228156	0.0204931	4.28458e-05	4.78294e-05	0.00110776	0.00180049	0.0014121	0.00806091	3.94863e-07	0.12628	0.000272961	0.7206	0.0809756	0.0108481	0.0746372
SM 34:2;2	0.0699897	-0.0574118	0.0696302	-0.0120101	0.0130664	-0.0422253	-0.0543243	0.00128768	0.00152826	0.0693717	-0.0221266	-0.0309247	-0.00721011	0.0103314	0.00801095	0.0425912			SM 34:2;2	2.98549e-09	1.14846e-06	3.59451e-09	0.309259	0.268634	0.000348541	4.17785e-06	0.913193	0.897059	4.10554e-09	0.0610134	0.00882871	0.5416	0.381764	0.497648	0.000309422
SM 36:1;2	0.00417353	0.00965629	0.0728185	0.0462307	0.0699082	-0.00881259	-0.0140503	0.0126399	0.00959691	0.0915239	-0.0133262	-0.0692898	0.000300568	0.012278	-0.00414188	0.0501326			SM 36:1;2	0.723848	0.413647	6.70947e-10	9.00857e-05	3.11408e-09	0.45563	0.234237	0.284576	0.416525	8.20053e-15	0.259232	4.28154e-09	0.9797	0.298591	0.725858	2.16891e-05
SM 36:2;2	0.0185676	-0.00974086	0.0817528	0.0228494	0.0534161	-0.0195237	-0.0351673	0.0070646	0.000151487	0.100967	-0.023916	-0.053428	-0.0112008	0.000860719	-0.00104182	0.0567679			SM 36:2;2	0.116018	0.409814	4.13692e-12	0.0530374	6.03447e-06	0.0983356	0.00290323	0.549796	0.989768	1.04015e-17	0.0428768	6.00733e-06	0.343009	0.941916	0.929723	1.51435e-06
CE 16:0;0	0.0129337	0.00361512	-0.00186474	0.0328832	0.0332025	-0.042807	0.00478017	0.0186681	0.0179852	-0.0136817	0.050521	-0.0579599	0.0885982	0.0510724	0.0220901	0.047175			CE 16:0;0	0.273528	0.759569	0.874564	0.00536029	0.00492956	0.000288317	0.685715	0.113986	0.127834	0.246738	1.87149e-05	9.06855e-07	5.68027e-14	1.51522e-05	0.0614411	6.44429e-05
CE 20:4;0	0.0312191	0.0221944	0.0286906	0.041704	0.0313274	-0.027236	-0.00319534	0.00512978	0.0134708	0.0105381	0.0240202	-0.0529449	0.0503093	0.0508787	0.00432556	0.060193			CE 20:4;0	0.00820393	0.060225	0.0151253	0.000412308	0.00798425	0.0211023	0.786769	0.664089	0.2541	0.372311	0.0419743	7.28098e-06	2.02842e-05	1.63231e-05	0.714223	3.38963e-07
CE 22:6;0	0.0490909	-0.0108847	-0.0540523	0.00999452	0.0238176	-0.0147975	0.00219372	0.00563207	-0.00969189	-0.0340735	0.0752948	-0.0474961	0.0495566	0.0605543	0.0105995	0.0327731			CE 22:6;0	3.20882e-05	0.35687	4.66639e-06	0.397592	0.0437854	0.210475	0.852669	0.633509	0.411928	0.00391133	1.74616e-10	5.74964e-05	2.69536e-05	2.8899e-07	0.369535	0.0055186
LPC 18:1;0	0.0528204	-0.0896845	-0.107434	-0.0692889	-0.020642	-0.00583007	-0.0635199	-0.0246666	-0.0275358	-0.0507871	0.0260926	0.0140035	0.00478785	0.0252407	0.00278223	0.00788233			LPC 18:1;0	7.6502e-06	2.78893e-14	7.41435e-20	4.28352e-09	0.0805203	0.621617	7.33188e-08	0.0367511	0.0197248	1.69065e-05	0.0271539	0.235799	0.685237	0.032586	0.813793	0.504577
LPC 18:2;0	0.0631217	-0.107666	-0.138385	-0.0653361	-0.0248083	0.00309994	-0.0507866	-0.0201426	-0.035935	-0.0614954	0.0337306	0.0192249	0.00544727	0.0270069	-0.00309796	-0.0115594			LPC 18:2;0	8.8426e-08	6.1711e-20	5.44597e-32	3.07561e-08	0.0356833	0.792988	1.69097e-05	0.0881232	0.00234125	1.87872e-07	0.00428549	0.103594	0.644689	0.0222109	0.793117	0.327769
PC 16:0;0_20:3;0	-0.0636733	0.0611223	0.101738	0.0658193	0.0425014	-0.048682	0.0280312	0.0417633	0.051118	0.0641454	0.000531344	-0.0192771	-0.00585595	0.0123943	0.032956	0.0335411			PC 16:0;0_20:3;0	6.81933e-08	2.22748e-07	5.86074e-18	2.43135e-08	0.000318622	3.72807e-05	0.01762	0.000404547	1.48884e-05	5.4502e-08	0.964122	0.10266	0.62007	0.294038	0.00525914	0.0045073
PC 18:0;0_20:3;0	-0.0504946	0.073009	0.115327	0.0850657	0.0568792	-0.0418504	0.0383718	0.0487416	0.051355	0.0709154	0.0075871	-0.0318871	-0.0116288	0.0168632	0.0312738	0.0389407			PC 18:0;0_20:3;0	1.90471e-05	6.1148e-10	1.18346e-22	5.46234e-13	1.45316e-06	0.000394844	0.00116404	3.66021e-05	1.36877e-05	1.87603e-09	0.52099	0.00695096	0.325088	0.153422	0.00810774	0.000976728
PC 18:0;0_20:4;0	0.0193403	0.0469807	0.052259	0.0677856	0.0503946	-0.0365301	0.00751603	0.0273932	0.0220395	0.0433743	0.016693	-0.0356982	-0.00120863	0.0396445	0.00301524	0.0663784			PC 18:0;0_20:4;0	0.101537	6.90765e-05	9.55017e-06	9.18452e-09	1.96377e-05	0.0019777	0.524585	0.0203701	0.0620379	0.000239096	0.157574	0.00250223	0.918503	0.000786483	0.79852	1.84863e-08
PE 18:0;0_18:2;0	-0.0931953	0.0317195	0.0373038	0.0498635	0.0694505	-0.0710406	0.0572919	0.0632164	0.0713287	0.0281747	0.0191501	-0.0198505	0.011032	0.00716603	0.0561183	0.00364005			PE 18:0;0_18:2;0	3.07645e-15	0.00749582	0.00163198	2.57799e-05	4.50063e-09	1.95796e-09	1.30907e-06	9.20851e-08	1.741e-09	0.0175325	0.106292	0.0940884	0.351903	0.545482	2.10144e-06	0.758455
PE 18:0;0_20:4;0	-0.0692828	0.0414115	0.0475314	0.0597648	0.073936	-0.0769982	0.0497228	0.0464873	0.0675747	0.0448943	0.0014199	-0.0136805	0.00414304	0.0148036	0.038182	0.035243			PE 18:0;0_20:4;0	4.43812e-09	0.000463516	5.72491e-05	4.15765e-07	3.74493e-10	6.94338e-11	2.5616e-05	8.30436e-05	1.03055e-08	0.000145285	0.904404	0.247107	0.726036	0.210278	0.00122837	0.00285651
PI 18:0;0_20:4;0	-0.0200136	0.0275734	0.0297118	0.041099	0.0605272	-0.0389469	-0.0017986	0.0425473	0.0302375	0.0504624	0.0514075	-0.0429934	0.0108524	0.0500068	0.0166629	0.0468452			PI 18:0;0_20:4;0	0.0901775	0.0195578	0.011874	0.000499929	2.91657e-07	0.000972454	0.878978	0.000313885	0.010455	1.91376e-05	1.33137e-05	0.000271181	0.358223	2.27455e-05	0.158324	7.24923e-05
PC O-16:1;0/18:1;0	0.0938764	-0.108102	-0.0675623	-0.0521714	-0.0369768	0.0177064	-0.067704	-0.0185818	-0.0366032	-0.0264651	-0.0203717	-0.0111371	-0.00669836	-0.0095369	-0.0139982	0.00813001			PC O-16:1;0/18:1;0	1.82028e-15	5.04672e-20	1.07119e-08	1.00946e-05	0.0017623	0.134195	1.00905e-08	0.116267	0.00194967	0.0252564	0.085027	0.346352	0.571046	0.420129	0.236651	0.491901

## Sheet: Fig 5B
Data presented are median levels of lipid indices representing D6D and ELVOL6 activities in different percentiles of PGS for type 2 diabetes
Percentiles (%) of PGS for type 2 diabetes	Lipid index for D6D
	Median	L95	U95
p0_10	-0.228905	-0.345194	-0.111418
p10_20	-0.0826108	-0.174659	-0.000349648
p20_30	-0.0419701	-0.12938	0.0643797
p30_40	-0.034972	-0.11177	0.0777
p40_60	-0.0143361	-0.0643797	0.0423201
p60_70	0.0332227	-0.0864708	0.116345
p70_80	0.108604	-0.0279755	0.200638
p80_90	0.0959506	0.00454544	0.183897
p90_100	0.141025	0.0552726	0.229623
Percentiles (%) of PGS for type 2 diabetes	Lipid index for ELVOL6
	Median	L95	U95
p0_10	0.226752	0.108604	0.313815
p10_20	0.107197	0.0160845	0.234292
p20_30	0.0780507	-0.0136367	0.159767
p30_40	-0.0227291	-0.102275	0.061577
p40_60	0.0244778	-0.0405703	0.0917363
p60_70	-0.0486203	-0.148445	0.0482702
p70_80	-0.123389	-0.205635	-0.0213302
p80_90	-0.063679	-0.153042	0.0283253
p90_100	-0.178921	-0.266765	-0.0815584

## Sheet: Fig 5C
Data presented are summary statistics for the association of PGSs with SMs
PGS	Beta per s.d. increase in PGS	L95	U95	P
SM 34:2;2
SHBG	0.0699897	0.0468915	0.0930878	2.98549e-09
BMI	0.0696302	0.0465315	0.0927289	3.59451e-09
CRP	0.0693717	0.0462725	0.0924708	4.10554e-09
Type 2 diabetes	-0.0574118	-0.0805286	-0.0342951	1.14846e-06
Insulin	-0.0543243	-0.077445	-0.0312036	4.17785e-06
Venous thromboembolism	0.0425912	0.0194573	0.0657251	0.000309422
Vitamin D	-0.0422253	-0.0653595	-0.019091	0.000348541
Direct bilirubin	-0.0309247	-0.0540685	-0.00778082	0.00882871
Asthma	-0.0277486	-0.0508946	-0.00460263	0.0187951
Hypertension	-0.0258252	-0.0489724	-0.00267806	0.0287678
SM 36:2;2
CRP	0.100967	0.0779301	0.124003	1.04015e-17
BMI	0.0817528	0.0586749	0.104831	4.13692e-12
Venous thromboembolism	0.0567679	0.0336487	0.0798872	1.51435e-06
Direct bilirubin	-0.053428	-0.0765506	-0.0303053	6.00733e-06
Gamma glutamyltransferase	0.0534161	0.0302937	0.0765384	6.03447e-06
Total bilirubin	-0.0359992	-0.0591395	-0.012859	0.00229961
Insulin	-0.0351673	-0.0583101	-0.0120246	0.00290323
Alkaline phosphatase	-0.0277316	-0.0508778	-0.00458533	0.0188694
HbA1c	0.0273547	0.00420837	0.0505011	0.0205478
Hypertension	-0.0243208	-0.047469	-0.00117254	0.0394737
Albumin	-0.023916	-0.0470647	-0.000767263	0.0428768

## Sheet: S1 Fig
Data are presented for Spearman correlation coefficients (rho) for the correlations between the clinical lipids and lipid species
Lipid	Total cholesterol	HDL-C	LDL-C	Triglycerides	Apo A1	Apo B
DAG 16:0;0_18:1;0	0.143815	-0.29765	0.081932	0.787095	0.0859086	0.431531
DAG 16:0;0_18:2;0	0.156176	-0.29801	0.127996	0.739857	0.0273307	0.456489
DAG 16:1;0_18:1;0	0.199721	-0.23881	0.124778	0.735597	0.110992	0.421628
DAG 18:1;0_18:1;0	0.217556	-0.309197	0.160802	0.832727	0.0661951	0.526963
DAG 18:1;0_18:2;0	0.20532	-0.292969	0.177659	0.755698	0.0137131	0.51464
DAG 18:1;0_18:3;0	0.205921	-0.136604	0.170465	0.509369	0.122976	0.388887
TAG 46:1;0	0.151921	-0.278204	0.142908	0.56934	-0.00337298	0.345156
TAG 46:2;0	0.164626	-0.207052	0.138298	0.50377	0.0281118	0.307985
TAG 48:0;0	0.0707725	-0.307853	0.0293244	0.667247	0.0128228	0.318374
TAG 48:1;0	0.1486	-0.349602	0.114908	0.769807	0.0219066	0.435065
TAG 48:2;0	0.186535	-0.326617	0.145448	0.778388	0.0390146	0.452124
TAG 48:3;0	0.190774	-0.280848	0.166718	0.676658	0.018946	0.419094
TAG 49:1;0	0.200322	-0.288801	0.172273	0.666908	0.0425979	0.415909
TAG 49:2;0	0.203507	-0.273506	0.170345	0.671606	0.0475303	0.411517
TAG 50:1;0	0.0955223	-0.410616	0.0791353	0.810529	-0.0257466	0.438523
TAG 50:2;0	0.121971	-0.396392	0.0810581	0.884002	0.0171708	0.470538
TAG 50:3;0	0.171574	-0.384479	0.129023	0.904224	0.0258176	0.525357
TAG 50:4;0	0.192446	-0.324546	0.159339	0.792738	0.0197599	0.493884
TAG 50:5;0	0.141449	-0.216616	0.116132	0.574393	0.0211474	0.353453
TAG 51:1;0	0.207456	-0.303647	0.165839	0.750957	0.0785399	0.458936
TAG 51:2;0	0.228399	-0.370206	0.199039	0.841058	0.0366112	0.539204
TAG 51:3;0	0.260785	-0.355594	0.229688	0.825441	0.0221306	0.561015
TAG 51:4;0	0.221139	-0.247828	0.198443	0.646053	0.0247197	0.448437
TAG 52:2;0	0.151582	-0.416089	0.122271	0.892491	0.00136831	0.524107
TAG 52:3;0	0.150675	-0.399369	0.124598	0.897631	-0.0125387	0.535883
TAG 52:4;0	0.152959	-0.346838	0.128247	0.817449	-0.0102173	0.507654
TAG 52:5;0	0.163599	-0.288905	0.132682	0.73617	0.0178263	0.46933
TAG 52:6;0	0.141275	-0.238291	0.119977	0.588584	0.0136913	0.388188
TAG 53:2;0	0.246899	-0.32831	0.202922	0.799249	0.0683418	0.537839
TAG 53:3;0	0.264504	-0.321788	0.218965	0.812839	0.0554726	0.561086
TAG 53:4;0	0.247926	-0.285731	0.214743	0.705395	0.0373049	0.5131
TAG 54:3;0	0.192904	-0.35242	0.162239	0.807699	0.0105778	0.524839
TAG 54:4;0	0.164533	-0.30592	0.132644	0.76884	0.0141884	0.495752
TAG 54:5;0	0.15469	-0.271873	0.112772	0.727534	0.0299909	0.466588
TAG 54:6;0	0.138855	-0.176911	0.085843	0.555318	0.054828	0.362935
TAG 54:7;0	0.161933	-0.117508	0.112139	0.424561	0.0701061	0.317806
TAG 56:3;0	0.240498	-0.30604	0.195608	0.780617	0.0602794	0.514859
TAG 56:4;0	0.169012	-0.25134	0.109134	0.747439	0.0667468	0.461973
TAG 56:5;0	0.171159	-0.223062	0.107081	0.66906	0.0903604	0.442816
TAG 56:6;0	0.160426	-0.270606	0.114635	0.747504	0.0482077	0.485133
TAG 56:7;0	0.160486	-0.157268	0.126554	0.519158	0.0575482	0.384096
TAG 56:8;0	0.137511	-0.121452	0.11871	0.412888	0.0287946	0.32099
TAG 58:7;0	0.167887	-0.150484	0.11192	0.535009	0.0953639	0.396736
TAG 58:8;0	0.192795	-0.0530145	0.149774	0.340403	0.0923814	0.321542
Cer 40:1;2	0.409529	0.104672	0.305286	0.235882	0.216507	0.334067
Cer 40:2;2	0.39016	0.220145	0.22717	0.197018	0.287605	0.297131
Cer 42:1;2	0.493938	0.161376	0.381731	0.235068	0.322301	0.384364
Cer 42:2;2	0.504262	0.135222	0.398009	0.226181	0.294809	0.415636
SM 32:1;2	0.534092	0.319729	0.398277	-0.00602767	0.329752	0.284289
SM 34:0;2	0.486433	0.0201095	0.494785	0.0614811	0.204654	0.39211
SM 34:1;2	0.600492	0.229087	0.553778	-0.11251	0.285316	0.339185
SM 34:2;2	0.474219	0.103044	0.39808	0.11334	0.230616	0.340409
SM 36:1;2	0.428379	0.0829371	0.40464	0.0506493	0.198066	0.327037
SM 36:2;2	0.369681	0.108249	0.318352	0.0727772	0.225345	0.260288
SM 38:1;2	0.509424	0.187027	0.446591	0.0815005	0.256437	0.361406
SM 38:2;2	0.346691	0.165702	0.301932	-0.059908	0.199585	0.213749
SM 40:1;2	0.58186	0.0333338	0.570531	0.200257	0.184127	0.518098
SM 40:2;2	0.513788	0.217578	0.432886	-0.0115282	0.239591	0.323317
SM 42:2;2	0.524697	0.0390528	0.546223	-0.010403	0.131978	0.3956
Chol	0.684879	0.127794	0.58541	0.196854	0.305598	0.521392
CE 14:0;0	0.598438	0.194079	0.476901	0.131126	0.33262	0.426397
CE 15:0;0	0.488323	0.283945	0.385282	-0.0898032	0.290145	0.213224
CE 16:0;0	0.769091	0.110374	0.683459	0.201912	0.319395	0.60992
CE 16:1;0	0.385653	0.0581655	0.267252	0.262653	0.274572	0.322864
CE 17:0;0	0.543263	0.177555	0.507829	-0.0923924	0.187901	0.308045
CE 17:1;0	0.534458	0.195242	0.40759	0.103661	0.328665	0.344369
CE 18:0;0	0.526226	-0.0975979	0.590943	0.0948996	0.0366877	0.442762
CE 18:1;0	0.61961	0.131645	0.50388	0.193571	0.319133	0.476492
CE 18:2;0	0.764481	0.193314	0.688528	0.0531347	0.317303	0.523954
CE 18:3;0	0.52332	0.130951	0.400888	0.23072	0.309285	0.423578
CE 20:2;0	0.39188	0.18458	0.314873	-0.0123093	0.174578	0.18222
CE 20:3;0	0.556837	-0.149599	0.549621	0.398572	0.11771	0.61034
CE 20:4;0	0.472471	-4.09674e-05	0.434262	0.192615	0.166024	0.440631
CE 20:5;0	0.333914	0.215245	0.258884	0.0142321	0.214623	0.209854
CE 22:6;0	0.347592	0.0245012	0.344156	0.109353	0.0920482	0.320941
LPC 16:0;0	0.218495	0.135561	0.157989	0.0831173	0.177577	0.137112
LPC 18:0;0	0.262757	0.127908	0.224755	0.035617	0.165822	0.168362
LPC 18:1;0	0.102689	0.35596	0.00547597	-0.210318	0.244709	-0.111734
LPC 18:2;0	0.0931789	0.380923	0.0184107	-0.320985	0.205189	-0.164178
LPC 20:4;0	0.0550083	0.192451	0.0139644	-0.0854935	0.127182	-0.0303241
LPE 18:0;0	0.262778	0.223919	0.154952	0.17454	0.31797	0.169673
LPE 18:1;0	0.0929386	0.28401	-0.0301656	-0.047006	0.254492	-0.0639828
LPE 18:2;0	0.15434	0.242207	0.0334157	-0.0139316	0.254115	-0.0156359
PC 14:0;0_16:0;0	0.367398	0.371304	0.17832	0.00949624	0.445946	0.0812055
PC 14:0;0_18:1;0	0.263805	0.349088	0.0654413	0.104721	0.461252	0.06578
PC 14:0;0_18:2;0	0.205495	0.14601	0.107512	0.11227	0.229824	0.133185
PC 15:0;0_18:1;0	0.378006	0.304516	0.171099	0.121632	0.474017	0.168242
PC 15:0;0_18:2;0	0.448514	0.393803	0.260053	-0.0353111	0.453523	0.173431
PC 16:0;0_16:0;0	0.557083	0.382125	0.360401	-0.0220377	0.498259	0.242284
PC 16:0;0_16:1;0	0.22753	0.137915	0.0581928	0.296153	0.340982	0.15209
PC 16:0;0_17:1;0	0.391028	0.315206	0.177452	0.114995	0.490715	0.164244
PC 16:0;0_18:0;0	0.40434	0.405105	0.208172	-0.0573571	0.4864	0.142613
PC 16:0;0_18:1;0	0.4054	0.32902	0.167953	0.206964	0.528367	0.210783
PC 16:0;0_18:2;0	0.524199	0.428024	0.299059	0.0344481	0.548529	0.22286
PC 16:0;0_18:3;0	0.275435	0.295449	0.118382	0.0870502	0.386527	0.0908411
PC 16:0;0_20:1;0	0.375302	0.356474	0.157618	0.0370864	0.436841	0.150435
PC 16:0;0_20:2;0	0.556799	0.298999	0.333046	0.290456	0.541493	0.371173
PC 16:0;0_20:3;0	0.41828	0.101285	0.259496	0.417832	0.393268	0.378235
PC 16:0;0_20:4;0	0.273255	0.18328	0.12899	0.20538	0.350694	0.188387
PC 16:0;0_20:5;0	0.180467	0.279537	0.0606181	0.062366	0.289516	0.0782887
PC 16:0;0_22:4;0	0.177577	0.109178	0.0629177	0.160278	0.275276	0.113133
PC 16:0;0_22:5;0	0.273069	0.260091	0.125915	0.163168	0.366715	0.176321
PC 16:0;0_22:6;0	0.222051	0.156154	0.130918	0.148873	0.239853	0.182504
PC 16:1;0_18:0;0	0.300665	0.154914	0.136173	0.28536	0.370528	0.213781
PC 16:1;0_18:1;0	0.383911	0.391962	0.1388	0.149424	0.551364	0.154062
PC 16:1;0_18:2;0	0.469833	0.403433	0.233948	0.074323	0.539641	0.190244
PC 16:1;0_20:4;0	0.280094	0.324863	0.112854	0.0839476	0.432782	0.117235
PC 17:0;0_18:1;0	0.349804	0.35342	0.169881	0.00576548	0.458444	0.114755
PC 17:0;0_18:2;0	0.366317	0.237106	0.292832	-0.0654631	0.285059	0.183378
PC 17:0;0_20:4;0	0.336908	0.218239	0.223859	0.0398012	0.32258	0.174125
PC 18:0;0_18:1;0	0.384309	0.27763	0.203862	0.105841	0.438332	0.197946
PC 18:0;0_18:2;0	0.531563	0.314698	0.361488	0.0663371	0.458548	0.297016
PC 18:0;0_18:3;0	0.354895	0.292553	0.189791	0.112439	0.397556	0.190752
PC 18:0;0_20:2;0	0.39932	0.156203	0.259266	0.194691	0.301277	0.264734
PC 18:0;0_20:3;0	0.399954	-0.0685439	0.325666	0.47122	0.23657	0.458652
PC 18:0;0_20:4;0	0.320613	0.0796269	0.228404	0.225012	0.263248	0.287545
PC 18:0;0_20:5;0	0.234139	0.230627	0.127673	0.0942714	0.263265	0.152543
PC 18:0;0_22:5;0	0.263139	0.100247	0.152489	0.29222	0.308307	0.252651
PC 18:0;0_22:6;0	0.231097	-0.0230264	0.194587	0.282202	0.155499	0.285005
PC 18:1;0_18:1;0	0.385418	0.463928	0.17483	-0.0903167	0.521741	0.0799656
PC 18:1;0_18:2;0	0.443259	0.501957	0.225094	-0.122561	0.541668	0.101782
PC 18:1;0_18:3;0	0.299982	0.443089	0.104437	-0.0565432	0.439752	0.0303131
PC 18:1;0_20:2;0	0.440943	0.289937	0.249625	0.130121	0.406159	0.225132
PC 18:1;0_20:3;0	0.45361	0.26291	0.24974	0.269918	0.497013	0.328255
PC 18:1;0_20:4;0	0.357495	0.355474	0.16237	0.0971336	0.475967	0.170913
PC 18:2;0_18:2;0	0.333641	0.50554	0.131098	-0.194712	0.460733	-0.0194377
PC 18:2;0_20:1;0	0.301621	0.364645	0.180139	-0.167286	0.345948	0.0398394
PC 18:2;0_20:3;0	0.396277	0.513832	0.134851	-0.0177225	0.5834	0.0638572
PC 18:2;0_20:4;0	0.326136	0.528984	0.0855808	-0.120654	0.573087	0.00726761
PE 16:0;0_18:2;0	0.183662	0.114897	0.00939792	0.399768	0.325617	0.190108
PE 16:0;0_20:4;0	0.176152	0.11588	-0.00611506	0.360658	0.334799	0.176785
PE 18:0;0_18:2;0	0.302588	0.0457387	0.149452	0.481937	0.305324	0.329058
PE 18:0;0_20:4;0	0.133835	0.00525748	0.0370263	0.404138	0.214147	0.248915
PE 18:1;0_18:1;0	0.189835	0.152789	0.00288137	0.295252	0.321433	0.153647
PI 16:0;0_18:1;0	0.365361	0.215229	0.245146	0.0462686	0.323033	0.169214
PI 16:0;0_18:2;0	0.214207	-0.0748911	0.176162	0.254989	0.0781685	0.222985
PI 16:0;0_20:4;0	0.308804	-0.0264021	0.180674	0.367857	0.252427	0.290451
PI 18:0;0_18:1;0	0.39938	0.3019	0.257021	-0.00198555	0.397354	0.159005
PI 18:0;0_18:2;0	0.378022	0.141608	0.251024	0.263265	0.335487	0.305275
PI 18:0;0_20:3;0	0.483773	0.187388	0.296869	0.34326	0.431203	0.380033
PI 18:0;0_20:4;0	0.445187	0.0774256	0.30285	0.350323	0.36453	0.39613
PI 18:1;0_18:1;0	0.315009	0.303205	0.211089	-0.141499	0.319221	0.0842371
PI 18:1;0_18:2;0	0.355092	0.299114	0.249581	-0.0906608	0.30297	0.144181
PI 18:1;0_20:4;0	0.292275	0.222226	0.169569	-0.0378074	0.251908	0.13933
PC O-16:0;0/16:0;0	0.293105	0.112909	0.209379	0.0368078	0.232195	0.175032
PC O-16:0;0/16:1;0	0.26032	0.277805	0.0967131	0.0555982	0.380426	0.050988
PC O-16:0;0/18:1;0	0.277925	0.416084	0.123364	-0.268437	0.379994	-0.0506439
PC O-16:0;0/18:2;0	0.208554	0.438146	0.078742	-0.325611	0.36086	-0.14784
PC O-16:0;0/20:3;0	0.23946	0.146994	0.157077	0.113816	0.24856	0.113073
PC O-16:0;0/20:4;0	0.0623824	0.160852	0.00614238	-0.0887982	0.173147	-0.0635677
PC O-16:0;0/22:5;0	0.296115	0.329375	0.126854	-0.0136257	0.422977	0.0634366
PC O-16:1;0/16:0;0	0.2296	0.361051	0.095555	-0.142815	0.318887	-0.0284013
PC O-16:1;0/18:0;0	0.115225	0.226481	0.0332573	-0.163616	0.181554	-0.0176569
PC O-16:1;0/18:1;0	0.157017	0.514416	-0.000314083	-0.406022	0.378678	-0.223586
PC O-16:1;0/18:2;0	0.221423	0.593571	0.0242281	-0.33044	0.500755	-0.161616
PC O-16:1;0/20:3;0	0.172022	0.33091	0.0591542	-0.109123	0.309241	-0.0163514
PC O-16:1;0/20:4;0	0.156646	0.331172	0.0284833	-0.151653	0.325595	-0.0597059
PC O-16:2;0/18:0;0	0.0677901	0.230742	-0.0665447	0.0394133	0.29015	-0.0255063
PC O-17:0;0/15:0;0	0.39637	0.191867	0.265859	0.0318535	0.304947	0.218326
PC O-17:0;0/17:1;0	0.327392	0.427112	0.134906	-0.146109	0.434459	-0.00537765
PC O-18:0;0/14:0;0	-0.162616	0.00943615	-0.156717	-0.0838821	0.0104084	-0.158967
PC O-18:0;0/16:1;0	0.0538612	0.262751	-0.0879406	-0.0354586	0.244638	-0.108872
PC O-18:0;0/20:4;0	0.109282	0.209106	0.0586899	-0.202114	0.16834	-0.0744377
PC O-18:1;0/16:0;0	0.226126	0.403346	0.0900818	-0.296869	0.336416	-0.0888036
PC O-18:1;0/18:2;0	0.236707	0.458728	0.10306	-0.301861	0.383796	-0.111095
PC O-18:1;0/20:3;0	0.20307	0.20106	0.100651	-0.0936432	0.256491	0.00937607
PC O-18:1;0/20:4;0	0.134753	0.187693	0.0566797	-0.118983	0.209969	-0.039457
PC O-18:2;0/16:0;0	0.181417	0.433503	0.0382663	-0.293417	0.359997	-0.124265
PC O-18:2;0/18:1;0	0.246277	0.542919	0.0683035	-0.301889	0.483691	-0.134545
PC O-18:2;0/18:2;0	0.298764	0.560901	0.0942769	-0.260572	0.51304	-0.0844501
PC O-18:2;0/20:4;0	0.264095	0.232102	0.15368	-0.0141829	0.296661	0.0883557
PE O-16:1;0/18:2;0	0.103765	0.0606945	0.102115	-0.0850783	0.0721654	-0.00249901
PE O-16:1;0/20:4;0	0.0867989	0.122965	0.0391949	0.0347158	0.182892	0.0528889
PE O-16:1;0/22:5;0	0.120572	0.261118	-0.0111622	0.0178536	0.297251	-0.0137623
PE O-18:1;0/18:2;0	0.259053	0.283246	0.167985	-0.158552	0.297672	0.0381679
PE O-18:1;0/20:4;0	0.0930041	0.229923	0.0102446	-0.0792282	0.249702	-0.018591
PE O-18:2;0/18:1;0	0.227241	0.427314	0.067222	-0.185366	0.402051	-0.0525611
PE O-18:2;0/18:2;0	0.192353	0.348291	0.106256	-0.221631	0.291406	-0.0540687
PE O-18:2;0/20:4;0	0.141116	0.203174	0.0659547	-0.0378948	0.23166	0.0237037

## Sheet: S5 Fig
Data presented are the summary statistics for the association of FA aggregates with the PGS for venous thromboembolism
FA aggregate	Beta per s.d. increase in PGS	Standard Error	L95	U95	P
CE 16:0;0	0.0464168	0.0117992	0.0232869	0.0695468	8.44e-05
CE 20:4;0	0.0602074	0.0117905	0.0370945	0.0833203	3.37e-07
PC 20:4;0	0.0611747	0.0117898	0.0380632	0.0842862	2.17e-07
C 20:4;0	0.0617208	0.0117894	0.0386101	0.0848316	1.69e-07
CE 16:1;0	0.0363089	0.0118054	0.0131668	0.059451	0.00210862
CE 17:1;0	0.0233156	0.0118143	0.000156067	0.0464751	0.0484764
CE 18:0;0	0.0434081	0.011813	0.0202512	0.066565	0.000239955
CE 18:1;0	0.0435633	0.0118007	0.0204304	0.0666962	0.000224524
CE 18:3;0	0.0341623	0.0118051	0.0110209	0.0573037	0.0038167
CE 20:3;0	0.0364045	0.0118069	0.0132594	0.0595495	0.00205485
CE 20:5;0	0.0403148	0.0118023	0.0171787	0.0634509	0.00063941
CE 22:6;0	0.0338636	0.0118057	0.0107209	0.0570063	0.00413751
LPC 20:4;0	0.0289903	0.0127104	0.00407351	0.053907	0.0225921
LPE 18:2;0	-0.0236385	0.0119934	-0.0471494	-0.000127738	0.0487685
PC 16:0;0	0.036525	0.0118041	0.0133855	0.0596644	0.00198059
PC 16:1;0	0.0340434	0.0118051	0.0109019	0.0571849	0.00394095
PC 17:1;0	0.0259161	0.0118684	0.00265046	0.0491818	0.0290229
PC 18:0;0	0.042809	0.0118011	0.0196753	0.0659426	0.000288133
PC 18:1;0	0.0277624	0.0118074	0.00461645	0.0509084	0.0187362
PC 20:3;0	0.0358413	0.0118044	0.0127013	0.0589814	0.00240378
PC 20:5;0	0.0424903	0.0118013	0.0193563	0.0656243	0.000319777
PC 22:4;0	0.0294843	0.0120234	0.00591469	0.0530539	0.0142217
PC 22:5;0	0.0393725	0.0118042	0.0162328	0.0625122	0.000855892
PC 22:6;0	0.0359031	0.0118044	0.0127631	0.0590431	0.00236245
PC O-16:1;0	0.0269042	0.0122534	0.00288359	0.0509247	0.0281515
PC O- 22:5;0	0.0337013	0.0128408	0.0085287	0.058874	0.00869847
PC O- O-16:0;0	0.0254417	0.0118081	0.00229427	0.0485891	0.0312271
PE 18:0;0	0.0253711	0.0118087	0.00222244	0.0485197	0.0317076
PE 20:4;0	0.0355787	0.0118074	0.0124326	0.0587248	0.00259375
PE O- 18:1;0	0.0250787	0.0121452	0.00127039	0.0488871	0.0389691
PE O- 20:4;0	0.0359961	0.0118043	0.0128562	0.059136	0.0023013
PE O- O-16:1;0	0.028249	0.0118127	0.00509262	0.0514054	0.0168095
PE O- O-18:1;0	0.030029	0.0118066	0.00688454	0.0531735	0.0109987
PE O- O-18:2;0	0.029633	0.0118132	0.00647565	0.0527904	0.0121476
PI 18:0;0	0.0341088	0.0118051	0.0109674	0.0572502	0.00387218
PI 20:4;0	0.0429193	0.0118011	0.0197857	0.0660528	0.000277879
TAG 20:3;0	0.028871	0.0118081	0.00572365	0.0520183	0.0145084
TAG 20:4;0	0.0301947	0.0118066	0.00705034	0.053339	0.0105647
TAG 20:5;0	0.0314332	0.0118112	0.00827978	0.0545865	0.00780113
TAG 22:5;0	0.0309205	0.0118321	0.00772601	0.0541149	0.00898695
C 16:0;0	0.0276453	0.0118074	0.00449919	0.0507913	0.0192418
C 16:1;0	0.0313893	0.0118061	0.00824583	0.0545328	0.00786098
C 18:0;0	0.041294	0.0118019	0.0181588	0.0644292	0.000469958
C 20:2;0	0.0243131	0.0118085	0.00116503	0.0474612	0.0395345
C 20:3;0	0.0369961	0.0118039	0.0138571	0.0601352	0.00172996
C 20:5;0	0.0411578	0.0118019	0.0180225	0.0642931	0.000490711
C 22:4;0	0.0255738	0.0118575	0.00232954	0.048818	0.0310579
C 22:5;0	0.0407311	0.0118022	0.0175954	0.0638668	0.000561399
C 22:6;0	0.031651	0.011806	0.0085077	0.0547943	0.00735886
